# Supplementary material for: A comprehensive analysis of metabolomics and transcriptomics to reveal major metabolic pathways and potential biomarkers of human preeclampsia placenta
Source: Front Genet. 2022 Oct 3;13:1010657. doi: 10.3389/fgene.2022.1010657 (PMC9574103; doi:10.3389/fgene.2022.1010657)
Supplement: Supplementary file 3 [file DataSheet3.xlsx]

## Sheet: Supplementary table 8
Supplementary Table 8 The comparisons of the enriched genes in the steroid hormone biosynthesis pathway between the RNA-seq and publicly available microarray sets
RNA-seq							Publicly available microarray sets
10 (5 vs 5)							330 (157 vs 173)
	logFC	logCPM	LR	PValue	FDR			logFC	AveExpr	t	P.Value	adj.P.Val	B
CYP11A1	0.985917	9.91812	14.0162	0.000181238	0.00868185		CYP11A1	0.400472	12.9232	7.98597	2.23e-14	1.7e-12	22.0736
CYP17A1	-0.718422	-2.50517	1.10687	0.292764	0.668219		CYP17A1	-0.0480705	5.92531	-1.4237	0.155459	0.286061	-5.88213
CYP1A1	3.47986	1.45519	10.7293	0.0010545	0.0307675		CYP1A1	0.0263897	6.21458	0.350083	0.726496	0.825051	-6.82432
HSD3B1	0.696654	10.4703	6.20795	0.0127178	0.161548		HSD3B1	-0.0367168	13.2588	-0.808373	0.419447	0.575581	-6.56111
HSD3B2	-1.64283	0.616685	6.67356	0.00978534	0.138965		HSD3B2	-0.316027	6.78179	-5.53042	6.43e-08	1.26e-06	7.63808
HSD17B8	0.782493	2.1894	6.00818	0.0142397	0.172788		HSD17B8	0.0663484	8.0406	2.29847	0.0221478	0.0652717	-4.28355
HSD11B1	-4.35158	4.21465	56.3606	6.03274e-14	1.93621e-10		HSD11B1	-0.124845	7.79692	-1.63606	0.102762	0.210702	-5.56189
CYP1B1	1.44004	5.8396	6.73811	0.00943746	0.135726		CYP1B1	-0.150354	7.76123	-1.7021	0.0896602	0.191002	-5.45337
HSD17B6	-1.54009	-0.160813	9.90526	0.00165	0.0425		HSD17B6	-0.159091	6.65628	-3.20522	0.00147896	0.00727074	-1.8631
UGT2B7	-4.39559	-0.78457	5.94175	0.0148	0.176		UGT2B7	-0.088992	6.21436	-1.4724	0.141847	0.266931	-5.81257
UGT1A10	3.3897	-3.36547	6.50539	0.0107548	0.145439
CYP21A2	-1.76356	-1.46712	6.84876	0.00887028	0.131731

## Sheet: Supplementary table 9
Supplementary Table 9 RT-qPCR primer information
Gene	Primer
CYP11A1	F:TGGCATCCTCTACAGACTCCTG
	R:CTTCAGGTTGCGTGCCATCTCA
HSD3B1	F:GTCTTCGGTGTCACTCACAGAG
	R:CTGGTGTAGATGAAGACTGGCAC
HSD3B2	F:CGCCTGTATCATTGATGTCTTTGG
	R:CTGGTGTAGATGAAGACTGGCAC
HSD17B8	F:CACCCATGACACAGAAAGTGCC
	R:GCCAAGAATGCGACCACATCTG
HSD11B1	F:GTTACGTGGTCCTGACTGTAGC
	R:GCAGCAACCATTGGATAAGCCAC
CYP21A2	F:GTGGTGCTGAACTCCAAGAGGA
	R:GAGTAGTCTCCCAAGGACAGGT
CYP1A1	F:GATTGAGCACTGTCAGGAGAAGC
	R:ATGAGGCTCCAGGAGATAGCAG
CYP1B1	F:GCCACTATCACTGACATCTTCGG
	R:CACGACCTGATCCAATTCTGCC
HSD17B6	F:CCAGCATTCTGGGAAGAGTTGC
	R:CCGTTCTGAAGTAGCCAGGTTC
