# Supplementary material for: A comprehensive analysis of metabolomics and transcriptomics to reveal major metabolic pathways and potential biomarkers of human preeclampsia placenta
Source: Front Genet. 2022 Oct 3;13:1010657. doi: 10.3389/fgene.2022.1010657 (PMC9574103; doi:10.3389/fgene.2022.1010657)
Supplement: Supplementary file 4 [file DataSheet1.xlsx]

## Sheet: Supplementary Table 1
Supplementary Table 1 Differential metabolite analysis results (5 PE placenta vs. 5 normal pregnancy placenta, VIP > 1 & (FC > 1.5 or FC < 0.667) & P < 0.05, negative)																								Supplementary Table 4 Differential metabolite analysis results (5 PE placenta vs. 5 normal pregnancy placenta, VIP > 1 & (FC > 1.5 or FC < 0.667) & P < 0.05, positive)
ID	Name_des	Formula	Molecular Weight	RT [min]	ChemSpider_Results	mzCloud_Results	neg_P1	neg_P2	neg_P3	neg_P4	neg_P5	neg_C1	neg_C2	neg_C3	neg_C4	neg_C5	FC	log2FC	Pvalue	ROC	VIP	Up.Down		ID	Name_des	Formula	Molecular Weight	RT [min]	ChemSpider_Results	mzCloud_Results	pos_P1	pos_P2	pos_P3	pos_P4	pos_P5	pos_C1	pos_C2	pos_C3	pos_C4	pos_C5	FC	log2FC	Pvalue	ROC	VIP	Up.Down
Com_1023_neg	1,4-Bis(2-ethylhexyl) sulfosuccinate	C20 H38 O7 S	422.234	14.017	Full match	No results	73173.7	80189.7	57273.1	94405.4	40878.6	108960	86949.9	375656	279692	183482	0.334306	-1.58076	0.0188544	0.96	1.47685	down		Com_1105_pos	2224119	C27 H44 O	384.339	15.604	Full match	Partial match	305202	184897	203960	78990.8	350410	59297.3	39161.1	21645.7	162456	22638.9	3.68107	1.88012	0.0128929	0.96	2.20127	up
Com_1080_neg	Dapagliflozin	C21 H25 Cl O6	408.136	9.179	Full match	No results	1279.15	17219.6	30707.5	453357	136389	1682.22	1982.04	1695.18	1566.55	2210.16	69.9367	6.12798	0.042886	0.8	4.28555	up		Com_1171_pos	Serotonin	C10 H12 N2 O	176.094	7.703	Full match	No results	196663	35080.3	49224.3	343874	314523	205252	18847.4	5696.51	6781.46	7944.08	3.84164	1.94172	0.0382059	0.88	3.0592	up
Com_1163_neg	saframycin A	C29 H30 N4 O8	562.209	9.683	Full match	No results	30277.4	5878.38	55267.7	81567	64154.2	201434	347919	112617	131174	47819.3	0.281992	-1.82627	0.0482229	0.88	2.14899	down		Com_1185_pos	5-aminoimidazole ribotide	C8 H14 N3 O7 P	295.058	1.303	Full match	No results	358467	130320	414936	186367	210882	61320.5	98798.9	131648	125298	147088	2.30606	1.20543	0.0193441	0.92	1.20886	up
Com_1228_neg	Mollicellin D	C21 H21 Cl O6	404.104	11.463	Full match	Invalid mass	1215.95	59319.7	125761	354996	117803	1564.64	1722.33	1587.15	1393.2	2093.8	78.8286	6.30065	0.0244451	0.8	5.10789	up		Com_1228_pos	15beta-Hydroxy-7alpha-mercapto-pregn-4-ene-3,20-dione 7-acetate	C23 H32 O4 S	404.201	1.403	Full match	No results	168244	163230	150626	98468.4	78335.1	186138	373785	271557	352717	154990	0.492018	-1.02322	0.017243	0.92	1.01988	down
Com_1306_neg	13,14-Dihydro-15-keto Prostaglandin A2	C20 H30 O4	334.215	11.244	Not the top hit	Full match	36082.7	84555.2	49210	7936.43	11653.3	94028.2	55649.7	67784.2	229805	207788	0.289193	-1.78989	0.0320788	0.92	2.10322	down		Com_1402_pos	(4S)-4-[(2E)-2-Octenoyloxy]-4-(trimethylammonio)butanoate	C15 H27 N O4	285.194	9.192	Full match	No results	178838	65491.4	123407	86365.9	223439	66720.5	74076.9	59019.3	37047.5	75031.9	2.17233	1.11925	0.032672	0.88	1.04214	up
Com_1501_neg	1H-Benzimidazol-5-ol	C7 H6 N2 O	134.048	7.467	Full match	Invalid mass	1336.46	1897.45	1600.86	2019.48	28404.5	1774.4	208471	59577.4	155322	38025.5	0.0761248	-3.71549	0.036012	0.88	3.89754	down		Com_1423_pos	Karakin	C15 H21 N3 O15	483.098	1.312	Full match	No results	339677	211626	220798	199884	171081	52985.5	80987.3	127654	114131	197665	1.99341	0.99524	0.022964	0.96	1.19131	up
Com_1650_neg	Tetrahydrocortisone	C21 H32 O5	364.225	11.125	Full match	No results	18576.6	3578.47	40822.8	3142.57	15362	161457	84154.4	50909.3	85806.5	26447.6	0.199333	-2.32675	0.015604	0.96	2.78862	down		Com_1425_pos	3-[(4E,7E,10E,13E,16E)-4,7,10,13,16-Docosapentaenoyloxy]-4-(trimethylammonio)butanoate	C29 H47 N O4	473.35	13.176	Full match	No results	323624	315912	178032	106519	142019	61195.2	86957.9	107349	44129.4	48096.9	3.06591	1.61632	0.00507068	0.96	1.64384	up
Com_1711_neg	Alitame anhydrous	C14 H25 N3 O4 S	331.157	9.002	Full match	No results	11968	3759.93	14766.6	7509.64	3033.98	8285.31	153235	23608.2	21020.1	24006.3	0.178307	-2.48757	0.0455869	0.92	2.03869	down		Com_1491_pos	Corticosterone	C21 H30 O4	346.214	10.946	Full match	Full match	127594	30564.2	88874.2	26869	23789	62823.5	231412	225189	213391	89858.8	0.361857	-1.46651	0.0343832	0.88	1.66066	down
Com_1825_neg	Loratadine	C22 H23 Cl N2 O2	382.145	10.048	Full match	No results	38833.1	14989.1	36102.3	7324	9421.67	31228.7	97873.4	113980	47097.5	55841.6	0.308276	-1.6977	0.01681	0.92	1.90119	down		Com_1553_pos	Fukiic acid	C11 H12 O8	272.053	11.905	Full match	No results	24224.7	179363	234639	149139	39359.9	37791.1	14275	14581.9	10554.2	22239.6	6.30244	2.65591	0.0188495	0.96	2.36826	up
Com_1843_neg	2-Thienylacetonitrile	C6 H5 N S	123.014	7.462	Full match	Invalid mass	1929.06	2738.81	2310.71	2893.18	19091.8	2561.19	125608	36648.2	111299	27903	0.0952687	-3.39185	0.0341324	0.88	3.20986	down		Com_1619_pos	Cidofovir anhydrous	C8 H14 N3 O6 P	279.061	1.297	Full match	Invalid mass	247795	109789	162103	153742	57636.2	38405.4	39843.4	51989.5	56947.4	98087	2.56269	1.35766	0.0188306	0.96	1.37013	up
Com_1854_neg	Fukiic acid	C11 H12 O8	272.053	12.083	Full match	No results	7212.76	88291.2	117459	142512	13712.6	2224.48	2223.67	2057.44	1861.23	3099.36	32.1979	5.0089	0.00798797	1	4.39345	up		Com_1633_pos	Formoterol	C19 H24 N2 O4	344.173	8.38	Full match	No results	7472.82	64255.9	143673	213804	148272	7689.25	5996.29	4684.48	5137.76	6236.58	19.4147	4.27908	0.0132194	0.96	3.71257	up
Com_1866_neg	(8alpha,9R)-Cinchonan-6',9-diol	C19 H22 N2 O2	310.168	10.137	Full match	No results	5669.57	44095.5	35557.2	148467	59837.1	2265.32	2733.48	2131.43	2005.66	2833.7	24.531	4.61653	0.0061837	1	4.09788	up		Com_1681_pos	17,21-Epoxy-9-fluoro-11beta-hydroxyprogesterone	C21 H27 F O4	362.19	15.584	Full match	No results	227574	31448.2	85003	39956.9	130631	54699.9	34247.3	15931.3	36896.3	11754.7	3.35188	1.74497	0.0470876	0.84	1.61306	up
Com_1874_neg	gitogenin	C27 H44 O4	432.324	13.216	Full match	No results	34550.4	37186.2	71663.8	28803.4	17691.5	123544	93835.4	67880.5	93902.1	140897	0.365141	-1.45347	0.00526269	0.96	1.5879	down		Com_1740_pos	Diphenol glucuronide	C12 H14 O8	286.068	12.153	Full match	Invalid mass	54806.3	78154.4	150270	185533	46239.8	10649.2	7407.35	6769.84	6740.41	9376.79	12.5784	3.65287	0.000451895	1	3.54095	up
Com_1942_neg	2878846	C20 H26 O3	314.188	11.739	Full match	Invalid mass	51646.6	9068.53	61366.1	5370.22	11401.8	106924	74046.7	81293.9	99442.1	61789.8	0.327873	-1.60879	0.0324888	1	2.27005	down		Com_1826_pos	Phentermine	C10 H15 N	149.12	7.69	Full match	Invalid mass	13676.6	147673	163482	164337	98695	8846.55	7692.2	4867.8	7099.5	9764.39	15.3608	3.94118	0.00528093	1	3.63634	up
Com_1951_neg	1,6-Pyrenediol	C16 H10 O2	234.069	7.465	Full match	Invalid mass	1161.47	1649.01	1391.26	1755.06	17507	1542.07	117369	36615	91873.9	21867.4	0.0871394	-3.52053	0.0359717	0.88	3.53258	down		Com_197_pos	Hexanoylcarnitine	C13 H25 N O4	259.178	8.143	Full match	Full match	2.13813e+06	1.71341e+06	2.33683e+06	2.70965e+06	4.54841e+06	1.13319e+06	999760	1.35664e+06	783212	619027	2.74875	1.45878	0.00182164	1	1.45243	up
Com_2005_neg	(E,E)-alpha-Farnesene	C15 H24	204.188	13.53	Full match	Invalid mass	31557.7	122165	21447.9	23820.8	23082.8	7812.94	5876.58	19584.9	13832.3	6924.74	4.11009	2.03917	0.0156708	1	1.87045	up		Com_204_pos	N1-Acetylspermine	C12 H28 N4 O	244.226	0.965	Full match	Full match	3.20205e+06	3.20253e+06	1.89756e+06	6.02554e+06	3.71894e+06	1.35533e+06	2.13286e+06	2.49842e+06	1.04943e+06	1.56359e+06	2.09853	1.06938	0.0180262	0.92	1.07997	up
Com_2045_neg	Thiobenzamide S,S-dioxide	C7 H7 N O2 S	169.02	7.451	Full match	No results	1325.96	1882.55	1588.29	2003.62	15797.4	1760.46	106005	37666.7	78065.8	27254.4	0.0901201	-3.47201	0.0306617	0.88	3.44209	down		Com_2183_pos	coenzyme Q2	C19 H26 O4	318.182	9.383	Full match	No results	54954.1	19700.1	46226.5	13198.7	16457.7	50683.9	57650.3	71966.9	93606.4	43291.5	0.474582	-1.07527	0.0347335	0.88	1.27912	down
Com_2048_neg	1-oleoyl-sn-glycero-3-phospho-D-myo-inositol	C27 H51 O12 P	598.312	14.199	Full match	No results	79384.9	53934.8	42055.5	20153.2	44699.1	22590.4	11710.9	29331.9	18509.1	27951.6	2.18202	1.12567	0.0313029	0.88	1.11804	up		Com_2232_pos	UP0791000	C5 H4 N4 O	136.038	0.574	Full match	Invalid mass	16782.4	50993.2	30906.9	48211.6	21492.9	90521.3	42067.5	84112.8	40224.8	63155.4	0.526075	-0.92666	0.041359	0.84	1.05103	down
Com_2125_neg	3alpha,7alpha,12alpha-trihydroxy-5beta-cholestan-26-al	C27 H46 O4	434.34	13.627	Full match	No results	15905.8	27589.8	33524.1	9169.29	14590.7	93245.2	22241.5	26746.1	51159.5	80785.5	0.367571	-1.44391	0.0340078	0.84	1.39874	down		Com_2241_pos	1886839	C20 H30 O4	334.214	12.122	Full match	No results	22218.3	55636.2	30760.7	18350.7	13977.2	34623	33031.5	52615.7	87893.8	70556.3	0.505679	-0.983706	0.0456254	0.88	1.06758	down
Com_2269_neg	Hydrocortisone caproate	C27 H40 O6	460.283	12.196	Full match	No results	20233.1	5668.6	15248.5	4720.05	15369.9	79972.6	10590.9	43514.6	40886.6	32922.2	0.294583	-1.76325	0.0275573	0.88	1.81544	down		Com_2476_pos	20,21,21-Trifluoro-3-methoxy-19-nor-17alpha-pregna-1,3,5(10),20-tetraen-17-ol	C21 H25 F3 O2	366.18	11.026	Full match	No results	10343	8544.18	11627.3	9079.4	20800.9	11036.4	37920.9	58753.2	26012.4	33628.5	0.360886	-1.47039	0.0239751	0.92	1.37934	down
Com_2282_neg	formylmethionyl-leucyl-phenylalanine methyl ester	C22 H33 N3 O5 S	451.214	10.264	Full match	No results	14109.9	32498.1	17114.7	13195.7	25237.1	45196.7	81955.8	27910.9	28891.3	31194	0.474813	-1.07457	0.0286551	0.88	1.05014	down		Com_2545_pos	3-[(6-Oxodecanoyl)oxy]-4-(trimethylammonio)butanoate	C17 H31 N O5	329.22	9.561	Full match	No results	27430.9	24624.5	15179.3	16587.6	45121	9428.25	15008	8960.6	8687.7	9353.9	2.50675	1.32582	0.00780665	1	1.28882	up
Com_2305_neg	(Z)-Endoxifen	C25 H27 N O2	373.204	11.079	Full match	No results	8466.12	2298.66	6634.74	5666.97	1517.99	8389.56	80334.2	14725.8	11392.6	8790.3	0.198851	-2.33024	0.0356577	0.96	2.00033	down		Com_2664_pos	KG7537500	C19 H26 O3	302.188	10.562	Full match	No results	23828.1	11565.4	29322.9	15470.6	9899.83	49062.5	30668.3	43646.9	41138.1	21617.3	0.483991	-1.04695	0.0183396	0.92	1.16279	down
Com_2315_neg	17α-Hydroxypregnenolone	C21 H32 O3	332.235	12.987	Not the top hit	Full match	28455.8	24517.6	30420.9	18537.6	14163.2	76824.7	31000.2	66515.5	41639.3	51817.2	0.433519	-1.20583	0.0053112	1	1.23289	down		Com_271_pos	Labetalol	C19 H24 N2 O3	328.178	8.863	Full match	Full match	13653.2	1.06287e+06	1.46624e+06	4.01235e+06	2.04608e+06	10370.6	9944.38	8635.39	8956.8	11302.8	174.786	7.44944	0.0132625	1	6.28049	up
Com_2345_neg	(4E,9R,11R)-9,11-Dihydroxy-27-(4-hydroxyphenyl)-4-methyl-4-heptacosen-3-one	C34 H58 O4	530.431	14.448	Full match	No results	40031.6	11837.8	34862.5	57873.8	49198.6	12226.2	17661.6	9224.35	15435	12643.7	2.88438	1.52826	0.0227248	0.84	1.40955	up		Com_2736_pos	Gibberellin A4	C19 H24 O5	332.162	9.27	Full match	No results	22523.8	7085.72	18489.3	5733.51	18446.1	36594.9	28158.2	25486.9	40872.5	17213	0.487296	-1.03713	0.0422858	0.88	1.22722	down
Com_2400_neg	Epanolol	C20 H23 N3 O4	369.169	11.253	Full match	No results	26695.7	6066.3	27152.7	8626.12	14202.7	71360.7	27820.9	33759.7	31067.4	72232.5	0.35025	-1.51354	0.0172161	1	1.66945	down		Com_283_pos	N1,N12-Diacetylspermine	C14 H30 N4 O2	286.237	1.217	Full match	Invalid mass	4.22079e+06	3.63449e+06	1.28467e+06	2.85728e+06	1.34577e+06	409116	680541	1.17893e+06	217957	881541	3.9616	1.98608	0.00690626	1	2.15916	up
Com_2471_neg	4-(2-{4-[(2E)-3-(4-Chlorophenyl)-2-propen-1-yl]-1-piperazinyl}ethyl)benzoic acid	C22 H25 Cl N2 O2	384.161	10.95	Full match	No results	15684.8	7066.18	18061.8	10083.6	17298.4	13798	49087.3	57560.5	29873	26458.2	0.385767	-1.3742	0.022695	0.88	1.31678	down		Com_295_pos	Cefazolin	C14 H14 N8 O4 S3	454.03	8.413	Full match	Full match	17361.2	19006.3	15311.8	14973.1	509525	14356.9	3.49745e+06	1.09943e+06	2.0189e+06	470683	0.0811423	-3.6234	0.0484158	0.76	4.15861	down
Com_2495_neg	Ginkgoic acid	C22 H34 O3	346.251	12.422	Full match	No results	36614.6	18397.1	46328.1	13846.7	13521.7	48511.9	47696.7	49279.2	50861.8	88653.9	0.451602	-1.14687	0.0204012	1	1.31859	down		Com_489_pos	Nor-9-carboxy-δ9-THC	C21 H28 O4	344.198	11.018	Full match	Full match	266637	144968	301942	157149	591462	238650	1.0909e+06	1.48361e+06	886502	681311	0.333752	-1.58315	0.0295686	0.88	1.5737	down
Com_2551_neg	Veliflapon	C23 H23 N O3	361.167	8.396	Full match	No results	11048.8	27736.5	12466.1	12484.2	25924.7	12517.5	62417.2	47579.8	52361.3	41969.1	0.413477	-1.27412	0.046652	0.92	1.25136	down		Com_579_pos	7α-Hydroxytestosterone	C19 H28 O3	304.203	11.113	Not the top hit	Full match	212991	21740.2	302534	28220.1	134295	1.371e+06	662619	505020	810949	188910	0.197762	-2.33816	0.0205959	0.92	2.88517	down
Com_2708_neg	Formoterol	C19 H24 N2 O4	344.174	8.546	Full match	No results	2258.63	11129.6	16291.4	63256.3	30469.4	2639.03	4981.25	2571.88	2434.13	3613.57	7.59892	2.92579	0.0459877	0.8	2.32533	up		Com_603_pos	3-hydroxyoctanoylcarnitine	C15 H29 N O5	303.204	8.595	Full match	No results	208466	383826	293656	266003	947243	116862	121517	185665	127841	104030	3.20041	1.67826	0.0139685	1	1.50951	up
Com_2762_neg	Corticosterone	C21 H30 O4	346.215	11.151	Full match	No results	12540.2	4190.18	17448.5	5628.12	3581.97	34730.2	9439.65	43865	28059.7	35031.2	0.287106	-1.80035	0.0125659	0.92	1.97415	down		Com_617_pos	5955761	C15 H29 N O4	287.209	10.026	Full match	No results	399775	1.07284e+06	715612	722189	907442	235188	334332	261148	202022	176761	3.15669	1.65841	0.000840031	1	1.66257	up
Com_2798_neg	TU5022000	C21 H28 O3	328.204	11.995	Full match	No results	37289.3	33401.2	45319.9	37739	30516.4	16553.2	7319.35	8334.43	8393.04	17346.7	3.17992	1.66899	0.00160618	1	1.80358	up		Com_664_pos	N-Methylhexanamide	C7 H15 N O	129.115	0.971	Full match	No results	489412	616532	320750	625733	819986	449402	52392.3	67468.8	466151	41409.8	2.66749	1.41548	0.0484833	0.92	2.17063	up
Com_2807_neg	Calcitriol	C27 H44 O3	416.329	14.359	Full match	No results	37880.5	15715.8	43427.2	11253.6	16467.6	9552.9	13919.3	6444.06	13682.5	7753.35	2.4292	1.28048	0.0387136	0.92	1.22735	up		Com_693_pos	levorphanol	C17 H23 N O	257.178	1.281	Full match	Invalid mass	960030	526816	999070	571965	598428	205852	339354	515955	250654	618820	1.89384	0.921313	0.0287036	0.88	1.06273	up
Com_2815_neg	2-Hydroxy Nevirapine	C15 H14 N4 O2	282.112	9.942	Full match	No results	8321.29	1803.72	6005	8999.32	2600.31	48335.5	26944.7	8832.6	11351.1	11225.2	0.259911	-1.94391	0.0206468	0.96	2.05628	down		Com_699_pos	DL-2,6-Diaminopimelic acid	C7 H14 N2 O4	190.095	1.314	Full match	No results	408127	254634	352602	251076	149729	350088	980930	387715	614811	559045	0.489585	-1.03037	0.0239846	0.88	1.03285	down
Com_2840_neg	Alfaxalone	C21 H32 O3	332.235	13.383	Full match	No results	5846.24	15779.2	9903.9	6869.4	11182.9	47319.6	11352.2	21847.7	33991.5	25610	0.353849	-1.4988	0.0113559	0.96	1.49378	down		Com_702_pos	(8alpha,9R)-Cinchonan-6',9-diol	C19 H22 N2 O2	310.168	8.847	Full match	Invalid mass	7001.34	274173	340150	1.00882e+06	497358	5283.65	5167.57	4630.22	4699.52	5930.39	82.7458	6.37061	0.0133035	1	5.38898	up
Com_2849_neg	cortisol 21-sulfate	C21 H30 O8 S	442.166	10.546	Full match	No results	10387.4	1905.38	13421.6	8055.96	6881.49	20110.6	48340.8	36386.5	36000.3	19350.9	0.253774	-1.97839	0.00797708	1	2.2041	down		Com_759_pos	Nordiazepam	C15 H11 Cl N2 O	270.055	11.899	Full match	Full match	72281	697789	862504	545288	62711.2	40134.9	13048.2	13328.7	9971.77	20328.3	23.1436	4.53254	0.00565714	1	4.07529	up
Com_2942_neg	(Z)-Norendoxifen	C24 H25 N O2	359.188	10.483	Full match	No results	5014.41	2086.5	5281.65	3493.88	1453.32	4829.99	43857.5	8202.96	9618.4	6635.7	0.236925	-2.0775	0.0350502	0.92	1.75715	down		Com_768_pos	3-[(4E,7E,10E,13E,16E,19E)-4,7,10,13,16,19-Docosahexaenoyloxy]-4-(trimethylammonio)butanoate	C29 H45 N O4	471.334	12.979	Full match	No results	702152	923579	459184	140553	582399	119522	234269	377136	134135	70153.8	3.00237	1.5861	0.0358591	0.92	1.67882	up
Com_3009_neg	Aderbasib	C21 H28 N4 O5	416.204	10.68	Full match	No results	11185.4	2232.59	28396.4	2478.52	1255.93	31646.5	19241.1	13669	34546.7	47220.7	0.311287	-1.68368	0.036048	0.92	2.5633	down		Com_774_pos	Diazepam	C16 H13 Cl N2 O	284.071	12.156	Full match	Full match	185505	251914	621914	857791	165416	11471.4	7979.24	7292.5	7260.81	10100.7	47.2181	5.56127	0.000204237	1	5.3883	up
Com_3023_neg	16-Acetoxy-17-methoxy-17-oxokauran-18-oic acid	C23 H34 O6	406.236	11.741	Full match	No results	17456.4	5215.3	18172.8	3216.17	3372.25	36166.6	29985.5	22856.8	34174.5	25019.4	0.320054	-1.64361	0.0196026	1	2.08122	down		Com_802_pos	4-[Amino(carboxy)methyl]-5-oxoproline	C7 H10 N2 O5	202.059	1.213	Full match	Invalid mass	224871	77510.9	99991.7	97127	63905.6	309167	780786	168399	106266	621647	0.283651	-1.81781	0.0421596	0.92	1.61604	down
Com_3027_neg	2,2'-([(2R,5R)-2-Benzyl-3,6-dihydroxy-5-(hydroxymethyl)-2,5-dihydropyrazine-2,5-diyl]bis{sulfanediyl[(1Z,2R)-2-amino-1-hydroxy-3-propyl-1-ylidene](Z)azanylylidene})diacetic acid (non-preferred name)	C22 H30 N6 O9 S2	586.154	5.999	Full match	No results	13983.2	19436.3	17347	20288.3	10475.8	39516	30981	26624.7	21448.1	48423.4	0.488227	-1.03438	0.00597521	1	1.04295	down		Com_810_pos	gln-asn	C9 H16 N4 O5	260.112	1.216	Full match	No results	183526	74788.8	98714.6	67686.4	33427.7	311081	760289	113747	97968.3	550236	0.249898	-2.00059	0.0416598	0.88	1.80508	down
Com_3031_neg	tetrahydrocortisol	C21 H34 O5	366.241	10.904	Full match	No results	4086.96	2055.42	8947.28	2747.95	1264.6	39351.8	4449.82	4577.19	25333.7	12897.9	0.220553	-2.1808	0.0386693	0.92	2.08606	down		Com_900_pos	gamma-Aminobutyric acid	C4 H9 N O2	103.063	1.05	Full match	No results	134136	88464.9	84245.5	78949.8	47216.9	416619	302436	561928	114307	110909	0.287487	-1.79843	0.0265028	0.92	1.64314	down
Com_3152_neg	prostratin	C22 H30 O6	390.204	11.043	Full match	No results	4021.33	7164.75	7107	5576	9952.78	5219.66	18546.9	29912.4	13174.1	17582.2	0.400565	-1.31989	0.0463909	0.84	1.21004	down		Com_906_pos	{(1R,2R)-2-[(2Z)-5-(beta-D-Glucopyranosyloxy)-2-penten-1-yl]-3-oxocyclopentyl}acetic acid	C18 H28 O9	388.172	1.292	Full match	Invalid mass	655788	349021	646557	350627	330220	79500.1	229554	230929	308763	300174	2.02992	1.02142	0.0381024	1	1.23239	up
Com_3154_neg	13-Hydroxykaur-16-en-18-oic acid	C20 H30 O3	318.219	12.127	Full match	No results	9826.82	3520.59	13284.8	9434.03	4247.03	29652.2	12596.9	29835.1	24270.8	16232.1	0.358062	-1.48172	0.00970636	0.96	1.67225	down
Com_3199_neg	17-Hydroxypregnenolone sulfate	C21 H32 O6 S	412.192	12.055	Full match	No results	4396.23	2152.74	19480.4	2134.21	2975.66	33042.2	7995.76	15749.6	21589.6	21619.9	0.311402	-1.68315	0.0187662	0.92	2.18688	down
Com_3246_neg	10-Oxo-8-azatricyclo[5.3.1.0~3,8~]undec-5-yl 1H-indole-3-carboxylate	C19 H20 N2 O3	324.148	11.466	Full match	No results	1068.55	5156.24	11298.7	36677.2	10926.4	1387.28	1527.09	1407.24	1235.27	1855.89	8.7858	3.13517	0.0472741	0.8	2.41639	up
Com_3249_neg	Testosterone glucuronide	C25 H36 O8	464.241	11.157	Full match	No results	22054	3407.42	7437.22	7441.56	4248.25	15954.8	21488.2	14431.5	26520.8	13878.3	0.483221	-1.04925	0.0426807	0.84	1.39314	down
Com_3338_neg	2-methoxy-17beta-estradiol 3-glucosiduronic acid	C25 H34 O9	478.221	9.513	Full match	No results	7431.85	4153.59	12742.2	4422.8	7547.14	11024.2	24352.6	24175.8	16264.4	7991.46	0.433102	-1.20722	0.024129	0.92	1.22372	down
Com_3362_neg	UNII:TER5ZXE00D	C10 H16 O2 S2	232.059	7.854	Full match	Invalid mass	7898.76	2672.55	23795.4	6008.29	4507.24	19537.2	19427.8	23372.6	19189.1	19528.2	0.444137	-1.17092	0.0386208	0.8	1.61934	down
Com_3489_neg	2-(3-Hydroxy-3,7,11,15-tetramethylhexadecyl)-3,5,6-trimethyl-1,4-benzoquinone	C29 H50 O3	446.376	15.357	Full match	No results	17929.9	3922.15	14445.7	11112.8	12078	3305.58	2664.46	1692.6	3027.16	2437.84	4.53155	2.18	0.00325577	1	2.09954	up
Com_3498_neg	MFCD00273304	C21 H30 O6	378.204	8.637	Full match	No results	9866.63	3230.05	9495.6	4506.41	3088.61	15449.1	11604	19587.7	19123.6	12512.6	0.385647	-1.37465	0.0105163	1	1.57386	down
Com_3516_neg	Clofoctol	C21 H26 Cl2 O	364.135	10.861	Full match	No results	8220.73	1703.75	6749.16	2516.08	2007.12	21867.4	9914.23	16794.3	15501.1	15321.9	0.266966	-1.90527	0.00693598	1	2.2364	down
Com_3582_neg	(+)-Simvastatin	C25 H38 O5	418.272	11.863	Full match	No results	4775.25	1876.59	4787.73	1796.09	2014.93	19770.6	4344.28	11231.3	13641.8	4010.34	0.287756	-1.79708	0.0196855	0.84	1.7935	down
Com_3693_neg	2-Hydroxy-22-methyltetracosanoic acid	C25 H50 O3	398.376	15.227	Full match	No results	11964.3	6162.71	12960.3	6067.66	11134.2	4262.6	4678.3	3971.4	3716.96	5661.6	2.16632	1.11525	0.00841839	1	1.11547	up
Com_3716_neg	(3alpha,4beta,5alpha,6alpha,7beta,14beta,22R)-3,4,6,7,29-Pentahydroxy-22,29-epoxystigmastan-15-one	C29 H48 O7	508.34	13.366	Full match	No results	2740.59	3789.93	3181.8	1776.95	3311.94	16155.8	5597.47	6143.35	8917.8	7165.13	0.336548	-1.57112	0.00257986	1	1.55803	down
Com_3822_neg	Meclocycline	C22 H21 Cl N2 O8	476.099	10.625	Full match	No results	2229.83	4765.03	7125.82	15227.7	2853.13	1677.21	2174.49	1501.68	1468.52	2073.32	3.62009	1.85602	0.0345077	1	1.5604	up
Com_420_neg	3222	C16 H24 O2	248.178	13.505	Full match	Invalid mass	580750	2.16287e+06	543471	885711	492539	207881	226607	738718	417540	212195	2.58763	1.37163	0.0386373	0.88	1.35839	up
Com_556_neg	Bicoumol	C18 H10 O6	322.049	7.424	Full match	Invalid mass	1674.31	3910.43	2302.44	2522.58	236414	3079	993633	392598	1.03374e+06	300707	0.0906187	-3.46405	0.0392808	0.92	5.17281	down
Com_597_neg	2-Hydroxyestradiol	C18 H24 O3	288.173	10.3	Not the top hit	Full match	528134	153199	438765	131695	389187	841155	543145	759480	920282	680766	0.438199	-1.19034	0.0259936	1	1.41299	down
Com_611_neg	Nor-9-carboxy-δ9-THC	C21 H28 O4	344.199	11.037	Full match	Full match	112957	100633	146710	101601	319658	135696	656960	882808	499061	456031	0.297108	-1.75094	0.0197457	0.92	1.70697	down
Com_660_neg	16alpha-hydroxydehydroepiandrosterone 3-sulfate	C19 H28 O6 S	384.161	9.979	Full match	No results	194366	57779.3	367536	19405.9	40409.4	796249	307895	606528	750610	420215	0.235814	-2.08428	0.019789	0.96	2.818	down
Com_762_neg	(2S,3S,4S,5R,6R)-6-{[(3R,5R,7R,8R,9S,10S,13R,14S)-17-{(2R)-5-[(Carboxymethyl)amino]-5-oxo-2-pentanyl}-7-hydroxy-10,13-dimethylhexadecahydro-1H-cyclopenta[a]phenanthren-3-yl]oxy}-3,4,5-trihydroxytetrahydro-2H-pyran-2-carboxylic acid (non-preferred name)	C32 H51 N O11	625.347	11.557	Full match	No results	100497	63089.9	50870.5	52109.6	28168.4	699157	369394	139040	108583	160977	0.19953	-2.32533	0.0103185	1	2.18668	down
Com_84_neg	11(Z),14(Z)-Eicosadienoic acid	C20 H36 O2	308.272	15.082	Not the top hit	Full match	1.76944e+07	2.29871e+06	7.81863e+06	3.4723e+06	9.17594e+06	3.09933e+06	4.65349e+06	640425	2.7026e+06	978748	3.35083	1.74452	0.0491818	0.84	1.7796	up
Com_867_neg	Nordiazepam	C15 H11 Cl N2 O	270.056	12.076	Full match	Full match	28690.3	387715	514540	641046	38376.7	2245.45	2244.64	2030.7	1878.78	3128.58	139.69	7.12609	0.00279691	1	6.42651	up
Com_890_neg	Testosterone sulfate	C19 H28 O5 S	368.166	11.252	Not the top hit	Full match	182605	28457.6	195077	40977.5	98037.8	540559	207243	220091	233790	486384	0.322947	-1.63063	0.0246042	1	1.93382	down
Com_932_neg	Prostaglandin E2	C20 H32 O5	352.225	11.248	Full match	Full match	68522.3	257116	111045	34665.4	36228.3	177444	104004	172488	433691	464186	0.375479	-1.4132	0.0485537	0.84	1.65092	down
Com_973_neg	Hydrocortisone acetate	C23 H32 O6	404.22	11.047	Full match	Invalid mass	46578	42840.5	62661.1	39516.6	144903	60415.5	295361	407577	216862	205344	0.283832	-1.81689	0.0177093	0.92	1.79928	down
Com_984_neg	(2R)-1-{[(2-Aminoethoxy)(hydroxy)phosphoryl]oxy}-3-hydroxy-2-propanyl (6Z,9Z,12Z,15Z,18Z,21Z)-6,9,12,15,18,21-tetracosahexaenoate	C29 H48 N O7 P	553.317	14.449	Full match	Invalid mass	51544.3	73128	147410	84036	82927.3	107235	478183	201991	164729	215150	0.376124	-1.41072	0.0177002	0.96	1.3462	down

## Sheet: Supplementary Table 2
Supplementary Table 2 Differential gene analysis results in RNA-seq data (5 PE placenta vs. 5 normal pregnancy placenta, P < 0.05 & FC > 1.5)
Name	logFC	logCPM	LR	Pvalue	FDR	C1	C2	C3	C4	C5	P1	P2	P3	P4	P5
SYNPO2	-2.30742	4.15024	70.1214	5.58e-17	1.07e-12	4.29236	5.20456	4.96886	6.06928	3.36159	0.848887	0.736824	1.08756	0.664925	0.715107
GGT5	-2.99238	1.78183	63.1229	1.94e-15	1.77e-11	3.96569	4.21353	6.11579	5.76232	4.12882	0.936352	0.424375	0.500624	0.612095	0.461619
ALDH1A1	-3.85049	3.98206	62.4297	2.76e-15	1.77e-11	20.2224	5.22117	32.2291	17.6349	43.5601	0.997234	1.0478	1.68581	1.05555	2.10264
CHRDL1	-7.22694	4.12487	61.2497	5.03e-15	2.42e-11	20.5855	0.315907	20.4984	27.0421	31.4367	0.266786	0.0232293	0.0805358	0.0802104	0.0497189
RBP4	-7.04071	3.99599	56.5655	5.44e-14	1.94e-10	59.4565	0.972264	95.288	62.8556	89.2812	0.314912	0.0705084	0.730786	0.48653	0.552624
HSD11B1	-4.35158	4.21466	56.3606	6.03e-14	1.94e-10	32.6608	10.809	32.7179	59.8269	117.711	3.53289	2.34018	3.82204	1.23866	3.48158
CTGF	-2.29765	5.12158	52.9875	3.36e-13	9.23e-10	42.3748	46.5418	33.0065	36.6743	43.7842	6.91546	8.84976	9.09862	3.57295	3.94877
C11orf96	-3.3538	2.87511	49.3047	2.19e-12	5.28e-09	10.9727	7.08106	24.848	16.819	31.5687	1.44106	1.20701	0.418331	1.08581	2.94092
IGFBP1	-11.4637	8.01123	48.7296	2.94e-12	6.29e-09	195.243	0	1028.52	615.446	861.723	0.192123	0.12121	0.33501	0.0846482	0.113895
KLF9	-2.14327	2.45934	47.4361	5.68e-12	1.05e-08	2.60408	2.0228	2.9932	3.48287	2.00334	0.516713	0.261693	0.82448	0.320456	0.580283
PAMR1	-1.8704	4.1656	47.3286	6e-12	1.05e-08	13.0948	13.6751	11.9784	17.8837	19.9338	2.32227	2.32831	4.50049	3.39035	7.4237
DKK1	-5.13849	5.35618	44.5033	2.54e-11	4.07e-08	65.7946	5.13059	97.5993	67.219	144.099	0.727726	1.17272	1.19183	0.559006	5.95385
THBS1	-1.89392	6.34861	43.3702	4.53e-11	6.71e-08	21.652	21.8806	38.2363	35.1745	24.0427	8.12993	4.1443	3.84865	6.14972	7.13968
EPYC	-7.80039	1.97872	42.5681	6.83e-11	9.39e-08	10.3725	0.0958421	9.87456	5.84421	22.2775	0	0.0634558	0	0	0.0622872
LEFTY2	-3.52246	1.26981	42.238	8.08e-11	1.04e-07	2.04859	0.994276	3.90361	1.942	6.53641	0.181131	0.246783	0.297196	0.141787	0.242301
SYT12	1.73987	5.4028	41.031	1.5e-10	1.73e-07	9.88219	7.50362	12.1985	13.9146	9.07859	31.4159	24.5699	31.2316	29.5195	19.3906
GAS1	-2.84998	4.12438	40.9941	1.53e-10	1.73e-07	11.6068	5.95252	25.8485	22.153	21.4118	1.83957	0.994933	1.15237	1.53069	4.77033
MFGE8	-1.99724	4.08798	40.7164	1.76e-10	1.88e-07	21.9987	13.6066	29.6097	33.3038	28.9504	3.91432	3.59533	4.78433	5.61146	8.46936
NDP	-6.487	2.10152	40.4897	1.98e-10	2e-07	4.74541	0.195495	7.17344	7.55704	18.6448	0.0815825	0	0	0.108843	0.144667
CFD	-2.11245	5.12407	40.1553	2.35e-10	2.26e-07	114.004	55.5756	101.142	144.655	60.4045	14.9377	15.6437	12.0565	13.1475	35.5325
TNFRSF8	-5.33454	-0.503176	39.6584	3.03e-10	2.77e-07	0.439304	0.146782	0.57773	0.63931	0.92293	0.0611633	0	0	0	0
CYBRD1	-1.75628	4.3262	39.4051	3.44e-10	3.01e-07	12.8759	7.62261	13.7292	13.1114	14.2041	3.15857	2.54991	3.25525	2.2548	5.8063
RBP1	-3.65631	3.34649	39.1502	3.92e-10	3.29e-07	37.2009	13.2314	77.5122	62.3151	125.065	1.50835	3.19326	4.37418	0.561591	9.55057
PAPPA2	2.2704	12.6263	39.0195	4.2e-10	3.37e-07	219.032	627.564	241.866	259.689	412.795	1155.28	1526.82	1966.11	1050.41	918.052
CILP	-3.73206	2.00244	38.0253	6.98e-10	5.38e-07	2.16875	0.720608	3.00953	2.62274	1.20086	0.190132	0.00763981	0.174859	0.161158	0.0594466
ISLR	-2.6265	4.17197	36.8293	1.29e-09	9.55e-07	22.8176	4.83871	30.0153	24.8162	35.4954	6.29678	2.25345	6.5933	1.88906	4.2283
MS4A14	-2.47416	-0.0929914	36.7096	1.37e-09	9.78e-07	0.824236	0.853382	1.1301	1.22498	1.19357	0.148194	0.165929	0.129089	0.0464511	0.0871132
RORB	-5.86542	3.13335	36.6343	1.43e-09	9.8e-07	3.08015	0.0201371	5.31106	3.97458	6.33899	0.141263	0.0230429	0.0349442	0.0190127	0.0117817
GREB1	-3.3738	2.8225	35.563	2.47e-09	1.64e-06	3.05278	0.35361	5.61693	3.64828	3.47786	0.493723	0.346635	0.427925	0.412163	0.427461
SYNDIG1	-4.20341	-1.39547	35.4983	2.55e-09	1.64e-06	0.427675	0.273146	0.403285	0.19251	0.504015	0.0189639	0.0181743	0.0277777	0	0
OMD	-4.09819	2.21703	35.288	2.84e-09	1.77e-06	4.71762	0.536097	5.55375	5.89267	12.0009	0.431026	0.206467	0.258215	0.0263073	0.487455
IL1RL1	-2.84713	5.46611	35.1091	3.12e-09	1.88e-06	33.0997	49.9218	21.7342	61.1885	41.2358	8.17134	1.51467	10.7311	1.57528	4.54279
TSC22D3	-1.88159	4.77648	35.0241	3.26e-09	1.9e-06	38.3632	34.8961	32.1011	55.0954	33.8386	4.72558	4.73503	9.69857	6.67739	18.8108
CRLF1	-3.48846	2.47895	34.6963	3.85e-09	2.18e-06	5.66869	2.85764	14.0402	9.3233	20.4802	1.54922	0.424645	1.1292	0.470289	0.552136
PRUNE2	-4.46709	4.44907	34.6094	4.03e-09	2.21e-06	4.02419	0.456496	8.99885	5.29999	10.1973	0.332397	0.183776	1.3319	0.278818	0.242393
FAM105A	-1.79244	2.34597	34.5626	4.13e-09	2.21e-06	3.02345	2.30369	3.46377	4.05258	4.14196	0.631182	0.718467	1.00253	0.417489	1.31407
ADAMTS1	-1.23613	6.65156	34.1746	5.04e-09	2.62e-06	52.3544	50.9644	61.7958	70.4506	46.7528	20.2248	15.4206	17.4811	17.6114	32.3818
TUBA3E	-7.24199	-1.10023	33.054	8.96e-09	4.46e-06	0.559927	0.0502647	0.547335	1.58378	1.25465	0	0	0	0	0
CNR1	-4.00378	2.18738	33.0373	9.04e-09	4.46e-06	2.48677	0.351764	5.27037	3.1044	3.33557	0.171569	0.206561	0.17533	0.111363	0.0818351
TMTC1	-2.8932	2.40649	32.8464	9.97e-09	4.8e-06	3.11637	0.994499	2.52169	2.14026	2.94678	0.745074	0.178949	0.130682	0.090987	0.17768
IL1B	-2.66403	1.20088	32.6579	1.1e-08	5.05e-06	1.96618	3.42441	3.17747	3.95082	9.12094	1.12431	0.466318	0.816901	1.02877	0.588725
F2R	-3.21964	3.26288	32.5887	1.14e-08	5.05e-06	5.16655	0.771594	14.9147	8.87311	8.20332	1.04883	0.373371	0.779965	0.945057	0.924434
IGFBP4	-2.35617	6.73941	32.5725	1.15e-08	5.05e-06	126.951	38.1514	158.577	155.562	195.36	11.6846	14.5383	16.2531	27.4355	34.9669
DNAH5	-4.99907	-1.17525	32.5624	1.15e-08	5.05e-06	0.0620647	0.0811084	0.123787	0.0355751	0.0237818	0	0	0	0	0.00703418
RNASE1	-1.46126	5.95418	32.1463	1.43e-08	6.12e-06	223.744	206.453	173.306	315.692	146.825	48.5431	60.4007	82.5828	42.5432	85.3893
SEMA3C	-2.229	3.24953	32.0172	1.53e-08	6.4e-06	5.98639	2.44526	4.23529	7.13022	8.42676	1.75174	0.686181	0.874094	0.710892	1.18249
CTSK	-2.07112	3.31855	31.7907	1.72e-08	6.97e-06	15.4322	5.9481	24.842	15.0325	21.038	4.64166	2.44604	3.54587	1.54941	5.64086
KCNK15	-4.07576	-0.981398	31.7667	1.74e-08	6.97e-06	0.60198	0.184972	0.455229	0.321726	0.894121	0.0366868	0	0.0537517	0	0.0228323
NNMT	-1.84694	2.28518	31.7232	1.78e-08	6.99e-06	6.90315	8.49919	7.90358	7.11448	5.13816	2.02663	0.984073	1.95504	0.569032	2.79736
DIRAS2	-4.31668	0.96031	31.2206	2.3e-08	8.87e-06	1.15673	1.0783	3.10168	2.22861	5.53471	0.581899	0.168073	1.23799	0.6443	0.417412
SIX2	-7.27403	-1.06942	31.1044	2.45e-08	9.23e-06	0.833845	0	0.727845	0.568531	0.616978	0	0	0	0	0
MEDAG	-5.45246	1.83526	30.9074	2.71e-08	1e-05	6.50869	0.0876163	5.67586	4.93862	7.38444	0.243389	0.0194235	0.059386	0.0816548	0
DEPTOR	-2.17867	2.02544	30.5563	3.24e-08	1.18e-05	3.22434	1.52754	6.90725	3.72963	5.34026	0.883776	0.417601	0.890982	0.94215	1.07922
TMSB4X	-1.4972	7.95403	30.4836	3.37e-08	1.2e-05	1340.07	1063.09	1296.43	1618.31	2261.47	384.726	440.447	593.594	179.394	562.321
FAM110C	-2.17543	1.25688	30.3191	3.66e-08	1.28e-05	1.6888	0.704346	2.48193	1.20085	1.79291	0.3754	0.192039	0.255569	0.183569	0.416252
PRSS23	-1.82968	4.21921	29.9695	4.39e-08	1.5e-05	10.3349	5.45972	16.5809	12.4726	22.0819	3.41942	2.48599	2.75225	2.64903	4.79912
SCARA5	-4.97499	3.32276	29.9513	4.43e-08	1.5e-05	8.50915	0.403603	8.75688	10.9445	10.3355	0.208752	0.27746	0.527049	0	0.120049
PARM1	-2.11047	3.51902	29.8004	4.79e-08	1.59e-05	4.89999	2.30187	6.95517	5.36054	9.68315	1.29547	1.27905	0.852747	0.453808	1.61671
WBSCR17	-7.03617	-1.27301	29.6531	5.17e-08	1.69e-05	0.240508	0	0.349977	0.324694	0.341741	0	0	0	0	0
KCNQ3	-4.0172	-0.305396	29.4112	5.85e-08	1.88e-05	0.170956	0.106737	0.400156	0.170987	0.519823	0.00421163	0.00400659	0.0271391	0.0112831	0.010401
CFH	-4.15427	3.80593	29.3046	6.18e-08	1.95e-05	11.947	2.23742	25.51	10.1471	18.9977	2.08	0.331358	0.751935	0.411911	0.161844
MSLN	-5.45416	1.06161	29.1791	6.6e-08	2.05e-05	5.05903	0.2209	7.83425	1.02406	0.970652	0.0694981	0.12704	0	0.0310112	0.225287
PCDH20	-8.43863	-0.111554	29.1287	6.77e-08	2.07e-05	0.550402	0	1.05086	0.0617868	1.06063	0	0	0	0	0
PGR	-2.98072	1.97313	29.0378	7.1e-08	2.14e-05	0.770328	0.195224	1.99125	0.676419	1.15216	0.0855036	0.0979458	0.435774	0.00517876	0.161865
EPDR1	-2.98571	1.60829	28.8201	7.94e-08	2.35e-05	4.77013	2.79793	3.98303	4.86682	8.48106	0.330182	0.593527	0.268758	0.168701	1.05127
AOC3	-1.86537	1.71844	28.7952	8.04e-08	2.35e-05	2.66435	2.54231	1.94508	2.70816	1.69736	0.711577	0.549539	0.553381	0.254024	1.36788
TMEM37	-1.45072	3.70439	28.7157	8.38e-08	2.41e-05	21.2817	13.3067	22.0776	23.8875	24.7774	5.31588	3.42952	6.92115	5.46357	11.0705
SULF2	-2.48669	3.58857	28.659	8.63e-08	2.44e-05	10.8828	3.1258	14.6822	13.8735	16.485	2.11671	0.682829	2.41462	2.24412	3.08963
SERPINE2	-2.15007	8.82013	28.5711	9.03e-08	2.47e-05	251.294	513.793	798.326	699.247	576.776	142.647	62.8119	222.477	43.2473	90.9032
CPED1	-1.50745	3.86164	28.5603	9.08e-08	2.47e-05	8.89453	9.33215	10.3004	12.9061	12.213	3.37226	3.1002	5.08143	1.39155	4.09003
AVPR1A	-3.49644	0.812792	28.5559	9.1e-08	2.47e-05	0.659431	0.0882778	1.66067	1.20417	0.821115	0.05367	0.0218536	0.137507	0.040989	0.123662
LUM	-2.80456	7.86143	28.232	1.08e-07	2.88e-05	142.011	62.7961	269.58	197.833	420.346	25.5224	24.4972	22.0472	4.55098	57.8605
TWIST2	-2.47748	1.75435	28.122	1.14e-07	3e-05	4.70579	2.72645	9.70028	10.1768	8.01285	0.819803	0.919054	0.433392	0.788745	2.16779
TPSAB1	-5.2819	-0.841367	28.0767	1.17e-07	3.03e-05	3.69769	0.207626	1.17967	1.29405	1.20841	0	0.0599908	0.0923029	0	0
CLU	-2.01381	4.23036	27.9882	1.22e-07	3.13e-05	51.2355	21.8972	111.993	68.3906	61.1205	8.358	12.1331	19.7029	10.9196	25.3987
ANTXR1	-1.59335	5.30139	27.8175	1.33e-07	3.35e-05	17.2376	15.9805	36.9294	27.9248	28.9092	3.70265	3.96255	9.15489	5.66403	12.6855
C1QC	-1.47235	6.67741	27.8082	1.34e-07	3.35e-05	263.314	192.856	228.312	290.624	214.758	41.0517	52.8342	133.926	56.9422	66.8292
RAI2	-2.70891	1.06644	27.6562	1.45e-07	3.58e-05	2.67559	0.458501	3.51116	2.44654	3.21781	0.261841	0.149293	0.326167	0.271806	0.541829
SLC1A1	-1.96095	1.66961	27.5579	1.52e-07	3.71e-05	2.73673	1.50461	3.6967	1.71248	1.80379	0.409798	0.73812	0.511412	0.134213	0.908835
HSPB6	-2.10079	3.31059	27.5368	1.54e-07	3.71e-05	19.6154	7.94097	18.3569	21.6926	30.5903	3.30165	2.60301	2.14899	5.53879	7.10826
LCN2	-7.53148	-0.864443	27.3539	1.69e-07	4.03e-05	1.68291	0.326817	8.0035	0.60699	0.382636	0	0	0	0	0
DCN	-2.08346	8.75353	27.1192	1.91e-07	4.49e-05	490.378	262.831	654.954	689.018	927.138	102.03	125.771	97.1182	50.3049	277.869
SLC16A3	1.37496	8.16075	27.0984	1.93e-07	4.49e-05	127.98	166.835	168.867	160.497	150.188	304.773	286.951	339.085	405.368	215.72
EMILIN2	-1.68063	4.10563	27.0713	1.96e-07	4.5e-05	6.15354	3.00236	8.08506	8.28209	8.61609	1.09883	1.24964	2.23839	1.19964	3.17076
TMEM132C	-4.4288	1.5447	26.973	2.06e-07	4.67e-05	1.08992	0.145798	1.86305	2.40853	2.86359	0.0734605	0.00884896	0.0405146	0	0.229549
FAM19A4	-6.37649	0.411429	26.9535	2.08e-07	4.67e-05	0.811015	0	1.94105	3.68445	2.92425	0.0409387	0	0	0	0.0524491
GPT2	1.27401	3.48878	26.8744	2.17e-07	4.81e-05	3.04187	1.76751	2.97707	4.41249	4.05218	5.04782	5.52268	6.4412	6.13611	8.25021
RAMP1	-4.48496	1.68553	26.7662	2.3e-07	5.02e-05	10.195	0.75411	17.7671	16.7677	20.0524	0.649636	0	0.150851	0.755961	0.791836
PRPS2	-2.21162	1.60882	26.7319	2.34e-07	5.06e-05	4.01459	1.37233	5.62667	3.43856	3.54505	0.323951	0.816298	0.530319	0.470539	1.23039
HTRA4	2.56404	8.3595	26.6446	2.45e-07	5.23e-05	30.9974	79.1143	127.074	53.8113	87.2321	120.279	415.878	197.133	558.652	352.757
FAM107A	-1.69497	1.87882	26.4881	2.65e-07	5.61e-05	2.34014	2.92853	3.01588	2.98755	2.45349	0.699663	0.511886	1.19865	0.226104	0.867553
PTGIS	-1.86132	1.69908	26.3262	2.88e-07	6.02e-05	1.33732	0.749789	2.17148	1.46284	1.08828	0.402787	0.257776	0.337646	0.132223	0.41341
TPM2	-1.64951	3.25689	26.2935	2.93e-07	6.02e-05	21.0398	8.93778	22.1131	22.2492	23.5339	3.70293	5.35147	2.96516	5.38674	7.80034
TPSB2	-7.21917	-1.08306	26.2728	2.96e-07	6.02e-05	2.95926	0	1.08826	0.87525	0.540422	0	0	0	0	0
CD68	-1.07712	4.78241	26.2701	2.97e-07	6.02e-05	34.7197	30.0095	29.8296	40.8464	33.3813	11.8042	8.12619	18.0586	11.8655	16.6557
ZBTB16	-3.53178	1.312	26.2089	3.06e-07	6.14e-05	6.22652	4.18747	1.90161	6.41709	1.01796	0.118921	0.0971813	0.235691	0	1.02078
FHL5	-4.91365	-0.538729	26.1922	3.09e-07	6.14e-05	0.579996	0.0695723	2.09497	1.03268	1.05814	0.080909	0.0749295	0	0	0
PRIMA1	-3.4726	-0.443876	26.1131	3.22e-07	6.33e-05	0.487476	0.189935	0.708976	0.394677	0.858915	0	0.127604	0.0365932	0	0.0474878
C1QA	-1.38561	6.43369	25.8317	3.73e-07	7.25e-05	236.641	198.736	233.457	283.026	201.442	47.1787	62.9307	134.768	47.6132	68.6613
RGS1	-3.17983	0.858867	25.735	3.92e-07	7.54e-05	5.61424	3.96234	7.18905	1.64282	2.85491	0.148927	0.0909731	0.497006	0.98673	0.234797
CPXM1	-2.70224	4.4061	25.577	4.25e-07	8.1e-05	36.047	4.98371	29.9385	29.0464	25.7713	1.36828	2.11985	2.50407	1.48535	9.48469
LAMA4	-1.28848	4.76422	25.5465	4.32e-07	8.15e-05	10.4001	11.5174	14.2988	22.4593	11.8489	4.46132	4.27615	4.06374	7.1991	4.21217
SLCO3A1	-3.4531	-0.0778115	25.4989	4.43e-07	8.28e-05	0.671576	0.247384	0.932378	0.922278	0.568045	0.0167893	0.0410902	0.137808	0	0.0559461
CGB8	4.61523	11.1177	25.4576	4.52e-07	8.37e-05	35.4868	471.964	671.197	709.792	70.5745	2278.2	9777.03	642.137	9898.67	13999.7
CGB5	4.37838	11.4928	25.43	4.59e-07	8.41e-05	83.2973	1181.35	514.003	1244.19	127.586	4350.92	13842.1	886.739	13221.9	17708.4
TREM1	3.41567	4.67487	25.2337	5.08e-07	9.23e-05	8.81826	3.68622	8.25378	4.59171	8.05166	11.6779	26.3232	24.7082	158.413	49.8294
SDC2	-1.23528	4.15921	25.1652	5.26e-07	9.47e-05	17.3484	11.7519	21.8172	22.4977	16.7691	5.60716	6.34704	8.00882	6.31178	10.376
CTSW	-3.30029	0.868353	25.1185	5.39e-07	9.61e-05	7.522	0.50857	4.93459	2.73164	5.6881	0.455236	0.202442	0.522053	0.533514	0.337348
ATOH8	-3.14643	0.829982	25.0653	5.54e-07	9.79e-05	0.961771	0.787441	2.42781	2.41074	3.4705	0.0750824	0.207491	0.2595	0	0.416397
NAV3	-1.56284	2.13657	24.9131	6e-07	0.000104992	1.67647	1.94464	2.18473	1.96312	2.36197	0.564632	0.732003	0.642836	0.585652	0.702159
DEFB1	-3.43824	0.0299749	24.8193	6.3e-07	0.000108929	17.3846	3.35271	18.8038	5.10511	3.24673	0.927115	0.325157	0.763016	0.218417	1.50247
TCN2	-1.95465	2.28131	24.8074	6.34e-07	0.000108929	4.08558	1.86181	6.8682	6.70845	7.52807	0.983267	0.803584	1.61095	0.80557	1.58408
RXFP1	-6.51633	2.34788	24.7518	6.52e-07	0.00011067	2.52596	0	9.48219	2.3639	6.95891	0.093137	0.021906	0	0	0.113822
CITED2	-1.4348	6.0465	24.7427	6.55e-07	0.00011067	53.2612	57.3484	93.8691	83.8548	73.6713	23.348	17.0197	27.9213	43.484	16.8682
THY1	-1.93539	4.20223	24.6151	7e-07	0.000116862	8.14136	5.76356	12.4795	16.7503	22.3443	1.49051	1.95991	4.10308	3.14813	3.23827
IL1R2	-2.42018	2.44824	24.6043	7.04e-07	0.000116862	6.93653	4.9211	16.2024	8.53922	22.3163	2.1933	1.64769	4.29228	1.25255	1.09468
C1QB	-1.64018	5.53188	24.553	7.23e-07	0.000118991	140.815	86.1411	127.091	153.468	120.932	19.0948	28.3836	72.534	19.75	26.313
MYL9	-1.85135	4.90896	24.5032	7.42e-07	0.000121071	47.4868	26.0246	42.077	58.5455	59.019	6.33307	9.76457	6.72161	13.9676	9.70516
VLDLR	-1.04507	4.26692	24.4702	7.55e-07	0.000122128	10.4847	9.56857	9.04196	9.08245	11.3753	5.08574	2.97332	4.63204	4.87882	3.74073
TRPC4	-3.86867	1.19779	24.4365	7.68e-07	0.000123242	1.90042	0.188866	2.73589	1.76548	2.7946	0.0665097	0.0927662	0.395311	0	0.130059
CRISPLD2	-1.60396	5.58377	24.3459	8.05e-07	0.00012811	22.3459	33.0412	27.9298	45.164	28.2214	8.80265	5.07989	10.2657	5.5794	19.2837
RCN3	-1.79378	3.15861	24.2587	8.42e-07	0.000132947	12.3405	13.6873	21.4936	23.0282	8.36389	4.27058	2.61475	5.36526	4.02366	3.22739
MGP	-1.95668	3.82072	24.149	8.92e-07	0.000138907	47.7205	15.3389	28.2366	49.7858	97.572	11.8803	9.30281	7.49043	4.0882	9.05227
C11orf86	-6.34895	-0.642392	24.1429	8.94e-07	0.000138907	0.922763	0	1.39217	1.46374	4.66603	0	0.0432878	0	0	0
HTR2B	-1.77683	2.15153	24.0921	9.18e-07	0.000141481	3.32637	3.88198	6.06108	4.2371	7.25391	1.81273	0.826049	1.45249	0.376063	1.6093
CGB7	2.55994	4.1452	24.0335	9.47e-07	0.000144697	0.570986	5.32704	2.16636	4.56621	1.37972	15.8383	30.9703	6.74317	29.7761	18.8982
FCER1G	-1.63885	1.82332	23.9906	9.68e-07	0.000145798	28.9074	22.9564	12.8375	23.3754	16.8698	4.83885	3.08808	8.13251	4.61938	7.5991
CXCL12	-2.93312	1.10723	23.9858	9.7e-07	0.000145798	3.92881	0.945512	4.63979	4.86163	2.49898	0.279786	0.0637529	0.922098	0.129041	0.651473
OLFM4	-5.18915	1.20418	23.9641	9.81e-07	0.000145798	8.57824	0.187723	1.81031	0.887567	0.120392	0.0976912	0.0156276	0.0477513	0.0438481	0.0405706
LRRN4CL	-3.24585	0.957884	23.9587	9.84e-07	0.000145798	2.03316	0.271957	2.52041	2.51909	3.00534	0.240152	0.0785559	0.338271	0	0.29162
LMOD1	-1.65171	3.1473	23.9297	9.99e-07	0.000146881	6.11668	3.5953	5.83886	7.59809	3.19712	0.776615	1.20802	1.56679	0.940233	2.54711
TRNP1	-2.10594	1.11366	23.7765	1.08e-06	0.000157403	2.53885	1.23287	3.66698	6.44455	3.45513	0.643613	0.530208	0.515633	0.717903	1.72958
MS4A6A	-1.50066	3.59497	23.7673	1.09e-06	0.000157403	26.5571	19.586	16.6247	25.0183	18.2336	5.40031	6.22367	10.5396	2.39938	7.90229
GFRA1	-4.04815	-1.90547	23.7287	1.11e-06	0.000157622	0.0617974	0.0860809	0.0470596	0.108308	0.13639	0.0276469	0	0	0	0.00610881
OXTR	-1.71046	2.12008	23.7261	1.11e-06	0.000157622	2.52803	1.89167	3.72225	1.73806	2.94251	1.0475	0.462404	0.586795	0.198588	0.641624
ENTPD3	-2.97701	-0.303486	23.7217	1.11e-06	0.000157622	0.643178	0.422628	1.27057	1.16496	0.878104	0.653187	0.126986	0.0737828	0.0451581	0.615416
S100A4	-1.58452	3.94953	23.6219	1.17e-06	0.0001648	96.3483	49.4477	86.7286	106.596	132.199	26.9463	23.0808	44.2753	10.2939	29.2508
KLHL13	-2.64992	0.245553	23.6014	1.19e-06	0.000165363	0.734173	0.835377	1.44644	1.34131	1.11812	0.18436	0.117689	0.089959	0.109939	0.203781
FGA	-8.36322	-0.227499	23.513	1.24e-06	0.000171891	0.595612	0	1.26004	0.0444592	3.77776	0	0	0	0	0
IFI27	-2.16003	4.47823	23.4634	1.27e-06	0.000175119	92.7509	50.7058	278.833	192.229	234.052	26.0731	28.5422	44.1424	33.8086	18.6999
WISP1	-3.03085	0.748835	23.2832	1.4e-06	0.000190949	0.729133	0.148375	1.30516	1.28642	3.05566	0.432106	0.0808001	0.200717	0.177414	0.134786
SLC39A14	-1.1538	3.75795	23.227	1.44e-06	0.000195227	8.67244	9.77712	11.1006	10.3437	5.77367	1.97594	2.2128	3.43536	4.52363	4.85309
SLA	-1.63542	2.49656	23.0937	1.54e-06	0.000207783	6.26169	6.94417	3.82582	8.5446	3.70383	0.875222	1.58097	2.26227	1.90203	2.25399
NFATC1	-1.61878	1.1042	22.9829	1.63e-06	0.000218298	1.19343	1.19117	1.2354	1.95117	1.19213	0.242751	0.404362	0.512682	0.321411	0.412651
GNLY	-6.99112	2.76167	22.9616	1.65e-06	0.000218298	39.0916	0	68.2825	20.6728	34.8126	0.718854	0.200699	0	0	0
IFITM1	-1.49759	3.24258	22.9589	1.66e-06	0.000218298	23.5013	18.12	48.506	35.1188	38.0404	9.25644	7.10558	13.3117	8.93673	7.95778
ESX1	-5.32095	-2.50429	22.8856	1.72e-06	0.000224423	0.10511	0.247979	0.283807	0.285013	0.151666	0	0	0	0	0
ROS1	-5.80842	-0.457725	22.8689	1.73e-06	0.000224423	0.199242	0	0.135672	0.250989	0.70702	0.00601944	0	0	0.00817636	0
NOV	-5.20386	-1.54728	22.8666	1.74e-06	0.000224423	0.116639	0.0546292	0.470499	0.245012	0.756023	0	0	0	0.0254773	0
SH2D1B	-4.60943	-1.06713	22.7516	1.84e-06	0.00023667	0.37598	0.0273027	0.559874	0.472318	0.951616	0.0189555	0	0.0555313	0	0
IGFBP7	-2.10817	5.52751	22.6477	1.95e-06	0.000248167	79.8159	31.4075	170.626	106.264	76.8133	15.4615	6.83081	11.4097	26.7383	26.1467
GSTA1	-8.02597	-0.491544	22.5908	2e-06	0.000253945	0.778965	0	0.129792	3.3959	7.20667	0	0	0	0	0
HAND2	-1.86367	3.59085	22.5691	2.03e-06	0.000254811	9.28266	6.64707	12.0914	13.6387	12.7407	1.56407	3.31236	1.32523	1.1761	5.79073
KCNIP1	-5.74328	-2.23539	22.5581	2.04e-06	0.000254811	0.400092	0.41813	0.308868	0.224741	0.0359297	0	0	0	0	0
METRN	-1.85439	2.17367	22.5467	2.05e-06	0.000254811	7.40333	5.01914	16.2426	13.4877	21.102	2.92642	1.86934	3.65156	1.66489	3.30004
NBPF26	-1.37614	3.49024	22.4808	2.12e-06	0.000259992	8.16887	11.645	9.64388	10.005	11.7094	1.19452	2.6557	3.54814	3.3281	4.46376
NPTX2	-4.37311	-1.64998	22.4525	2.15e-06	0.000259992	0.162426	0.0506828	0.457433	0.276106	0.363876	0	0	0	0	0.0438007
C1R	-1.82608	4.26682	22.4485	2.16e-06	0.000259992	21.7577	7.35846	27.5991	19.6223	16.3398	4.45978	2.40042	5.01211	2.07758	10.2045
PLEKHH2	-1.71266	1.43742	22.4398	2.17e-06	0.000259992	0.798319	0.647433	1.32147	0.677202	0.956303	0.253353	0.1267	0.241711	0.0957896	0.422369
DIRAS1	2.50031	0.440154	22.4368	2.17e-06	0.000259992	0.153732	0.348183	0.281796	0.276413	0.349048	1.10848	1.65682	2.08474	1.3544	0.592936
ALDH1A2	-4.78051	2.61494	22.4351	2.17e-06	0.000259992	4.47568	0.023394	9.23404	6.57837	17.845	0.0749832	0.182048	0.113823	0.335504	0.784914
NKG7	-3.07083	0.839603	22.3428	2.28e-06	0.000271097	8.53717	1.04076	9.45503	7.37112	11.6095	0.365541	2.30527	1.4497	0.476679	0.718926
AXL	-1.42966	4.38339	22.3158	2.31e-06	0.000273253	8.80979	6.37353	12.5355	13.2213	12.9447	1.8705	2.11642	3.39325	3.36183	6.00354
PTGDS	-2.10932	5.33523	22.24	2.41e-06	0.000282527	103.45	127.377	130.363	410.396	82.0596	18.6324	26.5004	29.9578	23.6474	64.5938
COX7A1	-1.63371	1.58623	22.2028	2.45e-06	0.000286292	15.1445	9.63492	18.9716	11.5201	14.6652	4.46497	3.92983	7.15132	3.95465	7.80316
FOXO1	-1.49549	3.51858	22.1913	2.47e-06	0.000286292	4.12794	1.87507	6.17248	5.59265	4.85669	1.45949	0.760002	1.91169	0.845463	1.76448
TFF3	-7.09309	-1.18677	22.1578	2.51e-06	0.000289589	2.60049	0	2.08768	0.562367	0.186875	0	0	0	0	0
WT1	-3.72408	1.21149	22.1333	2.54e-06	0.000291564	2.52921	0.198204	3.41649	2.87477	4.4616	0.242525	0.0190086	0.326935	0.630354	0.569828
ST6GAL1	-1.19253	3.07355	22.1135	2.57e-06	0.000292836	6.41244	4.54214	6.07409	6.7362	7.53532	1.80571	1.44397	3.36911	1.33385	3.09885
ELFN1	-3.31894	-0.600204	22.0939	2.6e-06	0.000294103	0.27214	0.106859	0.570081	0.432997	0.723261	0.0123471	0.0237545	0.0362704	0	0.107874
DDR2	-1.41223	3.49554	22.0703	2.63e-06	0.000296005	7.56577	2.77963	7.71148	5.63515	5.56746	2.03477	0.805955	2.67282	2.35271	2.11517
S100A8	-2.16964	2.88171	22.0387	2.67e-06	0.000299162	63.5281	37.8247	29.4735	116.591	53.8387	21.7689	4.72768	9.28962	4.11965	19.3016
LSP1	-1.35187	3.73976	21.9939	2.74e-06	0.000303613	22.073	26.1626	16.264	28.0203	15.449	5.33071	8.55641	11.7079	8.17462	6.81434
CGA	1.87139	13.0126	21.9882	2.74e-06	0.000303613	5437.2	8146.46	8725.56	8876.91	7710.54	20324.1	33751.2	7499.73	12030.3	40287.3
ADAM23	-3.6522	-1.26532	21.9716	2.77e-06	0.000303976	0.430709	0.0503965	0.22743	0.365606	0.268459	0.0174889	0.0167747	0.0104443	0	0.462196
CHST2	-2.48911	3.55318	21.9494	2.8e-06	0.000303976	7.29151	0.976991	8.74978	7.38833	9.3835	0.467906	0.843881	0.51229	0.95693	2.10221
CD177	-2.78413	0.191703	21.9442	2.81e-06	0.000303976	1.75629	1.24864	1.86794	3.30209	1.42761	0.121612	0.6634	0.179539	0	0.349132
APOD	-2.39373	3.93659	21.9352	2.82e-06	0.000303976	43.2106	25.0845	38.2197	77.4293	29.4265	3.88684	2.44374	12.9576	1.64372	16.9217
TMEM176A	-1.49788	4.00183	21.9315	2.83e-06	0.000303976	28.8942	35.9631	29.2669	49.0371	21.4015	5.15892	7.23905	13.4596	9.09985	10.8536
TIMP4	-2.2596	0.937244	21.7816	3.06e-06	0.000326858	2.7502	4.3276	1.80646	3.92262	2.65945	0.737695	0.0877908	0.806499	0.204429	1.02721
COL4A4	-3.18715	0.658485	21.5923	3.37e-06	0.000358763	0.407711	0.103433	0.760666	0.349045	0.39974	0.0492143	0.017292	0.0131857	0	0.112084
FKBP10	-0.99197	4.95374	21.4657	3.6e-06	0.000381131	22.4934	23.3645	25.4239	29.0198	29.3324	12.5083	6.50575	11.1154	14.7852	14.7706
ABI3BP	-2.81542	3.78963	21.3338	3.86e-06	0.000406045	11.8827	7.56131	20.3086	17.1064	23.225	2.78811	0.570493	0.692377	0.659182	5.92878
RGCC	-1.34112	6.4416	21.2158	4.1e-06	0.00042949	240.329	148.221	276.409	259.165	336.275	111.596	39.1403	102.301	85.8618	62.6301
INHBB	-2.97771	0.0862589	21.1786	4.18e-06	0.000435302	0.510145	0.33661	1.83093	1.01194	0.475226	0.0875541	0.0560772	0.214131	0	0.0909717
ROR2	-1.71396	1.29908	21.157	4.23e-06	0.000435302	1.16743	0.905929	1.60728	2.07443	1.28051	0.313935	0.465437	0.397113	0.190515	0.534736
STAC2	-6.89888	-1.43203	21.1565	4.23e-06	0.000435302	0.0403676	0	0.601792	0.180811	0.522163	0	0	0	0	0
DTHD1	-5.80807	-2.181	21.1488	4.25e-06	0.000435302	0.128136	0	0.308354	0.147278	0.16209	0	0	0	0	0
PKDCC	-2.14148	1.39811	21.0966	4.37e-06	0.000444942	2.11207	1.89218	4.38515	2.72089	2.27825	0.539731	0.395369	0.44329	0.0615283	1.17254
FAM129A	-1.24535	2.89681	20.8332	5.01e-06	0.000507858	2.67992	1.67731	2.12598	2.90378	2.03104	0.907603	0.534626	1.11541	0.410525	1.22795
CD22	-2.29515	0.912247	20.6682	5.46e-06	0.000550647	1.41497	1.2278	3.57629	2.85937	1.46987	0.235299	0.137088	0.763371	0.423555	0.205919
PRL	-7.00092	2.57376	20.6384	5.55e-06	0.000556016	10.8042	0	14.8803	7.7162	43.5163	0	0.073816	0	0.307619	0
CNN1	-2.30009	0.830557	20.6297	5.57e-06	0.000556016	1.99249	3.38187	3.78079	4.74247	2.82002	1.66056	0.610976	0.269776	0.581997	0.200524
LGALS1	-1.35794	5.57433	20.5977	5.67e-06	0.000562471	243.032	185.683	326.838	341.63	418.094	56.445	90.3416	82.711	87.6762	158.21
ASB2	3.39419	5.54516	20.5355	5.85e-06	0.000578066	7.58808	3.96666	9.78389	8.3323	3.47355	31.1277	54.5325	1.45819	97.4198	57.0947
ZNF114	1.54219	2.43047	20.3953	6.3e-06	0.000618824	2.72453	2.21007	0.873224	2.55953	5.129	6.86851	6.48501	11.7494	10.3481	8.07562
MRC1	-1.45561	5.60141	20.3498	6.45e-06	0.000630481	22.9145	22.047	14.8347	31.9524	13.6737	4.86419	6.06675	7.0013	2.63453	12.0969
PLPP1	-1.33783	3.89142	20.3214	6.55e-06	0.000636706	25.3873	13.9338	22.3115	25.414	27.8511	10.2719	8.47862	6.87315	4.3393	5.95359
AADAC	-4.75541	0.819671	20.2963	6.63e-06	0.000641857	3.07989	0.0444105	2.18188	4.8107	8.20456	0.309133	0.0588567	0	0	0.114779
DCLK1	-3.18148	-1.0808	20.2369	6.84e-06	0.00065879	0.228941	0.122661	0.439988	0.261357	0.190533	0.0316422	0	0.0145367	0.057916	0
KRT5	-7.18868	-1.14134	20.2108	6.94e-06	0.000664527	1.46684	0	2.17374	0.113225	0.250374	0	0	0	0	0
BRINP2	-5.81676	-0.994533	20.1719	7.08e-06	0.000674813	0.0843015	0	0.401375	0.590885	0.675863	0	0	0	0.0175979	0
ANKRD35	-3.09523	-1.66805	20.0827	7.42e-06	0.000703555	0.233744	0.0874221	0.322952	0.196209	0.179486	0	0.0291222	0.0444851	0	0.0188987
MEP1A	-3.09154	0.484315	20.0412	7.58e-06	0.000715448	0.536094	0.963889	2.7172	0.90755	1.2303	0.261002	0.0469704	0.239205	0.0658947	0
SLC43A3	-1.63495	2.08966	20.0119	7.7e-06	0.00072296	5.18593	6.25649	12.1589	11.9003	8.72226	1.37684	2.14793	5.95534	2.17232	3.00361
CGB3	3.98771	11.0874	19.934	8.02e-06	0.000749372	74.8731	1370.77	403.044	981.255	71.3297	1792.85	12189.2	1159.22	5778.88	15196.5
LPIN1	-0.946667	4.80964	19.8916	8.2e-06	0.000762458	18.0748	15.138	13.2787	15.5851	24.5663	8.31238	4.58635	10.5621	5.91981	6.68846
WFDC2	-7.20985	0.133414	19.865	8.31e-06	0.00076944	13.5646	0	21.4049	0.828878	0.490772	0	0	0	0	0.278531
ADAMTS5	-1.7346	4.87859	19.8277	8.47e-06	0.000780832	5.65104	4.51673	8.7372	10.6928	8.26516	1.23482	1.723	1.26339	0.766203	4.78661
PTGDR	-4.36226	-1.6548	19.7765	8.7e-06	0.000798196	0.400873	0.0230751	0.397728	0.153438	0.676802	0	0	0.064477	0	0.0199492
LHCGR	-4.96207	-1.82151	19.7635	8.76e-06	0.000799681	0.0545987	0.611615	0.109523	0.118271	0.341587	0	0.0148138	0	0	0
INHA	1.62088	6.70842	19.7549	8.8e-06	0.000799681	30.8419	78.861	71.2885	71.583	52.9476	117.908	104.27	151.038	240.303	103.095
SH2D1A	-5.84136	-2.19549	19.6859	9.13e-06	0.000825184	0.237233	0	0.420902	0.14454	0.647798	0	0	0	0	0
STAB2	-3.19822	2.19463	19.6496	9.3e-06	0.000837055	0.777328	1.58713	3.947	2.60732	2.13713	1.52197	0.0215434	2.13906	0.0396682	1.43155
CRABP2	-1.77588	3.31161	19.5749	9.67e-06	0.0008664	18.0169	13.6435	63.2277	38.0931	24.8442	5.5412	7.36524	10.0042	4.61491	8.9444
RUNX1	-1.14545	3.40887	19.5097	1e-05	0.000892336	5.085	5.75719	6.27421	7.30324	5.48695	3.42076	1.17399	2.42827	1.78225	1.97202
GALNT15	-2.3418	2.91823	19.4242	1.05e-05	0.000928896	4.16279	1.04592	5.64834	8.7594	4.87582	0.956604	0.248663	0.87169	0.513713	1.76692
ATXN3L	-6.62789	0.625994	19.3925	1.06e-05	0.000940086	6.00572	0.485798	4.03477	0.0207343	0.0994721	0.218937	0	0	0	0
SGK2	1.49782	1.79673	19.366	1.08e-05	0.000948867	1.36974	2.02375	2.57927	1.85779	1.48979	2.72322	2.80222	3.67062	3.13358	7.80612
GPR39	-3.88771	-1.94319	19.3358	1.1e-05	0.000959618	0.392804	0.0940377	0.599971	0.141373	0.125698	0	0	0.189547	0	0
PLA2G7	-1.63941	2.91837	19.3124	1.11e-05	0.00096706	7.32606	6.21888	12.5979	12.3945	12.4241	4.63655	1.25818	4.52707	1.433	2.09221
TYROBP	-1.17411	3.71779	19.2749	1.13e-05	0.000981812	87.4662	78.8281	62.7715	103.505	68.5378	20.5123	24.2269	46.8845	22.0004	33.1384
CDHR1	-6.59489	-1.55496	19.2415	1.15e-05	0.000994639	0.430732	0.0254032	0	0.455643	0.141007	0	0	0	0	0
CPA3	-3.20633	-0.824717	19.151	1.21e-05	0.00103828	1.70305	0.199978	0.983679	0.409787	0.619317	0.0345703	0.100458	0.121982	0	0.0690594
MMRN1	-1.91615	3.46698	19.1146	1.23e-05	0.0010493	3.7071	2.00176	8.20279	5.14279	10.0943	1.11956	1.44743	0.932775	0.508666	2.57584
PROK1	-2.90026	2.5008	19.1139	1.23e-05	0.0010493	14.7758	13.3721	3.7942	19.9135	12.684	0.316119	1.23541	4.30452	0.156529	1.55891
PRF1	-2.6168	1.22725	19.0759	1.26e-05	0.00106507	2.9111	0.608912	4.63096	2.37617	1.95757	0.169854	0.147315	0.829356	0.361367	0.143462
KIR2DL3	-5.36331	-2.47652	19.0686	1.26e-05	0.00106507	0.379412	0.0547248	0.332559	0.0740804	0.318303	0	0	0	0	0
P4HA3	-3.85305	0.970136	19.045	1.28e-05	0.00107364	1.63931	0.269277	3.17851	2.58213	4.88978	0.283403	0.151074	0	0.181018	0
DMKN	-3.50378	-0.974745	18.9238	1.36e-05	0.00113904	1.25661	0.347441	3.73739	0.715067	3.60921	0.130152	0	1.02339	0	0.245525
APBB1IP	-1.46594	2.02153	18.91	1.37e-05	0.00114237	3.96281	2.12301	3.66746	4.92894	2.49458	0.923955	0.606789	1.52856	0.621052	1.52388
RAMP3	-2.20628	0.697671	18.8801	1.39e-05	0.00115543	3.07612	3.90616	3.89301	3.89984	4.19094	0.435006	0.151785	2.49919	0.528784	0.345673
SSTR1	-2.90968	-0.929277	18.871	1.4e-05	0.00115593	0.120913	0.246134	0.303385	0.296236	0.442902	0.031983	0	0	0.0288488	0.0932148
TNFSF12	-1.3684	2.50585	18.8609	1.41e-05	0.00115711	8.44388	8.68019	13.0198	7.5413	7.31724	2.50813	3.3609	2.28034	1.53466	4.37856
MAF	-1.30115	5.31062	18.7348	1.5e-05	0.00122634	15.2173	16.2035	12.7462	26.6982	11.1317	3.93647	4.45519	7.02089	4.96692	9.33849
C5AR1	-1.22563	2.83871	18.7338	1.5e-05	0.00122634	9.52611	10.2821	5.56991	11.1571	7.15163	3.84942	1.54371	4.80779	1.7847	4.44226
EMP1	-1.01341	3.92117	18.6948	1.53e-05	0.00124588	12.8283	12.2869	14.3392	14.7543	14.0264	2.93805	4.31993	4.75503	4.28792	9.49482
RCAN1	-1.10681	5.24608	18.6876	1.54e-05	0.00124588	28.2391	35.0015	37.748	45.1353	40.3525	22.9408	9.31038	17.9814	7.95555	15.4565
C3	-3.41207	5.07438	18.6745	1.55e-05	0.00124923	27.9442	2.72427	39.516	13.9828	11.2304	1.51437	0.403283	3.8799	3.48667	1.14466
IGFBP2	-2.12013	5.29406	18.6115	1.6e-05	0.00128578	176.274	32.8026	99.9163	81.6828	93.4103	50.0688	10.3339	11.1342	6.4378	26.6173
ITGAM	-1.34029	3.07102	18.5702	1.64e-05	0.00130855	4.00742	3.55533	3.55099	6.98656	3.34242	1.49249	1.06611	2.18837	1.03103	2.64128
ARMS2	3.74516	2.77029	18.5427	1.66e-05	0.00132207	4.9083	0.321861	0.521675	4.82084	1.29347	11.9886	8.75452	49.9734	48.4305	3.38483
VNN1	-1.55195	1.68306	18.4673	1.73e-05	0.00136752	1.87706	2.37146	3.00061	3.14769	1.45176	0.950813	0.304405	0.664264	0.406856	1.10999
SCUBE2	-1.91304	2.55153	18.4626	1.73e-05	0.00136752	5.41191	2.18759	6.05042	6.45352	2.28873	1.34221	0.522666	1.72341	0.442638	2.26142
PIEZO2	-6.01212	-2.05083	18.4267	1.77e-05	0.00138778	0.0111507	0	0.351336	0.124367	0.116133	0	0	0	0	0
SPSB1	-1.57646	2.56363	18.3848	1.8e-05	0.00141289	4.50666	5.70558	6.45756	6.93783	9.36181	3.31747	0.644289	2.31479	1.18074	2.23641
ZNF516	-1.62273	2.78351	18.3679	1.82e-05	0.00141974	4.44666	2.26049	5.33252	9.54142	3.53503	0.364595	0.480272	1.3215	2.47364	3.71832
TMEM45A	-1.74054	3.97419	18.2597	1.93e-05	0.00149664	18.2797	10.3135	25.0035	22.6962	52.6475	5.97707	7.16446	8.12251	2.28487	8.60748
DGKK	-2.62726	0.464238	18.2395	1.95e-05	0.00150653	0.954083	0.191564	0.601647	0.290942	0.197311	0.0783685	0.0931156	0.0177551	0.0327553	0.0452748
F3	-1.59977	4.27323	18.2251	1.96e-05	0.00151185	20.9587	22.5295	13.4155	24.0274	23.4248	7.10796	3.42116	4.30176	1.69548	13.9154
CARD11	-3.38093	-0.953502	18.1981	1.99e-05	0.00152731	0.605478	0.0151189	0.724607	0.387136	0.729466	0.0209546	0	0.0308016	0.0971455	0.0261761
HOXD9	-2.97679	0.0984465	18.1148	2.08e-05	0.0015893	0.677449	0.458564	2.50344	1.36881	2.81271	0.239173	0.0760791	0.426846	0	0.0988643
IFI44L	-2.0799	2.40305	18.1027	2.09e-05	0.00159314	4.38542	1.16166	14.1937	5.32802	4.81532	1.18387	1.56486	1.53572	0.856833	0.330009
MAOB	-2.94345	3.1857	18.0501	2.15e-05	0.00163129	9.40026	0.666594	11.6182	11.0398	17.9057	2.65319	0.201231	1.37744	0.475035	0.900447
CD84	-1.08873	3.00703	17.9809	2.23e-05	0.00168508	1.78899	2.70693	1.63841	2.87845	2.79412	0.737614	0.800392	1.22631	0.701179	0.957786
SRPX2	-1.84776	3.0472	17.8672	2.37e-05	0.0017818	5.05566	4.95721	6.19787	18.4592	14.5327	3.12643	0.823797	2.79206	1.64953	3.28079
IGFBP6	-4.28273	1.96026	17.8309	2.41e-05	0.00180901	14.4865	0	9.76872	15.2368	16.4469	0.434946	0.292486	0.949238	0	0.852685
TLCD1	1.01443	3.49602	17.7062	2.58e-05	0.00192411	16.2307	15.9327	14.3905	14.2608	16.3812	31.2444	27.3845	25.4958	18.2684	23.8976
MXRA7	-1.52798	5.15912	17.6915	2.6e-05	0.0019315	47.6308	21.1145	67.1252	43.0351	77.5168	17.1106	8.59171	25.4868	19.7148	9.51815
SLC30A2	1.09388	7.87195	17.6749	2.62e-05	0.00194097	85.4942	82.9907	98.7282	102.49	90.5478	141.99	135.488	192.498	192.448	104.653
FGG	-7.31021	1.72895	17.6522	2.65e-05	0.00195055	3.03251	0	3.6556	0.432557	24.8721	0	0	0.462402	0	0
ALOX5AP	-1.48841	1.77085	17.651	2.65e-05	0.00195055	11.9761	10.0018	7.59104	14.4063	8.95246	2.62222	3.85687	2.35533	1.60968	4.79304
COPZ2	-1.49132	0.921054	17.6373	2.67e-05	0.00195714	5.64093	5.2088	7.31475	6.06824	6.47941	0.988645	2.15998	1.64836	1.29487	2.38722
NTRK1	-4.61555	-1.9634	17.609	2.71e-05	0.00197227	0.302772	0	0.23697	0.14532	0.328803	0	0	0.0289118	0	0
IL15RA	-1.49888	1.35503	17.6082	2.71e-05	0.00197227	4.29279	4.82205	5.79063	6.51834	4.86102	2.33325	0.828287	2.51948	1.13764	1.30642
MAFB	-1.11762	4.01674	17.4863	2.89e-05	0.00209501	13.2229	7.29833	10.6385	12.3447	8.1055	2.77066	2.62362	4.97325	4.27572	4.5509
ENPP3	-6.48485	-0.510042	17.2431	3.29e-05	0.00237213	1.0715	0	1.64865	0.0287007	0.128657	0	0	0	0	0.0193508
IL18RAP	-2.64984	-1.52243	17.2325	3.31e-05	0.00237647	0.305653	0.151006	0.494668	0.680901	0.308781	0.0341613	0	0.115012	0	0.0976762
MMP8	-3.97688	-1.50549	17.1622	3.43e-05	0.00245682	0.318025	0.0885691	0.131723	0.765029	0.101829	0.0480588	0	0	0	0
KIR2DL4	-5.29988	-2.52992	17.1425	3.47e-05	0.00247329	0.263432	0	0.354472	0.174933	0.8573	0	0	0	0	0
MTDH	-1.09248	3.75573	17.134	3.48e-05	0.00247521	5.28927	4.69627	7.80776	6.32542	5.48658	1.44225	2.22998	2.09778	1.22877	4.67889
PALMD	-1.69516	2.43575	16.9013	3.94e-05	0.00278608	5.9408	1.90987	7.5758	3.54797	9.75507	0.966253	1.38678	1.90623	0.792918	1.78426
DERL3	1.81571	5.3662	16.8954	3.95e-05	0.00278608	38.8215	32.3587	54.923	15.796	28.4992	26.9851	48.4982	132.626	110.154	214.722
ACTG2	-1.65233	2.97583	16.8526	4.04e-05	0.00283907	18.5032	7.79004	14.1563	30.4912	14.5057	4.20015	5.30213	3.05889	4.36596	3.10224
SLC6A17	-1.17683	1.83596	16.8411	4.06e-05	0.00283907	1.28509	1.08704	0.966018	1.39377	1.00441	0.336202	0.331496	0.610334	0.284378	0.544618
PALM3	1.62306	3.15249	16.8389	4.07e-05	0.00283907	3.60262	2.8994	5.66332	3.30156	4.30133	6.93351	6.15634	14.7384	15.113	3.99918
HOXA5	-2.74116	-1.6105	16.7541	4.26e-05	0.00295808	0.311005	0.219708	0.431429	0.600152	0.583126	0.122339	0.0582419	0.0445861	0	0
TLR4	-1.03203	3.73006	16.676	4.43e-05	0.00307135	6.60634	4.40078	6.42714	7.326	5.71148	2.02571	2.37848	3.32593	1.20356	3.03746
C4B_2	-6.18068	0.98269	16.652	4.49e-05	0.00309921	0.770938	0	3.39593	0.463741	0.559913	0	0	0	0.0465889	0
FAM133A	-4.40254	-2.16201	16.637	4.53e-05	0.00311278	0.0457008	0.277706	0.263069	0.0547981	0.0657958	0	0.014234	0	0	0
OGN	-3.3237	3.30128	16.5735	4.68e-05	0.00320725	6.04644	1.10304	12.6206	8.73167	26.3093	0.779731	0.29753	0.665674	0.191141	3.81066
CD248	-2.15125	5.03872	16.5179	4.82e-05	0.00329104	26.1276	5.80848	42.3749	41.5776	55.1394	3.11766	3.97254	3.00835	8.8557	11.5704
SPAG4	1.64548	2.70002	16.4905	4.89e-05	0.00332704	6.31436	4.96459	4.06758	6.52966	9.20628	8.9392	14.5284	10.3588	24.5249	11.9518
DTNA	-1.93685	1.12412	16.4048	5.12e-05	0.00346292	1.89807	1.52976	3.10491	2.93388	2.6488	0.463953	0.19853	1.84722	0.139809	1.35295
MAP1A	-1.33895	1.86091	16.4013	5.13e-05	0.00346292	0.549271	0.473512	0.8972	0.841035	0.969632	0.228526	0.178098	0.185181	0.170955	0.430266
SMAD3	-1.19077	3.85617	16.3916	5.15e-05	0.00346848	4.71617	5.8862	9.44563	10.2776	5.36859	4.35975	1.41828	5.06957	2.01873	4.91214
PVR	-1.07054	5.01673	16.27	5.49e-05	0.00367895	24.9685	20.6296	29.8611	28.2345	20.758	13.2898	6.93835	14.0704	5.44031	6.60346
LILRB5	-1.57994	2.32065	16.2668	5.5e-05	0.00367895	5.10468	4.55878	3.2346	7.62232	2.95152	1.5192	0.733444	1.94171	1.80892	0.749149
LCP2	-1.31599	2.57075	16.2522	5.54e-05	0.00369444	5.72311	4.73825	6.12744	6.01519	5.75492	1.49821	1.63731	3.48136	0.722805	1.64992
SPOCK2	-2.39114	1.27148	16.1734	5.78e-05	0.0038381	1.05623	0.353886	1.82214	1.1872	2.81953	0.302927	0.0736993	0.439145	0.149683	0.119623
THEMIS2	-1.47006	2.26042	16.1609	5.82e-05	0.00385024	6.51288	4.07888	4.43731	8.72014	5.26654	1.8227	0.934139	2.12048	1.47424	2.72999
KLRC1	-1.84603	0.781201	16.1525	5.84e-05	0.00385405	3.81283	4.55294	7.91233	6.16467	9.27831	2.83164	1.20677	5.11822	0.809909	3.01858
FGB	-7.16072	-1.31987	16.1183	5.95e-05	0.00391104	0.170934	0	0.320794	0.0229753	2.47424	0	0	0	0	0
LDOC1	-4.48495	-0.61536	16.0895	6.04e-05	0.00395741	2.07694	0	1.29187	1.00905	2.38118	0.0380185	0	0.213522	0	0
SMOX	-1.94769	0.840733	16.052	6.16e-05	0.0040128	1.72181	1.3291	2.1051	2.67478	2.65393	0.427992	0.0976011	0.497031	0.625668	0.834624
CP	-3.06239	1.17708	16.0503	6.17e-05	0.0040128	2.52329	0.344833	6.82867	0.817257	0.729109	0.508084	0.186138	0.765922	0.112571	0.318308
VSIG4	-1.28317	5.40126	16.0054	6.32e-05	0.00409524	62.6773	50.5338	40.7129	96.1097	37.8325	10.8305	15.9863	23.5479	13.2014	34.5297
SSC5D	-2.60141	0.28514	15.9645	6.45e-05	0.0041576	1.17281	0.125355	1.11686	1.73926	1.77419	1.23725	0.0249399	0.0521972	0.251849	0.13587
GZMA	-3.65561	-0.491102	15.9641	6.46e-05	0.0041576	2.64183	0.0948951	7.01132	1.14328	1.53015	0.199698	0.186389	0.28688	0	0.0810792
HKDC1	-5.98251	-2.04408	15.9329	6.56e-05	0.0042127	0.175135	0	0.38619	0.0580133	0.0185811	0	0	0	0	0
LAPTM5	-0.974592	5.04556	15.8771	6.76e-05	0.00431325	33.2987	27.4319	28.5637	41.6032	31.0393	10.4571	8.31361	22.0356	8.63088	20.7125
KERA	-5.60583	-2.37447	15.8714	6.78e-05	0.00431325	0.11517	0	0.0797159	0.124534	0.564256	0	0	0	0	0
RAB32	-1.08493	1.94979	15.8694	6.79e-05	0.00431325	6.53449	6.36504	9.24233	7.78653	8.40473	2.39955	2.43508	3.41383	2.45425	4.04499
DNAH9	-3.04788	-1.18929	15.841	6.89e-05	0.00436407	0.0307274	1.62177	0.279519	0.377325	0.0634819	0.00422164	0.00834827	0.0155833	0	0.0277159
CLDN16	-2.82485	3.24655	15.8331	6.92e-05	0.00436792	9.62045	2.81909	1.96143	11.7334	14.5546	1.53213	0.41128	2.82487	0.265588	0.236501
SBSPON	-1.87833	2.5615	15.8195	6.97e-05	0.00437506	2.73798	8.80973	2.47533	3.21757	1.51035	0.7179	0.532813	1.23185	0.383518	1.58493
GAL	-4.63573	-2.01409	15.8177	6.97e-05	0.00437506	0.520577	0	1.39113	0.475294	1.61683	0.0754	0	0	0	0
CSDC2	-2.14486	-0.253219	15.6935	7.45e-05	0.00464967	0.830056	0.307765	0.670293	1.02108	1.1467	0.225434	0.167236	0.512905	0.344852	0.209885
MT-ND5	-1.0086	8.55695	15.6843	7.48e-05	0.00464967	599.047	629.84	301.509	304.806	518.214	203.356	161.647	251.202	137.798	198.98
CYP7B1	-2.89742	1.05233	15.6841	7.49e-05	0.00464967	2.23447	0.476408	4.18174	2.00899	4.14284	0.160406	0.358868	0.129118	0	0.822564
NCAM1	-2.04568	0.122882	15.6582	7.59e-05	0.00469872	0.433109	0.111948	1.12177	1.01252	0.412837	0.0696826	0.0521265	0.166623	0.0523643	0.11595
SLCO1B3	-5.28156	-2.58004	15.6488	7.63e-05	0.00470697	0.240997	0.326063	0.198956	0	0.455767	0	0	0	0	0
WISP2	-3.09938	-0.635842	15.5614	7.99e-05	0.00488962	1.20139	0.0666089	1.59415	1.23397	1.78121	0.00267234	0.10621	0.116371	0.190776	0.10292
MPEG1	-1.04869	4.18786	15.56	7.99e-05	0.00488962	10.069	8.22502	8.01702	10.9602	5.63099	2.53305	2.74295	4.18769	2.06069	5.94658
GPRIN3	-1.47471	2.35211	15.5587	8e-05	0.00488962	0.563847	0.395129	0.958058	0.873673	1.32133	0.168537	0.145426	0.380216	0.12442	0.388368
ARHGAP9	-1.38036	1.17639	15.5358	8.1e-05	0.0049335	2.09493	2.05388	2.46765	3.57266	2.33603	1.00242	0.646012	1.50405	0.425009	1.68074
RGS2	-1.6525	3.98317	15.514	8.19e-05	0.00497497	36.1549	12.8624	28.9747	24.3462	55.2678	6.78188	5.50192	4.11348	5.84707	20.149
PDZK1IP1	-4.58083	0.503557	15.4907	8.29e-05	0.00502077	4.61947	0	11.1242	3.01084	11.5324	0.143771	0	0.721334	0.209852	0
HTR3E	-5.18241	-2.64399	15.4444	8.5e-05	0.0051294	0.183027	0.399453	0.415971	0.0839211	0.265804	0	0	0	0	0
SCUBE1	-2.04301	1.86305	15.433	8.55e-05	0.00514045	0.61755	1.06072	4.4522	4.06236	0.86747	0.296527	0.279392	0.643875	0.258887	0.242634
ANKRD24	1.52175	3.27879	15.4285	8.57e-05	0.00514045	2.42487	1.4632	1.74056	2.41297	2.03166	4.55501	5.46905	7.70497	3.45937	1.5961
HACD4	-1.01298	3.36396	15.4134	8.64e-05	0.00516551	2.40811	2.45776	2.42897	3.00638	2.259	1.03248	0.669927	1.30807	0.511712	1.80102
GLIPR2	-1.48486	1.79265	15.3845	8.77e-05	0.00522895	4.68285	1.61726	5.52556	5.02576	6.00952	1.50864	0.971202	1.70538	1.1874	2.30153
SLIT3	-1.37388	3.20776	15.3359	9e-05	0.00534872	2.12853	1.50343	4.19039	4.70446	2.3715	0.371517	0.769382	0.68689	1.40512	1.42182
TMEM176B	-1.3288	5.02946	15.3219	9.07e-05	0.00537176	67.7862	99.424	72.1778	86.3451	51.6942	10.4076	19.4439	29.3902	33.0196	24.4344
TIMP3	-1.47323	10.1867	15.3041	9.15e-05	0.00540593	551.626	279.191	719.363	691.74	674.566	143.728	97.8315	298.95	207.52	81.9642
FAM198B	-1.18018	4.36867	15.2964	9.19e-05	0.00541147	9.78359	10.3577	10.0778	12.6739	7.54271	2.54054	3.33765	4.53973	1.82047	10.0894
FAM69C	-3.00849	-2.21432	15.2435	9.45e-05	0.0055481	0.120772	0.114256	0.0600187	0.10497	0.168103	0	0	0	0.0170236	0.0314564
SAA1	-3.49911	-1.12841	15.2152	9.59e-05	0.00561493	3.89706	1.07961	4.19363	2.46944	0.177554	0.445225	0.115469	0	0	0.303245
LEP	3.41657	7.16748	15.2026	9.66e-05	0.0056352	0.754685	9.28453	2.5929	2.45639	42.5244	64.395	106.165	100.259	146.981	31.4866
AR	-2.48231	1.72977	15.1639	9.86e-05	0.0057347	1.21423	1.94843	2.87856	0.841171	0.814381	0.298417	0.157306	0.429338	0	0.351739
OSGIN2	-1.19061	2.93469	15.1564	9.9e-05	0.00574009	4.37273	3.21349	5.28908	4.65276	3.81457	2.6278	0.802492	1.93205	0.545174	2.84488
PAX2	-6.18127	-1.90377	15.1474	9.94e-05	0.00575012	0.340771	0	0.52755	0.0135425	0.0335981	0	0	0	0	0
PSTPIP1	-2.35697	-0.356959	15.1387	9.99e-05	0.0057596	1.80523	1.71616	1.86273	2.36762	1.35954	0	0.159652	0.472551	0.185062	0.762289
TCN1	-5.58913	-2.37819	15.1087	0.000101496	0.00583438	0	0.0463902	0.372051	0.218806	0.602501	0	0	0	0	0
AKAP6	-1.27914	2.32314	15.0759	0.000103272	0.00591548	5.81134	4.46631	1.63049	4.23385	4.60896	2.99229	3.96259	1.62211	1.44126	4.59557
PLCL1	-1.65659	1.67979	15.0714	0.000103522	0.00591548	1.35397	0.590736	1.84861	1.67249	1.90144	0.199137	0.32621	0.31997	0.174281	0.912682
TCEAL3	-1.82006	0.655264	15.0627	0.000103997	0.00592507	3.32238	2.00773	3.93754	3.29346	6.47349	0.447866	0.597928	0.791744	0.465629	2.25794
SCN1B	-1.47107	1.45509	15.0461	0.000104917	0.00595197	3.21807	5.07861	3.16081	8.20039	3.88393	0.994282	1.42756	1.60784	1.35549	1.88254
INPP4B	-1.0098	3.03517	15.0396	0.000105278	0.00595197	4.55796	2.70758	4.53896	3.53905	3.80221	2.50322	1.42567	1.70557	1.15055	3.10345
GLRX	1.00047	8.0326	15.0362	0.000105471	0.00595197	377.153	337.089	299.784	353.455	384.613	748.379	575.59	648.047	536.256	352.246
ST3GAL5	-1.78127	2.49726	15.0266	0.000106004	0.00595197	4.03189	2.30867	10.9229	7.40455	10.9888	1.06159	0.738404	2.93472	3.03722	2.83044
JAML	-1.71323	0.160726	15.0265	0.000106015	0.00595197	2.19215	1.0531	1.1141	2.16389	1.86659	0.224498	0.227433	0.486582	0.294085	0.678116
SPOCK1	-1.3884	4.04393	15.0156	0.000106624	0.00596879	6.34249	8.57044	13.7253	5.64	8.57289	1.7559	5.57856	1.35517	2.17008	9.94189
CD163	-1.3028	5.60149	14.9873	0.000108238	0.00604154	32.4231	19.2912	25.059	46.7642	26.5724	4.58353	6.70211	12.0381	7.29887	20.4325
RAC2	-1.57473	1.82756	14.9813	0.000108584	0.00604338	8.12358	3.15714	6.02167	8.82401	5.05652	0.907943	0.795887	3.08741	1.4809	2.57321
CYTIP	-1.8162	0.172663	14.9616	0.00010972	0.006089	1.85313	0.960772	1.12513	1.40879	1.6663	0.26341	0.158799	0.308518	0.143653	0.938745
MMP10	-4.37383	-2.17705	14.9507	0.000110359	0.00610685	0.245007	0	0.47014	0.226488	0.535612	0.0285426	0	0	0	0
SEMA5A	-1.54012	4.16351	14.9386	0.000111065	0.00612832	2.51448	1.27865	4.14842	4.50506	4.86828	0.603844	0.615993	1.84265	1.03129	2.44457
GNA15	-1.17682	2.2262	14.9315	0.000111483	0.00612854	4.51279	4.92296	4.01742	7.20111	3.87489	1.25796	1.53102	2.54208	1.34755	2.27286
CD4	-1.15693	4.1982	14.9278	0.000111706	0.00612854	15.37	10.7132	14.1133	16.0105	8.90523	2.37826	3.08368	7.18678	4.19871	7.7568
EOMES	-3.59809	-0.950545	14.8978	0.000113495	0.00616954	0.486901	0	0.574192	0.354034	0.505953	0	0.0449903	0.0403585	0	0.0629289
TGFA	-1.60278	0.740777	14.8952	0.000113651	0.00616954	0.990541	1.78514	2.58214	1.37031	0.884363	0.276163	0.374847	0.15612	0.114973	0.746621
PCBP3	-3.3305	-0.643914	14.8928	0.000113796	0.00616954	0.475794	0.0421615	1.45603	1.10477	1.22351	0	0.0483415	0.0751208	0.156281	0.0822564
C1QTNF6	1.05455	6.6765	14.8895	0.000113993	0.00616954	42.9605	42.1489	41.4167	50.1213	55.4618	85.3916	54.0696	87.9227	116.596	51.4073
TSPO	-1.05496	4.11442	14.8885	0.000114055	0.00616954	42.7915	47.0689	46.5099	72.0955	57.6782	13.0413	13.9457	32.0497	21.3441	25.3003
KISS1	1.84973	12.9494	14.8259	0.000117903	0.00635981	9255.04	7573.12	21322.2	6913.14	8213.04	17536.7	32394.9	8533.86	41403.4	44781.2
CA11	1.80185	0.944085	14.82	0.000118277	0.00636217	1.10883	0.776631	0.946754	0.397375	1.27011	1.92154	2.52314	3.66503	2.11322	0.937558
TNC	-1.77629	2.48952	14.7642	0.000121829	0.00653497	1.54286	0.751082	3.00607	2.61267	1.91873	0.427847	0.118997	0.541628	0.655295	0.325754
MT-ND4L	-1.5578	6.02436	14.7411	0.00012333	0.00659715	1979.6	2790.79	1246.23	1090.76	2438.4	994.952	94.695	852.847	341.437	665.059
PLEKHH1	0.768848	6.08935	14.7027	0.000125866	0.00671411	9.81667	14.5685	10.5593	10.832	12.7023	17.9266	11.7452	15.2136	12.9191	24.497
SRGN	-1.10286	4.49003	14.6848	0.000127069	0.00674714	40.5508	40.7488	43.5351	51.6838	53.9292	13.3325	15.6064	21.5332	6.78045	34.434
SPI1	-1.26551	2.87015	14.6795	0.000127425	0.00674714	14.259	13.7663	10.1045	19.5238	9.65178	3.41763	2.46899	8.80102	3.91694	5.74993
DOCK2	-1.16878	3.54247	14.674	0.000127798	0.00674714	5.86986	3.02639	4.31719	6.04185	3.15312	1.2472	0.990664	3.11497	1.09855	2.10688
PIK3CD	-1.04699	2.80776	14.6703	0.000128051	0.00674714	3.05411	2.14855	2.87808	3.62046	2.61317	0.960866	0.615647	1.49269	1.03897	1.57287
CCL13	-1.85764	0.638861	14.6637	0.000128497	0.00674714	7.89714	4.77191	3.29408	6.04546	4.69898	2.06747	0.466592	2.01608	0.255841	1.9064
MT-ND4	-1.07191	8.69876	14.6624	0.000128587	0.00674714	930.789	945.748	422.472	445.59	882.316	329.465	270.274	261.313	229.637	282.808
EBI3	1.22019	10.5869	14.6352	0.000130455	0.00682654	1258.1	1187.61	1565.1	1929.79	1187.21	2396.37	2782.54	2856.39	3163.34	1437.65
CCR1	-1.02929	3.49183	14.5894	0.000133666	0.00696739	7.18346	7.3578	9.67201	12.1427	7.85509	3.73439	2.21592	5.62639	3.03766	3.20115
RASD1	-2.87375	0.973826	14.5865	0.00013387	0.00696739	3.22219	0.124055	8.39397	1.42763	2.90017	0.258937	0.260175	0.348554	0.553695	0.367899
AADACL2	-2.86704	-0.971226	14.5719	0.00013491	0.0070026	0.74377	0.141781	0.515006	1.2391	1.63607	0.0824442	0.0593082	0.272788	0	0.0753144
KLRF2	-4.92944	-2.72942	14.5471	0.0001367	0.00707642	0.521424	0	0.305807	0.238798	1.00912	0	0	0	0	0
ZNF135	-2.00752	0.213702	14.5409	0.000137147	0.00708054	0.89047	0.974101	1.35292	0.685255	0.395965	0.0619154	0.246552	0.307153	0.0864866	0.213832
IFITM2	-1.03234	3.02374	14.532	0.000137799	0.00709517	52.6621	42.7955	72.2981	57.5718	57.19	18.188	18.5727	37.2545	20.4067	27.0706
KIAA1644	-3.4313	0.513884	14.4977	0.000140329	0.00720617	0.27577	0.0288121	0.685787	0.708121	1.04633	0.106183	0	0.0418031	0.0450493	0.00832449
PGM2L1	-1.20711	1.9237	14.4616	0.000143043	0.00732323	0.77791	0.794006	0.769506	0.93962	1.3462	0.452603	0.226254	0.295288	0.171724	0.525161
PDE1A	-2.01135	-1.02267	14.455	0.00014355	0.00732323	0.388642	0.433947	0.564197	0.191871	0.431152	0.0962753	0.117533	0.0500286	0	0.114827
RNF152	-1.24	3.56138	14.4486	0.000144033	0.00732323	4.41197	4.55907	4.15662	6.95823	7.73512	1.4458	1.51387	1.2103	3.07931	4.08862
TNNC2	-5.10225	-2.60508	14.4474	0.00014413	0.00732323	0	0.395195	0.557483	0.996648	0.230206	0	0	0	0	0
CXCR4	-1.07038	3.61087	14.4312	0.000145372	0.00736693	22.7894	10.6818	13.3818	12.9654	23.4946	4.86753	5.11524	8.68091	5.37376	8.15807
DNASE1L3	-2.35389	3.18771	14.4026	0.000147599	0.00746017	5.14293	24.2262	22.7433	31.6483	10.7688	9.14244	1.25843	1.33844	0.445468	1.06956
FER1L5	2.00786	1.36618	14.3963	0.00014809	0.00746535	0.177974	0.390573	0.204087	0.359539	0.0835833	0.42192	0.43067	0.537408	1.46295	1.00055
ME1	-1.43703	1.73721	14.3488	0.000151879	0.00762426	2.27365	1.29463	2.63324	2.19747	2.76161	0.276254	0.477939	1.09488	0.447321	1.18875
RFPL4B	-2.53535	-2.00826	14.3469	0.000152034	0.00762426	0.227538	0.296403	0.201571	0.319923	0.190049	0.0852846	0.0249066	0.040735	0	0
SUSD2	1.76188	3.94535	14.3221	0.000154045	0.00769985	1.72401	4.84133	4.29348	3.29782	2.19283	3.36562	5.48934	5.36499	15.417	13.5636
AQP1	-1.33669	2.2711	14.3185	0.000154341	0.00769985	4.71279	1.68069	4.59884	3.5473	5.65153	0.91603	1.08754	2.13276	1.21677	1.43387
TPST1	-1.32778	2.78252	14.2966	0.000156143	0.00776337	6.74893	10.2068	9.40524	10.5221	10.6975	1.70024	3.09506	2.98093	0.91879	5.09976
GYPC	-1.0708	2.77184	14.2933	0.00015642	0.00776337	16.9448	12.5566	8.16146	18.3547	12.1897	5.87595	4.84878	5.69901	4.37218	6.48215
LILRA5	-1.59619	0.15007	14.2511	0.000159964	0.00791884	2.59911	1.6949	1.04815	2.42223	2.42575	0.843752	0.350322	0.561853	0.226155	0.861696
ENG	1.51539	9.00045	14.1973	0.000164608	0.00812783	92.1989	162.552	147.538	201.051	91.6383	176.231	244.958	252.941	566.96	250.375
FKBP5	-1.54903	3.64208	14.1527	0.000168556	0.00830148	9.88633	3.431	6.8741	6.775	7.61774	0.935495	0.866281	2.01612	0.842792	5.73102
VGF	1.62581	-0.166916	14.1439	0.000169346	0.0083191	0.152026	0.160174	0.434202	0.249911	0.34271	0.796893	0.343217	1.08602	0.498136	0.625814
IL10RA	-1.23402	2.71995	14.1313	0.00017048	0.00835352	4.64331	3.30456	4.06322	4.86414	2.52706	0.773486	0.982629	2.28056	0.785596	2.19428
DHRS7	-0.863725	3.19078	14.1006	0.000173288	0.00845452	13.4733	12.883	17.8044	16.5872	18.327	8.18747	4.38508	7.20209	5.50577	11.1638
OAS1	-1.12772	3.19612	14.0968	0.000173638	0.00845452	12.0493	7.02789	19.776	15.3804	13.7884	6.03848	2.76711	7.60138	5.6036	8.25996
HOXD10	-4.95353	-0.409319	14.0942	0.000173875	0.00845452	0.343287	0	2.27508	0.64268	2.14958	0.119591	0	0	0	0
SQRDL	-1.2521	2.09462	14.0897	0.000174297	0.00845452	7.51098	3.85614	4.84733	6.53506	6.57682	1.48154	1.11799	3.87637	0.917281	3.47162
FAM213A	-0.88454	4.59012	14.076	0.00017557	0.00849485	18.9707	17.2463	25.1098	18.3136	26.7219	10.8812	5.36946	10.7362	6.31355	11.5632
ADGRG3	-2.48548	-0.460361	14.0641	0.000176686	0.00852744	0.871694	0.868064	0.320454	0.687049	0.587585	0.315127	0	0.127447	0	0.149506
NLRP14	-5.52798	-2.30613	14.0482	0.000178187	0.00857834	0.262806	0.0184084	0	0.141729	0.0378275	0	0	0	0	0
EFEMP2	-1.14196	2.79367	14.0342	0.000179516	0.00862078	6.58559	7.31458	8.79948	9.35097	10.6957	2.10694	2.35639	2.70112	2.76121	5.93698
CYP11A1	0.985917	9.91812	14.0162	0.000181238	0.00868185	617.334	640.091	553.203	712.335	503.618	778.231	972.676	1322.89	986.582	629.925
CFB	0.79854	7.56861	13.9748	0.000185273	0.0088531	90.9622	71.7298	104.099	99.8592	69.327	166.929	110.542	137.509	166.08	104.59
KCNA7	1.69729	2.51591	13.8904	0.00019379	0.00923719	0.761393	1.18095	0.753358	0.936365	1.10981	3.90599	1.62458	1.56121	0.523846	5.93067
AGR2	-2.4294	0.21198	13.8524	0.00019774	0.00940218	1.38251	0.574169	3.24696	3.46065	1.37543	0.225361	0.278918	0.846536	0	0.365024
SLC12A3	-3.70125	-0.534011	13.8292	0.000200199	0.00949564	0.0363966	0.0866337	0.339367	0.270864	1.57229	0.0296396	0.0419564	0	0.0248315	0.0374577
CCDC80	-0.814649	4.86116	13.8211	0.00020106	0.00951307	7.10131	4.66084	8.17234	9.89199	7.89145	2.719	1.58587	2.92868	4.23892	4.08727
IL15	-1.41962	2.32774	13.8073	0.00020255	0.00956007	4.18253	2.18573	5.12964	4.93371	10.8141	1.94823	1.08312	2.26765	0.377848	1.01497
SERPINA5	-4.84216	-0.139637	13.7787	0.000205658	0.00965899	2.20099	0.102084	3.55825	0.0435593	0.0696466	0	0	0.177775	0.0316455	0.106972
HAVCR2	-1.01303	2.44097	13.7763	0.000205922	0.00965899	4.83123	3.93573	4.23953	5.54167	4.25782	1.52384	1.20913	2.50086	1.81207	2.2162
LRRK2	-1.34242	2.40624	13.7707	0.000206534	0.00965899	1.77001	0.924077	1.48568	1.62128	1.50062	0.426701	0.435453	0.716229	0.182112	0.849407
MMP1	-4.04182	2.57045	13.7696	0.000206652	0.00965899	4.1653	0.504139	14.1591	5.48381	22.947	1.7023	0	0.0365773	0.167298	0.528114
TNFRSF11B	-2.61821	0.286058	13.7609	0.000207613	0.00968039	0.728023	0.304136	0.564588	2.13041	2.80268	0.0950915	0.0766968	0.514005	0.113876	0.104679
C7	-1.73431	6.29649	13.75	0.000208819	0.00971309	37.9008	61.1922	20.0007	76.2804	24.476	6.3954	8.58603	15.9052	2.79971	25.1137
PILRA	-1.81282	0.836905	13.7385	0.000210107	0.00974947	6.21774	0.921206	4.1028	4.87557	5.36592	0.796913	0.849339	1.38852	0.775812	0.980845
LHB	2.42678	-0.461363	13.6733	0.000217521	0.0100692	0.450842	2.02102	0.894215	1.53576	0.438385	1.28539	5.99097	3.33678	2.31293	11.0855
CMKLR1	-1.07544	3.56079	13.6477	0.000220514	0.0101833	7.1942	9.39476	6.10613	9.31924	5.92234	1.93636	2.38984	3.43988	2.23256	4.24955
CEBPD	-0.865893	6.94076	13.6151	0.000224378	0.010337	102.694	131.86	108.974	168.102	88.3581	65.8121	42.8657	53.9493	49.8875	51.8202
SLPI	-4.09876	1.40616	13.5752	0.000229197	0.0105338	34.1281	0.867199	43.1403	9.23541	7.19957	1.10795	0	3.63198	0	0.292607
FOLR2	-1.13165	4.70821	13.5682	0.000230045	0.0105476	65.8001	65.1047	44.4252	96.7926	38.5782	14.3781	23.2103	31.5771	14.4205	34.1026
JDP2	-1.06905	1.98657	13.5524	0.000232	0.0106119	6.1665	4.13443	5.77894	9.11876	4.5799	2.13926	1.69387	2.8114	1.31584	3.35322
TLR7	-1.05278	2.35229	13.5416	0.000233328	0.0106474	2.17201	2.36443	1.91567	2.34191	1.65486	0.727233	0.836117	1.20568	0.427805	0.939167
DAW1	-2.01178	0.203463	13.5235	0.000235597	0.0107255	1.11463	1.26498	3.46913	2.11286	1.86645	1.34031	0.239206	0.436187	0.36782	0.710104
CCL21	-3.49455	-0.501067	13.5177	0.000236318	0.010733	1.54879	0.20273	6.65984	4.0882	0.374042	0.284698	0	0.306173	0.150829	0.259548
ST6GALNAC5	-4.2472	-1.67929	13.484	0.0002406	0.0109017	0.195118	0	0.419294	0.0873972	0.189716	0	0	0.0361777	0	0
TCF7L2	-0.885765	4.43835	13.4605	0.000243639	0.0110135	10.2031	11.9665	15.0525	14.9042	12.2311	8.13187	2.42988	7.604	5.17018	7.90598
FBLN5	-1.20924	3.85685	13.4025	0.000251292	0.0113328	16.0182	26.613	21.893	24.5722	15.4863	4.12318	5.52559	3.4999	6.16653	12.5198
FOXJ1	-4.79302	-1.23871	13.396	0.000252155	0.0113452	0.573073	0.0259631	1.23543	0.0332768	0.053249	0.0180218	0	0	0.0242311	0
HEPH	-4.44328	0.141028	13.3751	0.000254993	0.0114461	0.836781	0	1.08195	1.27047	1.39372	0.289512	0	0	0	0.088494
TRIM55	1.68402	1.05979	13.3437	0.000259288	0.0116039	0.382292	0.683723	0.471295	0.912874	1.02545	0.843927	1.22501	1.37691	1.41333	3.91285
UCHL1	-3.22073	2.17824	13.3407	0.000259712	0.0116039	8.72806	0.916902	20.0159	10.5775	32.1291	0.814518	0.630796	0	1.4521	3.48788
DPYD	-1.28888	4.75807	13.2932	0.000266367	0.0118737	16.1047	13.9474	13.3809	20.7938	20.9684	12.0101	3.61286	6.67537	2.60929	4.13884
IFNGR2	-0.888238	4.82645	13.2872	0.00026722	0.0118842	25.1523	40.2618	38.5821	50.5119	35.5746	17.0059	11.5665	26.1526	8.76411	25.7078
HAL	-4.42345	-2.28919	13.2701	0.000269675	0.0119658	0.698204	0.118936	0	0.0510173	0.120933	0	0	0	0	0.0507332
TIPARP	-1.06471	3.13269	13.2637	0.000270594	0.0119789	3.91697	3.20201	6.47338	4.66036	8.2992	2.21335	1.53645	3.09622	1.09458	3.20096
KLRB1	-2.21675	-1.14931	13.2427	0.000273642	0.0120861	0.909301	0.309114	0.884183	0.756388	0.682372	0.215402	0	0.261105	0	0.177328
CGB2	3.97642	1.6592	13.2347	0.000274819	0.0121103	0.609752	4.0747	0.304657	1.51591	0	2.48537	29.2787	0.329307	8.86769	38.0846
HTRA1	1.85632	10.1418	13.2061	0.000279041	0.0122683	788.694	245.295	294.31	475.559	197.459	755.391	644.845	1413.68	2194.42	603.985
ADORA3	-2.23308	0.758876	13.2003	0.000279911	0.0122785	4.1799	0.532909	2.8694	1.79351	2.55391	0.114805	0.125731	0.654096	0.631143	0.486524
PRSS21	-3.56262	-2.61056	13.1742	0.000283833	0.0124222	0.19171	0.432291	0.356418	0.2756	0.0727514	0	0	0	0.0904388	0
HDC	-4.9727	-2.6462	13.1555	0.00028667	0.0125179	0.228231	0.20205	0	0.162088	0.0518776	0	0	0	0	0
LRRC8C	-1.02937	2.48201	13.1474	0.000287919	0.0125391	1.43536	1.69563	1.53414	1.5008	1.65688	0.555696	0.496009	0.747226	0.286432	1.16367
C2	-1.25024	4.46767	13.1439	0.000288457	0.0125391	21.1132	19.6681	27.793	38.4848	12.7791	3.92234	5.28089	10.7281	9.00756	15.6848
APOC3	3.99405	1.12662	13.1312	0.000290414	0.0125957	2.4769	1.59068	0.476814	0.99266	0.20077	32.0286	0.508159	35.3717	0	18.7082
ACAN	1.94066	0.787447	13.0951	0.000296069	0.0128121	0.285496	0.214118	0.111049	0.203595	0.214062	0.54476	0.0881558	0.848084	0.61944	1.13635
MBP	-1.32552	1.97469	13.0885	0.000297118	0.0128287	2.6265	1.70131	3.64706	3.59021	2.85852	1.01896	0.58374	1.68173	0.180488	0.992313
PTGS2	-2.83926	1.07358	13.0797	0.000298513	0.0128601	1.06278	2.66748	0.492486	1.35174	0.408949	0.109288	0.0200727	0.19779	0	0.468529
CTSS	-1.20901	4.28197	13.0353	0.000305668	0.013139	24.4619	13.1414	12.5418	20.1398	20.3052	5.09142	4.7194	11.749	1.5598	9.21766
LINC00890	-1.81195	1.10541	13.0272	0.000306993	0.0131665	1.37737	0.343792	1.68992	0.873661	1.11973	0.337473	0.191221	0.175119	0.0537518	0.545692
WNT4	-1.66016	2.51143	13.0025	0.000311079	0.0133121	3.95849	1.10612	7.70888	5.5779	7.28724	1.5698	0.678637	2.78947	1.20399	2.01864
CLEC2B	-1.59967	1.38929	12.9774	0.000315272	0.0134402	3.4051	1.66423	3.50932	4.68358	6.63262	0.912249	0.690577	1.3215	0.355787	2.70519
AADACL3	-3.38323	0.255274	12.9762	0.000315468	0.0134402	0.185078	0.196148	1.89026	1.47706	0.415536	0.0939107	0.0338085	0.209972	0	0
HYDIN	-2.33369	-0.45299	12.9648	0.000317398	0.0134926	1.43463	1.70179	1.08709	0.918296	1.67556	1.2037	0.326259	0.38991	0	0.755988
NMNAT2	-1.11348	3.72902	12.9535	0.000319321	0.0135444	4.66818	3.8193	4.595	2.86381	8.94284	1.59965	1.69434	1.83238	1.23647	3.01108
RASL10B	-1.61998	1.49467	12.9434	0.000321052	0.0135879	1.63492	1.2198	3.15988	2.63015	1.51158	0.160462	0.294306	0.813425	0.570453	0.9276
CLCN4	-1.37131	1.38348	12.9208	0.000324948	0.0137226	1.50352	0.829878	1.47094	1.79077	1.68936	0.218588	0.228415	0.491059	0.422751	1.1154
COMTD1	1.06403	4.1238	12.8953	0.000329415	0.0138808	22.2528	22.4984	26.6611	22.3215	17.683	31.9337	35.1373	37.9483	47.7618	25.102
MPZL2	-3.56373	0.488557	12.8906	0.000330243	0.0138854	0.727002	0	4.06932	0.629023	3.01197	0.265377	0.0348638	0.0913332	0.0244421	0.133548
AADACL4	-5.49527	-2.39086	12.873	0.000333349	0.0139829	0	0	0.381387	0.387265	0.380563	0	0	0	0	0
TAGAP	-1.32407	1.51279	12.8681	0.000334239	0.0139829	3.01649	2.27435	2.17916	1.72552	2.00803	0.974653	0.347742	0.986537	0.269573	1.29282
FBLN2	-1.18214	5.80087	12.8652	0.000334742	0.0139829	22.8593	28.707	34.7694	48.2516	15.3083	7.23709	5.94658	10.7781	12.8197	20.2569
NBL1	-1.45046	3.28297	12.8604	0.00033561	0.0139888	11.3647	4.71122	13.8271	13.2543	13.9714	1.69155	2.59543	1.9314	4.17042	6.66104
MT-ND6	-1.05616	7.00152	12.8425	0.00033884	0.0140653	1174.88	1167.8	462.633	510.137	959.695	458.486	255.292	431.826	245.948	293.721
TMEM47	-3.31035	0.0689724	12.8421	0.000338905	0.0140653	0.724295	0.0981266	0.859967	0.892182	0.672488	0.215377	0.021821	0.0166565	0	0
VWF	-1.30081	5.7126	12.8336	0.000340442	0.0140987	8.34294	4.95186	22.0556	11.9365	17.3317	4.36846	1.9055	4.46584	4.86293	5.70479
ABLIM2	-3.68587	-0.297544	12.8124	0.000344329	0.0142291	0.231883	0.046668	0.565655	1.80179	2.2158	0.162271	0.0518153	0.159239	0	0
UBE2QL1	-4.86124	-2.76445	12.8044	0.000345801	0.0142593	0.0218664	0	0.12573	0.0196428	0.0786649	0	0	0	0	0
PTPN13	-1.80516	2.14305	12.7755	0.00035119	0.0144506	1.50951	0.445912	2.30865	1.76601	2.3685	0.213162	0.328547	0.254652	0.0786092	0.689811
F12	-4.39579	-2.14285	12.7704	0.000352149	0.0144591	0.0405501	0	0.423292	0.335638	0.281937	0.0239373	0	0	0	0
P2RY10	-4.6328	-2.8632	12.7547	0.000355108	0.0145496	0.0971813	0	0.276598	0.0586229	0.139671	0	0	0	0	0
CST7	-1.73573	0.0391567	12.7323	0.000359391	0.0146938	4.13957	1.25962	2.99731	3.76828	2.63278	1.26132	0.353854	1.17944	0.49001	0.384676
OAS2	-1.11788	4.06147	12.7189	0.000361972	0.014768	7.19664	6.70177	14.7133	10.8541	12.6606	5.00935	2.77666	5.0227	3.60788	3.71992
CLEC12A	-1.5874	0.580407	12.7139	0.000362957	0.0147769	4.20179	1.06977	5.30815	1.57999	2.05822	0.624155	0.519588	1.1377	0.840718	0.802908
RPL9	1.81707	5.93774	12.7087	0.000363964	0.0147866	63.6963	63.4038	60.1536	51.9765	122.118	371.469	46.8267	338.74	24.496	465.949
UNC93B1	-1.00562	3.96046	12.6966	0.000366321	0.014851	15.3868	10.9802	14.8167	23.6005	8.32354	5.9612	4.62804	7.47306	4.88586	6.77848
SH2D2A	-3.19974	-1.3691	12.6794	0.000369709	0.0149569	0.651239	0.17683	1.26177	0.324138	0.374271	0	0.0303466	0.232358	0	0
CELF2	-1.32542	3.32839	12.6639	0.000372788	0.0150499	5.37378	4.50145	4.45771	7.06947	3.59343	0.966692	1.44481	2.93202	0.734381	2.79183
SLC19A3	-0.771084	6.49717	12.6552	0.000374526	0.0150884	96.7851	83.3742	48.5131	74.3744	83.1948	42.9914	20.8266	52.0786	28.5467	45.0964
TAGLN	-1.2964	5.27885	12.6509	0.000375391	0.0150916	120.547	101.209	90.5472	168.823	81.1595	33.1198	55.6543	27.7285	35.174	23.4532
GLB1L2	-3.24274	0.961107	12.6087	0.000383951	0.0153746	0.462314	0.0312126	2.19895	3.6057	1.86244	0.237688	0.014268	0.059276	0.0790799	0.370525
SLC16A6	-1.39648	0.827042	12.6081	0.000384088	0.0153746	1.01579	2.0552	1.65036	0.855935	2.27178	0.493813	0.407166	0.699547	0.937401	0.673599
OAF	-1.09794	2.68815	12.6032	0.000385077	0.0153746	7.92243	3.99019	6.37939	9.28133	6.18013	1.97073	1.54858	2.71213	2.33149	7.53971
PLA2R1	-1.06919	4.66395	12.6006	0.000385621	0.0153746	8.05047	5.3315	8.06002	6.61014	7.392	4.62356	1.33951	3.7968	0.857137	3.55328
CBLN1	-4.69475	-2.81218	12.5967	0.000386437	0.0153752	0.0891494	0	0.418525	0.163406	0.0291007	0	0	0	0	0
TNXB	-1.60061	5.30006	12.5878	0.00038828	0.0154167	10.7498	15.3946	9.95311	15.9609	4.66599	4.44057	2.05128	5.90872	2.65743	9.0807
AC244489.1	-5.61078	-2.3006	12.5759	0.00039076	0.0154833	0	0	0.306159	0.904559	0.62936	0	0	0	0	0
TRABD2B	-2.68153	-1.36346	12.5199	0.000402637	0.0159211	0.164423	0.0275557	0.0982139	0.14754	0.110529	0.00635957	0.00651934	0	0.0431815	0.00795921
KANK2	-0.719382	4.94014	12.5127	0.000404186	0.0159496	17.5261	17.2992	20.3991	22.9075	15.7855	9.34131	6.7335	10.5938	9.27958	15.2213
TRPM2	-1.12368	2.61453	12.4959	0.000407846	0.0160611	3.05043	2.38166	2.58923	3.56701	1.51048	0.680343	0.591188	3.45796	1.28298	1.86091
GOLGA8B	-3.864	0.635421	12.4547	0.000416942	0.0163858	0.398839	2.78858	1.01292	0.197142	0.580066	0	0	0	0.0929323	0.199567
AIM1	0.929643	9.41754	12.4492	0.000418173	0.0164007	188.024	207.198	243.122	172.209	187.452	353.047	396.746	212.213	233.311	550.008
PIGR	-2.09589	1.76333	12.4429	0.000419578	0.0164224	2.99162	0.497962	4.87278	0.566923	0.881733	0.38594	0.227103	0.615369	0.227891	0.441815
FNDC4	-2.03247	-0.0294638	12.419	0.000424979	0.0166001	0.684212	0.571242	1.51	1.61955	3.0502	0.183181	0.0927324	0.320657	0.284817	0.659148
ADAMTS2	-1.35829	3.99955	12.4131	0.000426329	0.0166191	7.31037	7.13282	7.96714	13.0953	8.32781	2.34624	1.55496	1.81512	1.74808	6.74246
ACP7	6.90181	-1.52255	12.3999	0.00042936	0.0166934	0	0	0	0	0	0.604994	0	0.8062	0	0
GPR34	-1.31955	3.51056	12.3926	0.000431031	0.0166934	14.7653	16.4408	9.69641	16.9164	12.6489	4.68586	4.23817	5.80239	0.959749	9.79802
CORO1A	-1.10968	3.66435	12.3916	0.000431266	0.0166934	16.8032	12.9797	14.7706	25.2952	13.1068	4.04792	4.67224	12.2445	4.50224	7.66851
NPBWR1	-4.30575	-3.00692	12.3897	0.000431704	0.0166934	0.0907111	0.0764274	0.0418045	0.0326547	0.0261281	0	0	0	0	0
PLTP	-1.15051	6.82684	12.3856	0.000432655	0.0166967	183.276	152.051	119.92	222.363	85.3154	24.9432	43.9015	68.4844	57.0121	86.43
HOXD8	-3.10969	-0.849098	12.3617	0.000438236	0.0168782	0.307212	0.36303	1.49305	0.550288	1.73171	0.326484	0.024657	0.0461686	0	0
COL8A1	-2.87642	2.30717	12.3376	0.000443926	0.0170051	1.36345	1.01869	2.96767	2.17837	10.8747	1.2367	0.0595719	0.386329	0.52303	0.251291
ACADVL	0.727114	8.61213	12.335	0.000444538	0.0170051	232.483	201.222	232.201	237.956	173.207	272.516	240.035	268.154	291.357	340.08
FOXL2	-2.48796	-0.60852	12.3337	0.000444854	0.0170051	0.531134	0.0465805	0.611693	0.642062	0.764796	0.0969599	0	0.0710943	0.108811	0.100673
SPTBN4	-3.7372	-2.47721	12.3295	0.000445846	0.0170051	0.0222621	0.0159411	0.0606084	0.0570412	0.0120897	0	0	0	0.00999688	0
GPRC5B	-1.40348	2.97224	12.3291	0.000445946	0.0170051	5.55587	1.84963	8.06438	5.83984	4.98819	1.08606	0.499472	1.123	2.28347	2.68385
PODNL1	-1.25569	1.87584	12.3074	0.00045117	0.0171703	3.26463	5.43694	4.59231	7.11667	7.18085	1.04444	1.50735	2.12925	2.11324	4.00685
PALLD	-0.715885	6.33033	12.2874	0.000456036	0.0173169	51.0175	37.4267	32.2378	47.7906	41.3963	29.4681	15.6008	23.4567	26.0953	23.3241
SHMT2	0.853465	5.45822	12.2842	0.00045682	0.0173169	32.7342	29.0452	31.5012	31.8577	22.5161	35.6134	38.1373	33.0778	55.3714	54.5108
CAMK1	-1.2377	0.65866	12.2747	0.00045915	0.017371	3.43037	2.12669	2.50626	2.85648	2.46261	0.635134	0.609811	1.12367	0.930963	1.95199
CGB1	3.71461	1.12954	12.2675	0.000460923	0.0174038	0	1.96994	0.501213	3.83263	0	3.88817	14.0906	1.02853	10.0522	32.3843
POU5F1	-2.07168	0.299462	12.2638	0.000461824	0.0174038	3.01793	1.69081	4.57523	0.704423	2.1746	0.753509	0.211	0.841408	0.347195	0.219251
ENO2	-1.56156	0.42847	12.2587	0.000463106	0.017418	1.00142	0.641297	1.65884	1.97743	2.21963	0.387943	0.575795	0.322172	0.297476	0.839972
RUNX3	-1.32319	0.744256	12.2519	0.000464784	0.0174471	1.03201	0.746315	1.14637	0.619862	1.02958	0.253629	0.155148	0.593723	0.229109	0.255377
PTPRN2	-1.38109	0.774975	12.2468	0.000466054	0.0174607	0.681102	0.742625	0.951878	0.773649	0.718413	0.126212	0.121589	0.228399	0.236623	0.545935
PTX3	-2.71775	0.826498	12.2392	0.000467964	0.0174982	4.10774	2.12535	0.960467	4.5717	0.299804	0.203816	0.145963	0.595489	0	0.72701
ARSI	0.970523	4.91995	12.2216	0.000472401	0.0176299	14.0663	9.24344	7.51865	13.8134	6.98427	20.0198	16.9412	17.3816	12.4176	14.2751
ARC	-2.03007	-1.36015	12.1825	0.000482402	0.0179683	0.247117	0.147461	0.283389	0.309994	0.329796	0.0159746	0.0920118	0.0468561	0.0645479	0.0199053
KCTD12	-1.05965	6.26968	12.1325	0.000495493	0.0184051	18.5661	28.9843	23.8524	35.7044	21.1032	7.50157	11.0123	12.7632	3.84062	16.5024
GPRIN2	-3.09567	-2.43365	12.1305	0.00049604	0.0184051	0.128062	0.342143	0.20999	0.138565	0.0873413	0	0	0	0.0670715	0
KIR2DL1	-4.98705	-2.67289	12.1037	0.00050322	0.0186356	0.0453909	0	0.749352	0.205681	0.0851438	0	0	0	0	0
C1RL	-1.48436	1.38453	12.097	0.000505018	0.0186663	2.0654	2.29703	4.81925	2.83024	4.00502	0.996201	0.403284	0.967702	0.166972	2.23394
VCAM1	-1.08402	3.57588	12.0612	0.000514817	0.0189658	7.78589	5.95145	9.6184	10.4483	9.47425	4.07526	3.02687	3.52222	0.984268	5.39538
HOXB5	-2.01301	-0.949404	12.0602	0.000515092	0.0189658	0.491208	0.449715	0.935349	0.686331	0.176985	0.0961758	0.0229772	0.175726	0.128654	0.149253
GPR1	-1.15436	3.86948	12.0498	0.000517983	0.0190359	22.3841	23.4681	34.7039	27.4511	19.4888	12.1266	3.89022	8.88964	6.93383	16.2205
SPTSSB	-4.08508	-1.85626	12.0435	0.000519739	0.019064	0.750167	0	0.179071	0.184383	0.29299	0.0302162	0	0	0	0
TSPAN1	-3.61327	-0.260601	12.0252	0.000524862	0.0192154	1.28506	0	4.8677	0.41825	0.608868	0.114043	0.0816073	0.167517	0	0.105739
ERC2	-4.44353	-2.91759	12.0064	0.000530184	0.0193389	0.163675	0	0.0757158	0.0591407	0.0218181	0	0	0	0	0
SH3BGRL	-1.28319	3.50849	12.0062	0.000530246	0.0193389	12.3183	11.6514	14.2872	16.7036	14.8214	3.63948	4.26194	7.34748	0.94599	8.57636
SLAMF6	-1.19986	0.744111	11.9921	0.000534275	0.019449	1.27095	0.983369	1.46388	1.48829	1.55168	0.529426	0.521018	0.820072	0.216678	0.457832
CYP4B1	-1.94867	1.14042	11.9734	0.000539662	0.0195546	2.65754	2.60981	5.90562	1.17749	3.47028	1.40375	0.669688	0.764373	0.334134	1.01752
ASPN	-1.70446	0.979615	11.9718	0.000540112	0.0195546	1.01744	1.03172	3.159	1.60582	2.70538	0.918412	0.111647	0.450127	0.407647	0.587844
SCN11A	-1.52732	-0.0840435	11.9714	0.000540223	0.0195546	0.362088	0.416353	0.23389	0.329012	0.157099	0.0881152	0.0995522	0.0635844	0.0427109	0.150743
SIGLEC1	-1.19588	4.84076	11.9552	0.000544959	0.0196657	8.70336	8.29033	9.52147	14.7354	5.32743	1.89507	2.1129	3.18485	4.60463	4.23318
VOPP1	-1.02154	3.48504	11.9539	0.000545333	0.0196657	7.56936	5.36412	13.9256	8.21189	8.99569	2.55546	1.98159	5.06543	2.22579	6.32919
SRGAP3	-1.34755	0.920228	11.9438	0.000548286	0.0197352	0.523127	0.291973	0.562698	0.528506	0.41587	0.0701037	0.192206	0.215146	0.0794973	0.276961
AQP9	-1.43079	1.50022	11.9373	0.000550206	0.0197674	3.75777	1.78105	0.88232	3.07842	2.43019	1.07055	0.273572	1.26723	0.62834	0.843093
TMEM252	-4.04332	-1.27604	11.8755	0.000568776	0.0203288	1.30621	0	2.3733	0.1972	0.4402	0.0863827	0	0	0	0.106321
L1CAM	2.18501	3.3476	11.8749	0.000568948	0.0203288	0.829002	1.28546	2.90224	1.16867	0.570524	5.35784	2.44177	1.8979	10.5769	3.26832
BIN2	1.04974	3.64061	11.8748	0.000569	0.0203288	4.36495	5.06488	10.1505	5.35531	5.50165	9.84613	7.75185	7.72522	7.91806	19.7328
LAIR1	-1.15698	3.01677	11.8543	0.000575286	0.0205153	10.3427	8.66804	5.7052	12.2824	6.80262	2.49336	2.54545	5.52463	1.41486	6.02647
MAPK13	0.690907	6.56479	11.8399	0.000579759	0.0206366	57.0534	39.5868	50.3023	40.5994	33.0948	51.3333	53.5494	68.6634	61.1641	54.6816
PROCR	1.05278	6.58514	11.8296	0.000582968	0.0206843	101.69	79.6612	78.3283	105.684	91.9192	126.281	128.27	179.017	173.865	76.2658
NTF4	1.43569	2.36856	11.8287	0.000583247	0.0206843	3.5364	10.4901	6.43443	6.50043	4.08707	21.8201	8.25545	16.3048	4.05516	24.0273
NPC2	-0.665692	5.58951	11.825	0.000584404	0.0206873	99.3318	81.9253	114.538	115.272	138.692	55.7278	46.6741	68.5361	43.2757	68.028
ZNF727	-4.18022	-3.05327	11.8202	0.000585913	0.0207026	0.0918996	0.0865435	0.0708158	0.110628	0.0441795	0	0	0	0	0
APCDD1	-1.15235	3.70821	11.801	0.000592	0.0208696	7.2078	5.28251	8.91503	8.33997	9.94114	1.44309	2.09073	2.08256	2.97871	5.99985
LIME1	-1.3427	-0.13607	11.7984	0.000592807	0.0208696	2.74465	2.06395	2.87682	2.97639	3.10715	0.996682	0.515116	1.62996	0.728505	1.36681
RGS22	-2.64761	-0.816949	11.7779	0.000599369	0.0210621	0.218366	0.269766	0.343119	0.745144	0.434808	0.48368	0.0294399	0	0	0.562835
SPARCL1	-1.2817	4.86051	11.7698	0.00060199	0.0211157	19.3656	11.1732	27.7828	24.6901	35.5787	7.51697	6.13742	8.92222	3.29873	19.9514
AGXT2	-2.57917	-1.53483	11.7646	0.000603689	0.0211368	0.15968	0.0586853	0.574957	0.304838	0.547699	0.0767826	0	0.0652531	0.0435755	0.0554265
FXYD2	-4.38405	-1.36706	11.76	0.000605177	0.0211504	3.81383	0	6.26764	1.57142	0.550863	0	0	0.536225	0	0
ADRA2C	-1.78437	2.98073	11.7517	0.000607865	0.0212059	6.84191	1.69379	10.1788	15.7402	14.165	2.21311	0.52602	3.95521	1.93347	3.0748
S100A3	-2.9837	-0.641058	11.7288	0.000615389	0.0214296	1.46917	0.646808	2.75785	2.74447	6.30296	0.141417	0	1.06284	0.476881	0
MAMLD1	-1.43702	-0.0466279	11.7199	0.000618352	0.0214798	0.663212	0.554907	0.806377	0.492738	0.640279	0.13115	0.1176	0.0444206	0.10151	0.241184
SHPK	0.847735	4.99325	11.7149	0.00062003	0.0214798	11.0491	7.7995	10.4545	10.3565	7.06174	12.0328	8.46024	12.065	16.1458	18.9907
CCL4	-2.03791	0.296644	11.711	0.000621331	0.0214798	8.7897	1.9035	9.52879	4.4468	4.59203	0.390371	1.03388	3.03591	0.321778	1.3133
CD300A	-1.32219	1.22755	11.709	0.000621983	0.0214798	4.2788	1.97983	3.43102	3.82165	4.32861	1.05572	0.611768	1.91278	1.19427	1.54178
C3AR1	-1.0685	3.22269	11.7077	0.000622409	0.0214798	11.1754	10.3554	8.70435	15.0874	7.86746	3.42087	3.20461	7.43386	1.87375	4.59735
LTBP2	-1.07117	3.84292	11.7017	0.000624414	0.0215105	3.33759	5.10752	2.18937	5.29823	3.02436	2.42786	0.607028	1.46632	1.86613	1.34375
PCDHGC5	-1.80564	-1.11012	11.6852	0.000629979	0.0216634	0.211078	0.314746	0.121062	0.269125	0.385018	0.0514455	0.0333056	0.0754124	0.0922959	0.0859097
RGN	-1.62046	0.353743	11.6768	0.000632837	0.0217127	1.29801	2.54865	1.099	2.55265	1.52171	0.350945	0.783293	0.438957	0.304388	0.43732
MS4A4A	-1.31533	3.47799	11.6744	0.000633667	0.0217127	25.9898	23.4316	10.7331	28.4585	20.3087	4.34277	9.06089	9.2297	3.52772	8.01943
ART4	-1.19876	1.33437	11.658	0.000639256	0.0218653	1.02249	3.09678	1.88515	1.6572	1.85255	0.618359	0.241859	0.665535	0.260525	0.338458
PPAN-P2RY11	1.69976	0.310022	11.6338	0.000647643	0.0221006	0.46399	0.334077	0.385016	0.126429	0.457884	0.674917	0.374857	1.23255	1.51451	0.767176
HMCN2	-2.97395	-0.0806538	11.6315	0.000648432	0.0221006	0.0290469	0.0921004	0.249198	0.27647	0.054448	0.00561973	0	0.0372909	0.0267922	0.00352235
SAMSN1	-1.19482	1.44813	11.6162	0.000653788	0.0222438	2.62448	2.81965	3.00201	3.72191	4.21583	0.979364	1.09237	2.18786	0.526394	1.14093
CYTL1	-1.65019	1.81072	11.5835	0.000665379	0.0225982	8.05523	24.4968	6.9787	9.15607	10.1829	2.6656	0.909017	3.71995	0.815843	7.04074
B4GALNT1	-2.51324	-1.93922	11.58	0.000666655	0.0226017	0.165475	0.335876	0.486232	0.230781	0.278304	0.0674793	0	0	0.0937468	0.154965
CHRD	-2.14582	0.0624674	11.5505	0.000677323	0.022923	0.595269	0.0941986	1.58502	0.68863	0.604684	0.13832	0.121921	0.0534715	0.136302	0.188209
IGFBP3	-0.894149	8.74295	11.5392	0.000681449	0.0230222	224.515	467.525	296.031	589.657	492.462	198.676	119.258	233.264	193.708	250.887
SCARB1	0.870907	8.19785	11.5283	0.000685429	0.0230614	150.536	174.475	139.934	173.722	128.412	171.551	190.723	281.881	301.03	147.867
KCNB2	-4.63158	-2.87902	11.5279	0.00068559	0.0230614	0.0799189	0.13063	0.0153271	0.0239453	0	0	0	0	0	0
TSPO2	1.7674	-1.11515	11.5263	0.000686201	0.0230614	0.318603	0.667712	0.577979	0.335509	0.538268	1.38216	0.722923	0.81811	2.15573	1.54995
ZAP70	-2.96383	-1.02111	11.5006	0.000695756	0.0233418	1.06789	0.294186	0.530522	0.364689	0.375548	0.0841833	0	0.231918	0	0
FAM131A	0.974797	5.61141	11.4968	0.000697162	0.0233482	33.1679	23.7506	25.8012	25.6201	28.7737	32.3247	36.8932	30.3029	66.8304	46.1435
WNT1	-4.4922	-2.89399	11.4851	0.000701572	0.0234552	0.0924665	0	0.107313	0.419085	0.133591	0	0	0	0	0
MOV10L1	-2.53607	-1.12814	11.465	0.000709196	0.023669	0.336091	0.156059	0.351024	0.259532	0.553366	0.0425881	0.0118068	0	0	0.236783
OLFML2B	-1.09892	3.34931	11.4547	0.000713139	0.0237594	6.88162	6.49736	9.26304	9.56763	4.21239	1.49381	2.10721	3.37019	2.55625	4.91948
SERPING1	-1.10135	4.80392	11.4366	0.000720098	0.0239498	35.9926	16.2205	44.026	45.1758	43.9858	13.8617	7.47038	26.2786	17.6253	13.0452
MAP1B	-1.59692	4.1199	11.4203	0.000726448	0.0241193	6.07413	3.77594	7.09833	12.9214	4.83886	0.595376	1.54483	0.437195	2.49811	3.83202
SMCO3	-2.41336	-0.663192	11.4089	0.000730942	0.0242267	0.142448	0.635108	0.493071	0.706097	1.71067	0.162602	0.0444169	0.237757	0	0.144247
FUT7	-2.5847	-2.13792	11.4054	0.0007323	0.0242301	0.218395	0.0675542	0.0839459	0.238569	0.136332	0	0.0353949	0.0270469	0	0.0293895
HP	-3.90662	-1.54895	11.4004	0.000734272	0.0242536	0.275385	0.188061	3.34863	0.263598	0.228304	0.0481649	0	0.187167	0	0
RNASET2	-1.30518	3.48434	11.3881	0.000739176	0.0243738	19.385	13.3466	34.5429	25.9704	19.8656	6.73313	3.41318	9.05119	3.15533	19.3791
MMP28	-1.83096	-0.235671	11.3826	0.000741345	0.0244036	0.439387	0.930967	0.908635	1.45122	2.11505	0.134195	0.336059	0.101572	0.589101	0.410529
SCGB2A1	-6.85558	-1.37259	11.3615	0.00074982	0.0246404	7.76492	0	5.93558	0	0	0	0	0	0	0
MAMDC2	-1.42861	2.15996	11.3513	0.000753933	0.0246925	2.5996	2.06739	2.34751	5.42812	2.85997	1.46325	0.862263	1.02495	0.257946	0.703267
CYBB	-1.14359	5.56517	11.3513	0.000753971	0.0246925	24.0597	23.2348	21.2814	31.7404	17.1152	5.56287	7.98076	16.1206	2.70002	13.157
TMPRSS11B	-2.08579	-0.730606	11.3347	0.000760735	0.0248302	0.587202	0.79841	0.306958	0.262297	0.600967	0.251217	0.0398904	0.1298	0.0254308	0.0345053
PCDH19	-2.65527	-1.00242	11.3346	0.000760751	0.0248302	0.110357	0.00655896	0.297768	0.0833732	0.116953	0.0210848	0.01084	0.00826781	0.0076278	0.0351384
CLDN1	-1.88349	7.28449	11.3311	0.00076218	0.0248347	192.417	49.1226	96.9979	109.482	114.425	37.0294	5.55605	70.6307	9.94259	8.82409
PRKCQ	-2.49858	-1.89627	11.3279	0.000763532	0.0248367	0.233734	0.0659357	0.240207	0.0845616	0.150202	0	0.0146426	0.0671022	0	0.0377578
SCPEP1	-0.945589	3.15954	11.3196	0.000766923	0.0249049	9.71552	5.74746	11.3123	12.2513	12.1332	4.11485	4.65061	4.69588	2.42616	7.48934
WNT9A	-1.48642	0.550695	11.3019	0.00077427	0.0251012	0.72836	0.7524	0.96185	0.836854	0.720694	0.115892	0.0892158	0.374613	0.375994	0.202557
GJB1	-5.31627	-2.47933	11.2736	0.000786192	0.0253789	0.333279	0	0.491429	0	0.0943056	0	0	0	0	0
APOA1	-2.25806	-0.388791	11.2705	0.000787496	0.0253789	2.31419	0.451816	1.74955	1.76493	4.61706	0.0439834	0.411669	0.271407	0.570099	0.383586
OR2Z1	-3.28837	-2.12705	11.2683	0.000788398	0.0253789	0.159974	1.4468	0.248004	0.242123	0.462616	0.106525	0	0.0769286	0	0
DYRK3	-1.63724	-0.84944	11.2661	0.000789335	0.0253789	0.4144	0.48605	0.576766	0.322942	0.962059	0.207371	0.150737	0.16465	0.0890724	0.135993
B3GNT2	-0.664267	5.14008	11.2659	0.000789424	0.0253789	29.5796	21.5962	28.3087	20.4613	27.7738	13.0075	11.215	13.4989	8.79467	20.3408
EIF4H	0.657241	9.07649	11.2626	0.000790853	0.0253824	274.767	263.353	276.555	272.092	276.318	344.226	302.511	487.894	274.813	324.416
PDGFD	-1.34272	3.76234	11.2432	0.00079916	0.025595	12.7364	3.57344	6.98	8.70496	7.39075	4.16209	1.34337	2.87541	0.698838	4.41989
FASLG	-3.39997	-1.60938	11.2403	0.000800391	0.025595	0.568735	0	0.766763	0.23191	0.462394	0.0642865	0.0585133	0	0	0
KCNE4	-1.4805	1.30966	11.2378	0.000801465	0.025595	1.25456	1.80602	0.729147	3.16064	1.40801	0.579187	0.280755	0.565904	0.595392	0.39495
RTP4	-1.43951	-0.506995	11.231	0.000804431	0.0256472	0.937798	0.473757	1.201	1.11965	1.2563	0.329923	0.188226	0.384384	0.306615	0.28556
CLDN6	1.41804	0.673327	11.2188	0.000809735	0.0257737	1.24358	1.04711	0.900305	1.0548	1.12198	0.999923	2.47695	1.61921	2.43758	3.69681
SNCAIP	-2.08682	0.287828	11.212	0.000812708	0.0258256	2.98377	1.89117	2.07357	2.83574	3.80424	1.78006	0.568259	0.379313	0.525183	1.56983
RHOV	1.19405	4.76738	11.1752	0.000828978	0.0262787	14.2066	23.1657	9.80944	25.4317	9.72294	29.372	30.8843	19.4982	35.957	30.4765
SDF2L1	0.919804	4.18954	11.1736	0.000829694	0.0262787	24.768	37.3916	26.4998	33.8204	23.1643	27.2351	47.5911	43.4084	38.5927	63.8339
ITGAD	-2.82927	0.0128676	11.1654	0.000833377	0.0263386	0.873849	0.118903	0.922782	0.728341	0.506306	0.0470985	0	0.138388	0.15916	0
CEBPA	0.925629	7.51922	11.1633	0.000834323	0.0263386	80.8778	48.7276	61.0444	103.27	96.6469	81.2029	92.1583	118.376	144.21	152.609
APOC4-APOC2	-4.72482	-2.78486	11.1453	0.000842467	0.0265522	0.722951	0	0	0.565973	0.496609	0	0	0	0	0
COL4A3	-1.43761	0.590085	11.1378	0.000845878	0.0266009	0.442971	0.568807	0.857141	0.322641	0.794307	0.573604	0.166951	0.0843345	0.055486	0.514204
ECM1	0.866529	6.61125	11.1358	0.000846776	0.0266009	51.965	61.0354	77.7494	67.2763	43.0413	105.299	99.6458	55.4213	69.9533	109.712
FAT1	-0.864072	6.18014	11.1284	0.00085016	0.0266637	11.5284	14.5619	20.6623	17.4808	8.97579	6.06021	3.47871	7.69696	8.86939	9.75957
CDK14	-1.16927	2.90362	11.1141	0.000856732	0.0268261	3.79839	3.6818	4.49248	5.06009	6.01433	2.97803	1.10615	2.19621	0.357136	2.39067
LARGE1	-0.962206	3.02681	11.0984	0.000864019	0.0270104	3.76028	5.01863	3.61582	5.18227	4.08906	1.49812	1.2719	2.14806	0.545639	1.89393
TDRD6	-1.63893	1.49522	11.0865	0.000869599	0.0271408	0.92377	0.928711	1.96614	2.37339	2.16943	0.983885	0.0675616	0.867969	0.0271695	0.771044
C1S	-1.22791	4.72819	11.0806	0.000872366	0.0271724	23.2092	7.65501	29.0659	20.8037	27.7124	7.09818	4.9953	15.3176	4.03054	7.87169
RASSF4	-1.02454	2.5663	11.0783	0.000873435	0.0271724	7.14651	5.71343	7.40336	6.94854	4.15661	3.61397	2.11565	4.39382	1.18498	2.73062
ECM2	-1.55849	1.12635	11.0715	0.000876668	0.027224	1.67759	1.3988	2.93456	3.35513	3.40405	0.789589	0.342642	0.748199	0.0387214	1.80497
FADS3	-0.721911	4.69929	11.0688	0.00087792	0.027224	32.1422	30.8178	37.1381	38.8459	22.0852	19.8404	11.5347	16.9947	14.2659	18.7624
TM6SF2	-3.19317	-2.49238	11.06	0.000882094	0.0273095	0.312885	0.186919	0.105292	0.30089	0.0501618	0	0	0.0829901	0	0
CYB561	0.843161	6.66691	11.0483	0.000887676	0.0274382	47.2566	40.1572	53.6459	41.552	36.0693	48.5904	43.2619	96.0309	80.121	48.7413
CD82	-1.09715	3.76032	11.0336	0.000894756	0.027586	18.3581	10.9857	31.5583	14.7986	26.5317	7.95695	6.48441	13.4212	5.31172	3.84986
LRP3	-1.03555	2.06382	11.0324	0.000895324	0.027586	1.92067	2.45448	2.3607	3.08372	2.53147	1.04753	0.629746	0.849569	1.04952	1.33158
NPB	1.57895	2.54564	11.0118	0.000905337	0.0278499	7.59929	4.37916	8.47745	7.03993	5.03749	4.00577	9.66773	11.4917	26.9632	45.3631
WNT5B	-1.33373	0.685207	11.0087	0.000906858	0.0278522	1.76133	2.14491	2.57478	1.92934	1.46164	0.399093	0.447058	0.488648	0.589756	1.05149
PCDH7	-2.42082	-0.561674	10.9945	0.000913849	0.027989	0.382637	0.0203341	0.616496	0.216268	0.170005	0.102041	0.0326799	0.041315	0.0190603	0.024965
TFPI2	1.01452	14.0564	10.9937	0.000914217	0.027989	6859.29	8859.82	9928.85	5301.02	8664.6	16250.4	16492.2	11203.8	9532.13	8719.41
C1QTNF7	-1.54689	0.867298	10.9864	0.000917821	0.0280547	1.48014	1.2256	2.31622	2.54236	2.22176	1.97037	0.346408	1.04875	0.164733	0.247838
TGM2	0.888624	12.2227	10.9826	0.000919702	0.0280677	1171.94	1069.91	1290.46	1438	851.126	1483.23	1442.84	1270.67	2326.34	1832.13
DNAJC6	-0.678294	5.43964	10.9738	0.000924107	0.028125	24.7294	20.9896	19.306	19.485	26.7868	13.6727	7.49282	16.4483	9.6494	14.944
SLCO4C1	-1.25947	1.31258	10.973	0.0009245	0.028125	0.72835	1.49428	0.553823	1.39951	0.668024	0.330884	0.286272	0.411886	0.241512	0.392968
KLK11	-5.55522	-2.32289	10.9689	0.000926542	0.0281426	1.84443	0	1.35847	0	0.125648	0	0	0	0	0
SLCO2A1	0.992721	7.80836	10.964	0.000929003	0.0281618	46.0718	79.2495	66.3905	43.8033	57.3557	106.45	68.1939	111.396	117.458	54.6403
LPCAT2	-1.11967	2.91481	10.9618	0.000930099	0.0281618	2.45995	3.45201	5.52862	3.56466	3.50729	1.21852	0.584929	1.80455	0.519611	3.37894
SELL	-1.33904	1.79129	10.9551	0.000933487	0.02822	4.05782	1.66128	2.81106	4.71962	2.77938	1.28314	0.537154	0.584737	0.7392	2.23716
TMEM59L	-3.67923	-0.527356	10.9183	0.000952204	0.0287407	0.476493	0	2.17785	0.908117	2.5414	0.0631378	0.120166	0	0.125888	0
PSD4	0.729955	6.38513	10.9078	0.000957616	0.0288589	23.7751	16.0276	21.5051	17.4462	11.9576	20.2105	20.4974	27.4987	26.091	25.2718
IL7R	-1.63059	1.0839	10.9044	0.000959349	0.0288659	5.71705	6.12307	3.45326	3.4222	6.60612	2.67257	0.120154	4.25501	1.73798	0.814709
SCN2A	-1.62517	0.0304918	10.8874	0.000968207	0.0290497	0.604214	0.372446	0.171737	0.253502	0.672703	0.0578986	0.166942	0.0225894	0.0617535	0.133402
PRDM1	-1.28316	2.44028	10.8869	0.000968473	0.0290497	2.38502	2.54523	3.37653	2.83814	5.3413	1.53334	1.0057	2.48238	1.39757	0.798832
TNFRSF11A	-1.02666	2.50159	10.8747	0.000974862	0.0291958	1.76456	2.8849	1.57717	2.47932	1.37731	0.593601	0.558565	1.19389	0.540523	1.47338
SLC12A7	-1.20437	2.96337	10.8599	0.000982685	0.0293844	2.62601	3.05494	4.36415	4.52369	2.05731	0.856689	0.793584	1.64936	0.975958	2.16035
EHD1	1.091	7.99075	10.8473	0.000989396	0.0295392	94.2399	85.7316	90.7468	84.7678	51.3538	104.353	104.046	69.8966	244.499	148.281
MAP3K5	-0.934745	4.0481	10.8346	0.000996188	0.0296541	4.88961	5.75052	7.83426	5.78017	8.05832	4.59808	1.70609	3.43595	1.26435	3.20178
RIMS4	-3.96526	-1.03967	10.8344	0.000996325	0.0296541	0.0629383	0.0251424	0.672527	0.476301	0	0.00870839	0	0.01281	0	0.0326614
WNT10B	-2.97429	-2.24951	10.8283	0.000999623	0.0296867	0.0847771	0.039873	0.4527	0.137343	0.251053	0.0212823	0	0.0311439	0	0.0340523
CPE	-2.63748	1.16416	10.8266	0.0010005	0.0296867	0.691212	0.257195	4.43124	1.31224	9.01925	0.679415	0.190086	0.0581135	0.332215	0.666457
NTN4	-1.10262	3.71931	10.7999	0.00101508	0.0300646	10.1392	4.77856	13.9095	12.2366	6.18274	4.56289	1.33819	7.06888	3.597	3.96753
IFI30	1.43304	9.58318	10.7975	0.00101636	0.0300646	556.987	432.947	598.891	1100.97	701.4	893.99	1670.01	686.125	2354.23	1031.8
FAM109B	1.51428	4.8072	10.7803	0.00102588	0.0302996	14.8193	3.95649	22.6527	3.54018	13.4195	21.7773	16.5196	30.5521	43.9373	29.2818
SCN3A	-1.57729	1.29036	10.7672	0.00103314	0.0304673	0.534924	1.50538	0.679827	0.408448	1.31738	0.228668	0.291341	0.30093	0.116985	0.449534
P2RX7	-0.939568	2.32197	10.7601	0.00103711	0.0305376	2.16581	1.84159	1.75209	2.34422	1.55543	0.718681	0.612308	1.26116	0.424146	1.24885
UGDH	-0.81327	5.00486	10.7487	0.00104354	0.0306407	26.913	22.8339	31.5946	28.131	41.6231	14.4947	12.1351	26.1741	9.66901	14.9557
ADAP1	-1.53262	1.23006	10.7482	0.00104379	0.0306407	2.69902	1.70898	3.72708	4.52513	3.22687	0.813598	0.575493	1.26151	0.840095	0.582467
PSMB8	-0.970436	2.9843	10.7443	0.00104604	0.0306598	16.1837	14.1415	19.479	17.4768	15.7397	4.59	5.55042	13.2356	4.0217	7.60372
B4GALNT3	-3.72099	-2.10916	10.73	0.00105415	0.0307675	0.170754	0	0.319419	0.0278489	0.0595726	0.0256893	0	0	0	0.0318694
FCN1	-1.0779	1.74432	10.7299	0.0010542	0.0307675	6.13081	2.13329	3.01863	4.0903	4.13358	1.50583	0.710355	1.94402	0.779863	2.14196
CYP1A1	3.47986	1.45519	10.7293	0.0010545	0.0307675	0.127098	0.129014	0.390886	0	0.94142	6.17952	0.228531	4.0463	2.46108	0.323688
CRYZ	-1.22868	2.46364	10.7232	0.001058	0.0308229	5.38999	3.63313	10.6695	8.49068	11.2533	2.33997	1.74044	3.56125	1.13032	5.27072
RHOBTB1	1.01796	8.996	10.6897	0.00107731	0.031338	108.696	209.662	90.5053	118.346	77.2291	174.115	240.67	252.896	119.178	198.803
CLEC3B	-1.04785	3.56604	10.6806	0.00108267	0.0314465	20.9665	26.5649	33.6146	40.2355	44.3873	11.032	15.2259	12.5654	5.68835	21.866
SULF1	-3.02009	1.76075	10.6656	0.00109149	0.0316548	2.31392	0.665027	1.76914	1.52199	6.4861	0.658339	0.114835	0.273995	0.648133	0.268015
PTGER2	-1.67617	1.869	10.6478	0.00110202	0.0319121	4.68236	7.19636	2.02976	6.24369	2.14514	0.789163	0.444882	2.54928	0.243951	2.30909
PIPOX	-1.56254	1.28029	10.6253	0.00111553	0.0322531	0.970211	1.99668	3.10573	2.99141	2.70217	0.904446	0.260957	1.514	0.29938	0.429681
MSR1	-1.03665	3.66903	10.6226	0.00111714	0.0322531	11.2394	10.5521	10.2306	12.8877	20.0426	7.13241	3.14668	8.77634	1.65537	5.24954
2021-09-03	0.887839	5.31617	10.6118	0.00112367	0.0323929	9.59879	7.23448	17.6403	12.3909	8.46439	13.6083	16.3948	19.7823	13.5229	19.286
AEBP1	-1.16072	4.37343	10.6079	0.00112607	0.0324136	10.2731	12.0393	10.3136	16.8489	6.15987	2.26242	1.82461	4.16085	4.29244	8.25734
CR1	-1.17915	4.14236	10.5984	0.00113183	0.032517	7.22928	5.66275	3.75812	8.74693	2.45599	1.16454	1.97574	3.12374	1.37394	2.46067
TMEM200C	-4.79523	-2.74345	10.5965	0.00113304	0.032517	0.00860563	0	0.0607381	0.0308701	0	0	0	0	0	0
LILRB3	-1.14846	0.739469	10.5736	0.00114717	0.0328736	1.23028	1.50053	0.986363	2.03787	1.41161	0.400567	0.418821	0.581141	0.482569	0.755
WTH3DI	-4.34057	-3.00269	10.5422	0.0011668	0.0333865	0.0961921	0.0407975	0	0.0143489	0.0952568	0	0	0	0	0
IL1A	-1.30409	1.15643	10.4983	0.00119483	0.0341378	2.56069	3.10883	1.89729	1.46082	2.91144	0.85032	1.12073	0.436893	0.43078	0.913452
CEP126	-1.01681	1.63584	10.4889	0.00120093	0.0342613	0.735461	0.986744	0.979784	0.748486	1.16899	0.46482	0.288973	0.495042	0.184489	0.500467
PTK2B	-1.12251	3.74156	10.4838	0.00120424	0.0342755	9.72262	8.24977	9.61511	15.3453	11.1389	3.70885	1.95859	4.86733	5.04505	3.56988
NLGN2	-1.26934	1.46831	10.4809	0.00120614	0.0342755	1.04093	0.807642	1.54701	1.69867	1.44167	0.329287	0.23222	0.476478	0.229319	1.07198
MGAM	-1.69982	1.15749	10.4798	0.00120689	0.0342755	0.569201	0.289866	0.509702	1.37115	0.634017	0.134427	0.0420513	0.850444	0.167082	0.3699
CLN3	0.756009	6.83135	10.4772	0.00120855	0.0342755	73.1611	81.5251	92.763	69.8169	62.3039	85.1944	91.4971	97.193	131.267	111.039
PAK6	0.770674	5.27219	10.47	0.00121331	0.0343158	33.5519	28.9135	30.7578	23.3834	21.8725	36.7206	25.0531	39.6182	46.4107	37.7134
FAM19A5	-5.11552	-2.59107	10.4696	0.00121353	0.0343158	0	0	0.584904	0.133273	0.0370236	0	0	0	0	0
HIST1H1B	1.2482	6.60478	10.4464	0.00122887	0.0346985	183.309	177.079	151.503	240.486	184.424	200.283	146.417	252.549	618.2	517.427
NTRK2	2.23369	0.417876	10.4436	0.00123073	0.0347	0.065035	0.0909126	0.185004	0.148999	0.0601849	0.0430144	0.387344	0.101852	0.754048	0.702172
TMEM132B	-2.38495	-0.120886	10.4376	0.00123478	0.0347635	0.0739597	0.00851744	0.239851	0.238785	0.437539	0.029295	0.0210229	0.0609666	0.019088	0.0285951
ALDH3B1	-1.14643	2.91177	10.4285	0.00124084	0.0348829	7.27382	6.2591	7.1825	10.755	4.66453	1.79093	2.23703	3.08722	1.39022	5.45028
IFITM3	-0.812807	6.29081	10.4041	0.00125736	0.0352959	175.852	189.18	356.969	295.721	267.558	128.338	87.4447	139.691	120.155	103.507
RAB4B	0.865839	6.15731	10.3993	0.00126065	0.0353368	100.316	74.5101	100.041	83.1469	71.9146	97.9257	107.517	120.372	166.98	105.528
CYP2S1	-1.20413	1.36496	10.3889	0.00126777	0.0354847	1.35592	3.18678	4.8001	3.74762	2.50064	1.20419	0.815034	0.723197	2.73052	2.93451
KRT85	-4.61701	-1.92149	10.359	0.00128848	0.0359593	0.261399	0	0.185292	0.560851	0	0.0196099	0	0	0	0
ALDH3A1	-4.06396	-3.09742	10.3546	0.0012915	0.0359593	0.0991452	0	0.591889	0.0724268	0.10111	0	0	0	0	0
APLP1	-1.8037	-0.37211	10.3544	0.00129165	0.0359593	0.612957	0.521234	1.07448	1.67369	1.35381	0.301631	0.11765	0.217332	0.177445	0.451082
TNS2	-0.964828	3.65323	10.3536	0.0012922	0.0359593	4.95765	5.48111	5.69208	8.01751	3.62408	1.41452	1.87273	2.20476	1.93527	4.25335
CSF3	-4.61458	-2.9052	10.347	0.00129686	0.0360371	0.13863	0	0.113741	0.0220314	0.37833	0	0	0	0	0
ITGA7	-1.83561	-0.430993	10.3299	0.00130893	0.03632	0.128438	0.455606	0.78264	1.28873	0.720506	0.194226	0.259119	0.18288	0.362868	0.243519
KLF6	-0.68176	5.35283	10.3088	0.00132395	0.0366611	21.0095	21.7239	20.6428	17.8628	13.0391	8.71243	7.85155	12.9023	10.5833	10.0993
BIRC8	-4.32405	-3.03867	10.3073	0.00132503	0.0366611	0	0.10465	0.0857405	0.0223243	0.178455	0	0	0	0	0
PROM1	-1.09075	3.71854	10.2984	0.00133146	0.036786	6.35914	10.3066	7.39238	13.3274	5.06251	2.37608	2.71256	3.78644	1.71938	7.08265
ABCA6	-1.95913	1.10776	10.2933	0.00133512	0.0368344	1.30309	0.784703	0.968008	1.65602	0.717411	0.342582	0.258185	0.137238	0	0.422289
NRXN2	-1.6844	-0.433395	10.2863	0.00134024	0.0369228	0.284117	0.637892	0.697602	0.31837	0.235244	0.0938318	0.273086	0.0202829	0.037518	0.104927
ELK1	0.949207	5.85142	10.2808	0.00134419	0.036975	24.7842	18.2331	23.6774	32.9235	25.8497	50.2048	18.7523	26.2255	50.8688	45.8967
WAS	-1.22624	1.58068	10.2777	0.0013465	0.036975	4.35173	3.35472	2.78119	6.6073	3.44294	1.68285	0.707987	2.24567	0.740187	2.40925
CNTN4	-1.28891	0.963396	10.2758	0.00134789	0.036975	1.75083	1.95586	1.73059	1.38586	1.69878	0.269226	0.614906	0.376544	0.207489	1.01373
SETDB2	-0.8521	2.73038	10.2551	0.00136305	0.0373376	3.54137	3.50855	4.25511	3.38818	5.71826	1.85641	1.51234	2.20906	0.737207	2.91488
SH2D5	0.871892	6.26015	10.2451	0.0013705	0.0374881	66.6498	95.6378	73.131	118.979	71.216	104.235	82.9861	158.348	135.73	98.5948
OSM	-2.17285	0.413359	10.2392	0.00137484	0.0375535	1.55339	6.13426	0.810292	1.14134	1.14977	0.214713	0.0768245	0.247515	0.71489	1.22646
BEST1	-0.724452	4.73265	10.2313	0.00138075	0.0376617	13.9268	9.17184	11.5815	11.3302	15.0235	5.40137	3.31567	7.41719	5.73248	8.64269
ARRDC2	-1.43463	1.60564	10.2243	0.00138599	0.037751	2.83538	2.16403	3.77937	4.63064	2.23169	0.742864	0.286254	0.836419	1.60708	1.449
PCDHA12	-4.835	-2.81287	10.2185	0.00139038	0.0377574	0.0566973	0	0.108893	0	0.121954	0	0	0	0	0
AL358113.1	8.69113	-0.260276	10.2172	0.00139139	0.0377574	0	0	0	0	0	0	0	0	3.34374	0
GOLIM4	-0.983633	3.61027	10.2162	0.00139211	0.0377574	5.78826	4.80659	6.56402	5.23483	6.55983	2.60221	1.10795	2.22934	1.28804	5.51852
C17orf107	1.26958	1.93507	10.2112	0.00139593	0.0378079	1.37868	1.3454	1.60063	2.12571	1.7548	1.46806	1.76849	2.2277	5.01789	4.61619
ADCY1	-1.60588	0.236105	10.1887	0.00141304	0.0382013	0.40713	0.132759	0.566626	0.339358	0.451702	0.101459	0.0209321	0.0449001	0.221714	0.0948685
KLRC3	-3.2877	-2.74379	10.1863	0.00141486	0.0382013	0.156963	0.111105	0.539928	0.458103	0.250004	0	0	0.111718	0	0
ABCA8	-2.06892	2.50487	10.182	0.00141815	0.0382013	2.08118	2.56451	2.01921	4.14389	1.81035	0.32414	0.616564	0.486742	0	1.11591
SULT1C2	-1.67412	-1.68734	10.18	0.00141969	0.0382013	0.248399	0.208292	0.305208	0.344588	0.197238	0.0201012	0.0391802	0.0909853	0.0470366	0.15465
TMEM256-PLSCR3	-0.93917	2.44317	10.1735	0.00142476	0.0382013	5.2683	7.74211	8.52265	8.18639	6.3877	2.219	2.14726	4.98799	2.93217	4.89379
HOXD3	-4.44292	-2.96411	10.1734	0.00142484	0.0382013	0.0214786	0	0.233625	0.0967324	0.216613	0	0	0	0	0
FGR	-1.39862	1.2441	10.1724	0.00142558	0.0382013	3.28745	1.08302	1.63554	2.40261	3.31832	0.656954	0.373207	1.27844	0.181398	1.17353
AFF3	-1.05029	4.54694	10.1714	0.00142633	0.0382013	16.4509	5.98604	7.56659	5.01632	17.5369	7.08867	2.37339	5.89104	2.45943	5.04553
LBP	-5.33075	-0.0611634	10.1507	0.00144246	0.0385799	1.82368	0	4.9814	0.162125	0.0370235	0	0.0961341	0	0	0
SYT11	-0.945745	2.33227	10.141	0.0014501	0.0387285	1.6582	1.45256	2.07485	1.99754	2.45991	0.703853	0.712961	0.981993	0.379293	1.42059
HIST3H2A	1.02735	4.38745	10.1385	0.00145204	0.0387285	34.0294	22.9298	24.7722	28.299	42.7808	32.9659	42.4956	43.7314	71.8398	46.1461
GJB5	1.28943	1.71127	10.1233	0.00146408	0.0389956	1.33753	3.23645	2.41541	1.70862	3.63463	9.84408	2.72878	3.78739	3.4954	4.84625
ERICH5	-1.38831	1.85449	10.1164	0.00146956	0.0390876	5.98062	4.85806	2.94939	6.7632	8.61734	2.28927	1.00472	4.03266	0.531483	1.1158
SASH3	-1.09883	2.0712	10.1014	0.00148153	0.0393514	4.19609	2.42972	2.74702	4.98858	2.83015	0.70728	1.00349	2.11982	0.985277	1.89634
CDH16	-6.22157	-1.84253	10.0939	0.00148761	0.0394586	0.700523	0	0.333487	0	0	0	0	0	0	0
SREBF1	0.813637	6.98823	10.0892	0.00149141	0.0395049	51.0544	35.1467	39.1308	37.9978	28.9974	40.8283	35.7515	73.328	62.8734	51.2814
GDF7	-1.49138	1.05324	10.0786	0.00150002	0.0396783	0.428067	0.091893	0.621104	0.430789	0.710263	0.177167	0.0658386	0.174042	0.0988591	0.153633
TSHR	-1.78231	-0.625809	10.0756	0.00150242	0.0396874	0.546637	0.660144	0.304362	0.614069	1.1036	0.297865	0.160774	0.167805	0	0.17658
WIPF1	-0.795812	4.22852	10.0475	0.00152558	0.0401935	8.31667	9.03662	10.1084	13.2339	10.5341	5.73365	3.03902	8.48657	3.27517	6.41742
GBA	0.845393	7.54691	10.0473	0.00152575	0.0401935	98.4784	100.113	104.081	99.5242	80.0358	115.285	153.66	141.632	154.025	95.223
RNASE6	-1.26345	1.54149	10.0416	0.00153046	0.0402026	8.16345	7.19018	4.93037	8.18288	6.5914	2.32918	1.19472	5.19977	0.691234	3.43812
HNF1B	-3.83136	-1.63084	10.0414	0.00153057	0.0402026	0.415994	0.0788398	1.02955	0.0504417	0.0402862	0.0548374	0	0	0.0440642	0
LRRC15	-2.77373	-1.18613	10.0393	0.00153236	0.0402026	0.0295732	0.0221148	0.408512	0.255688	0.204882	0.00765799	0.00738614	0.0225396	0.0415519	0.0179295
HIGD2B	4.17357	-3.17352	10.0264	0.00154314	0.0404302	0	0	0	0	0	0.0495915	0.0467213	0.430403	0.0649356	0
F13A1	-1.0999	8.55894	10.0192	0.0015492	0.0405339	254.422	241.192	132.213	363.96	129.309	54.2642	86.3904	116.937	35.9025	128.612
CSF1	-1.09722	3.35669	10.0104	0.00155658	0.0406717	5.12155	14.7016	10.4078	15.5197	7.35832	1.28536	2.46135	2.94776	1.81925	3.94255
RNF180	-1.69219	-0.433325	10.0045	0.00156156	0.0407465	0.42901	0.542828	0.858343	0.547355	0.284955	0.349562	0.096323	0.158476	0	0.27711
RPH3AL	-1.28957	0.489715	9.98585	0.00157748	0.0410762	1.35355	1.63288	3.79479	3.20691	3.01831	0.388119	1.45398	0.438711	0.919061	1.91621
VEGFA	-1.17427	2.98369	9.9847	0.00157846	0.0410762	7.50304	7.0991	10.0838	12.9411	8.07756	2.89644	1.80516	3.49261	7.01828	3.34335
MCEMP1	-2.1681	-0.817503	9.97997	0.00158252	0.0410831	0.801056	0.65858	0.205241	1.38242	0.830946	0.116324	0	0.267583	0.0387364	0.324195
IL12RB2	-0.964632	2.22988	9.97943	0.00158299	0.0410831	3.81907	3.37179	2.52795	4.79593	1.95875	1.07531	1.16337	1.7095	1.35423	2.14381
PSD	-1.37675	0.440265	9.96876	0.00159218	0.0412661	1.99264	0.314115	2.65236	2.13028	1.94097	0.486569	0.432253	0.421403	0.0928689	0.745347
ITIH4	2.32565	0.202227	9.92871	0.00162721	0.0420792	0.383349	0.0879033	0.127945	0.249787	0.171251	1.28641	0.714433	0.0970992	1.51645	0.203038
LDLRAD4	-1.00037	2.60487	9.92789	0.00162793	0.0420792	5.10474	8.74319	4.84054	6.43347	5.89844	1.22068	1.71368	5.42283	2.0805	3.88253
HSD17B6	-1.54009	-0.160813	9.90526	0.00164807	0.0425117	2.04006	2.05977	0.639219	0.99998	1.14747	0.340863	0.388697	0.701319	0.0904263	0.731332
CYP3A7-CYP3A51P	-2.54365	-2.26254	9.90414	0.00164908	0.0425117	0.130501	0.255209	0.445089	0.0815669	0.280215	0.0316847	0.0301497	0.0863336	0	0
LRRC25	-1.04988	2.21798	9.89544	0.00165688	0.0426022	3.94845	4.75138	4.32521	6.13818	3.52745	1.06715	1.34189	3.47309	1.08002	2.54004
CERS6	-1.291	4.01987	9.89439	0.00165784	0.0426022	4.50915	4.09668	5.10866	6.52872	4.10214	0.408714	1.28678	1.72306	1.05135	4.08474
C10orf107	-3.16167	-0.882196	9.89285	0.00165922	0.0426022	0.366098	0	0.599458	1.05286	4.28691	0.0899699	0.114256	0.0437295	0	0.111397
AMPH	-3.40615	-2.28743	9.87384	0.00167645	0.0429873	0.0765319	0	0.264331	0.113291	0.0881477	0	0	0	0	0.0718046
MYLK	0.670985	8.13374	9.86035	0.00168879	0.043246	58.1882	63.632	45.9372	66.2237	41.2064	88.5928	65.8532	79.629	61.7507	63.7823
KCNH1	-1.92309	-0.0172483	9.84941	0.00169886	0.0434188	0.217804	0.105038	0.524477	0.514394	0.727602	0.0604536	0.00540108	0.123576	0.0760072	0.0490187
SCD5	-1.01056	3.39182	9.84813	0.00170005	0.0434188	9.00108	12.2521	6.76669	7.74616	14.7983	5.30198	3.3261	5.75819	1.30304	6.12913
CD9	-1.15008	3.93778	9.84238	0.00170536	0.043497	22.007	26.2068	48.0477	39.1849	42.6136	18.0454	6.25753	28.2263	8.78424	8.28519
MAGEA9	-6.32055	-1.89154	9.83993	0.00170764	0.0434975	0	0.553568	1.20747	0	0	0	0	0	0	0
SH2B3	-0.739617	4.04333	9.82239	0.001724	0.0437971	6.83631	7.38336	9.42289	10.4377	7.57774	5.02661	2.48135	7.20645	2.50455	5.40006
TEX12	-2.12654	-1.89823	9.82082	0.00172548	0.0437971	0.718783	1.13323	0.275261	0.455252	0.886677	0.239143	0.147742	0.227828	0	0.058815
MAN1A1	-0.923394	5.63205	9.82001	0.00172623	0.0437971	18.9803	18.1913	17.7575	24.537	20.881	9.34325	4.99085	6.55139	4.58761	20.5288
FCGR2A	-0.8647	4.37831	9.81635	0.00172967	0.0438268	22.4328	17.6384	16.4484	31.7452	22.519	7.24054	10.7596	11.9016	6.42987	15.7157
OLFM1	-1.87296	-1.27745	9.81223	0.00173355	0.0438673	0.371529	0.489849	0.783008	0.986005	1.01619	0.120667	0.195639	0	0.234916	0.416115
DYSF	0.756543	8.86079	9.79177	0.00175294	0.044259	87.1195	83.4838	71.4782	91.6132	57.2511	76.7016	103.407	98.0055	109.673	136.293
TAC3	-2.61832	6.32904	9.79106	0.00175363	0.044259	230.216	70.1364	699.233	208.87	541.231	68.4247	8.50797	151.552	17.6347	1.93
CPQ	-0.741254	3.643	9.78619	0.00175827	0.0443181	17.6396	16.8011	21.4971	19.5456	21.2601	12.9163	5.37106	12.2298	4.76025	16.6391
CCL27	2.68117	-2.22137	9.7668	0.00177692	0.0447295	0.194015	0.891254	0.230614	5.87e-09	0	3.38505	0.337512	1.99375	0.897442	0.737259
ASB18	3.88954	-3.23356	9.75979	0.0017837	0.044786	0	0	0	0	0	0.112082	0	0.162937	0	0.316523
VWA3A	-3.50393	-2.61779	9.75968	0.00178381	0.044786	0.534863	0.0143083	0.281775	0.0192506	0.0294329	0	0	0.0302281	0	0
RBMXL2	-4.60715	-2.84973	9.75296	0.00179034	0.0448915	0.297359	0	0.124868	0	0.0779419	0	0	0	0	0
KIF17	1.08707	3.31647	9.74801	0.00179517	0.0449146	2.58926	2.85783	2.65574	2.8023	2.42449	3.04365	4.35313	4.31452	6.77194	2.76716
SYNGR3	0.836341	5.96829	9.74723	0.00179593	0.0449146	60.6461	26.3252	39.1378	40.2037	37.3458	59.0536	49.6777	52.2954	63.3862	52.1107
KIAA2022	-1.36269	0.845377	9.70586	0.00183681	0.0458478	0.459008	0.459009	0.243176	0.297551	0.487277	0.16429	0.105532	0.454336	0.196585	0.141518
OASL	-1.20552	0.560286	9.7043	0.00183837	0.0458478	1.2154	0.59969	1.36603	1.60546	1.82278	0.835345	0.306685	0.482394	0.422256	0.303721
GADD45A	-1.15463	2.11011	9.70117	0.00184151	0.0458478	7.90076	3.41388	9.23636	5.93838	7.99032	3.36862	1.30455	2.24502	3.33735	3.66425
CHST7	-1.23779	1.52227	9.69991	0.00184277	0.0458478	2.61646	1.09493	4.26402	2.99958	3.05311	0.528151	0.849318	0.927518	0.963223	1.52324
TPBG	0.726355	5.63839	9.69677	0.00184592	0.045867	14.0307	20.6957	25.4145	17.1405	18.6254	28.8305	16.0001	31.6227	27.6271	24.8152
LIMS4	8.20929	-0.742285	9.69202	0.0018507	0.0458785	0	0	0	0	0	0	0	0	5.30418	0
TREML2	0.986164	7.81979	9.69157	0.00185115	0.0458785	48.092	80.9672	92.1241	78.031	65.9633	126.651	73.2719	72.4383	171.567	117.32
ATXN1	-0.801025	3.6789	9.68826	0.00185449	0.0459023	2.30333	1.92025	2.19344	2.99055	2.13335	0.771519	0.652625	1.31016	0.971889	1.83621
RASGRP4	-1.2537	1.21837	9.64022	0.00190363	0.047058	1.99103	1.17454	1.24476	2.68249	1.19483	0.304068	0.35722	0.718891	0.631328	1.14359
B2M	-1.51264	7.27304	9.62598	0.00191845	0.0473635	332.428	297.331	604.64	233.682	818.437	248.705	67.5534	157.499	17.0845	189.573
EVI2B	-1.37687	1.39981	9.62073	0.00192393	0.0473905	3.10465	3.09053	2.53847	2.57819	4.72236	1.30164	0.673312	1.90815	0.131671	1.27332
MINOS1-NBL1	5.61747	-2.64152	9.62022	0.00192446	0.0473905	0	0	0	0	0	0	0	0.397885	0.510404	0
C10orf99	-7.18439	-1.33428	9.60843	0.00193686	0.0476057	0	0	0.0777463	0	7.67676	0	0	0	0	0
TMPRSS3	-1.19599	2.29702	9.60721	0.00193815	0.0476057	5.5069	10.9921	6.08993	3.7291	3.61945	3.96298	1.995	2.11002	1.37041	2.89572
SLC7A7	-1.10225	2.51476	9.59915	0.00194667	0.0477542	9.29334	6.42275	6.07975	11.2594	6.85262	1.45469	1.24493	7.08563	2.40446	5.72888
CPA5	1.46971	-1.17256	9.59586	0.00195017	0.0477785	1.01526	0.188909	0.124106	0.28727	0.272556	0.432241	0.492836	0.78258	0.524711	1.20224
ITGB2	-1.04525	4.75508	9.59355	0.00195263	0.0477785	42.0657	22.2749	30.6222	39.0949	22.3951	6.34724	6.93824	20.3565	9.69278	13.9747
CFI	-1.32884	0.955666	9.54791	0.00200177	0.048919	3.28583	2.06846	5.82435	3.53665	2.98364	1.33825	0.909702	1.09327	1.23441	2.07991
GIMAP5	-1.01643	2.45731	9.54552	0.00200438	0.0489207	5.63441	5.61117	4.83577	8.50871	4.73739	1.30958	2.35977	3.25542	1.2831	2.9581
CXCR1	-1.97684	0.52115	9.54073	0.00200962	0.0489446	2.15063	0.748629	0.454831	2.39814	1.05156	0.308022	0.110681	0.0281955	0.387858	0.574862
HECW2	-0.681699	4.2287	9.53997	0.00201045	0.0489446	9.19775	6.40918	5.1263	7.93963	8.44804	4.0589	2.07744	3.21902	3.07726	4.50697
TSHZ3	-1.27867	1.31693	9.52412	0.00202789	0.0492566	0.840279	1.61609	1.40775	1.62697	1.62288	0.157609	0.2532	0.334878	0.189861	1.33483
CD63	0.831568	9.78668	9.52368	0.00202838	0.0492566	1323.76	1059.72	1354.44	1408.97	1403.23	1539.77	2345.73	1552.37	1672.15	1677.88
FGF10	-1.6932	1.24593	9.52132	0.00203099	0.0492579	3.05651	5.74269	2.48069	5.52405	1.22486	0.824557	1.3255	0.921044	0.19164	1.36923
RSPO1	-1.76888	-1.73915	9.5174	0.00203533	0.0493009	0.200727	0.183864	0.349216	0.186188	0.135608	0.0975589	0.0199231	0.0611418	0.0279139	0.0601521
CD8A	-1.63628	-0.396737	9.51014	0.00204339	0.0494341	0.661764	0.255639	1.32221	0.550779	0.476923	0.236803	0.0454758	0.256859	0.0634004	0.115848
HIST1H3G	1.30852	5.68339	9.49367	0.00206182	0.0497182	18.9953	25.152	13.9186	25.4495	16.4562	25.0946	16.5154	22.9842	78.3564	46.8729
OVCA2	0.789296	4.50026	9.49353	0.00206198	0.0497182	34.7216	21.4188	26.5101	28.249	26.2813	31.4224	38.6919	41.7656	40.5705	31.6931
MCHR1	-4.30226	-3.01593	9.49273	0.00206288	0.0497182	0	0	0.155456	0.0809462	0.12208	0	0	0	0	0
ADAM33	-0.995332	1.35217	9.48655	0.00206984	0.0498237	1.55133	1.65826	1.6981	2.09738	1.22879	0.501838	0.627139	0.73313	0.325829	1.01267
SYK	-0.754485	3.79812	9.48202	0.00207495	0.0498844	5.95275	4.16385	5.61818	6.36594	4.86984	1.99581	1.87946	2.62643	2.15692	4.65109
MELTF	-1.49705	1.27114	9.47953	0.00207777	0.0498898	2.93157	0.940051	3.77053	3.96925	3.99338	1.14798	1.90214	0.19241	1.39148	1.33024
ESR1	-1.45586	1.05422	9.47319	0.00208497	0.0500003	0.797379	0.277433	1.1829	1.04138	0.814841	0.281271	0.183038	0.41335	0.0383487	0.212991
SLCO1B7	-1.80436	-1.4202	9.46927	0.00208943	0.0500449	2.08043	3.45943	3.32715	1.57655	0.87827	1.06912	0	0.524163	0.395809	0.854506
ISM2	-1.03422	8.57382	9.4561	0.00210448	0.0503428	171.168	273.82	347.735	415.2	194.391	152.704	40.5914	134.697	127.038	120.371
ZNF280B	-1.71863	-0.318937	9.44728	0.00211463	0.0505228	0.361305	0.4172	0.561081	0.114527	0.559347	0.0346892	0.119922	0.274794	0.0674594	0.0308946
GZMK	-2.50069	-1.35773	9.43884	0.00212437	0.0506928	0.623835	0.196202	1.15444	0.313225	0.696031	0.0683345	0.0324669	0.348147	0	0
IL2RA	-0.975076	1.47902	9.43259	0.00213163	0.050803	2.51787	1.3133	1.81272	1.41563	1.93961	0.781576	1.17649	0.900787	0.347336	1.16485
IRAK3	-1.13554	2.93562	9.42533	0.00214009	0.0509416	3.10682	4.1887	2.52382	3.2295	2.80315	0.698986	0.517647	1.41578	0.36556	2.48517
CD27	-2.54296	-1.30844	9.40963	0.00215849	0.0513161	0.765331	0.21311	0.915012	1.09696	0.439987	0	0	0.35709	0	0.184946
ANKRD29	-3.62425	-2.58673	9.40635	0.00216235	0.0513445	0.117363	0	0.341786	0.140313	0.0252375	0.0305632	0	0	0	0
PTPRQ	-1.53461	3.12889	9.39152	0.00217992	0.0516592	1.95326	3.56612	1.34259	1.97274	5.68786	0.911097	0.889704	1.54634	0.140766	0.694167
FOLR3	-3.05862	-2.48824	9.39063	0.00218097	0.0516592	1.40318	0	0.45664	0.385475	0.571262	0.162878	0	0	0	0
CYSLTR1	-1.28666	0.448953	9.38605	0.00218643	0.0516906	0.928188	1.49432	0.947486	1.54495	0.70774	0.240818	0.408424	0.564587	0.149377	0.55024
FGD2	-1.27195	1.87766	9.38396	0.00218892	0.0516906	3.45329	3.04366	1.97936	3.03944	1.71423	0.53107	0.613479	2.22195	0.390512	0.946544
MAP1LC3C	-2.09934	1.64501	9.38277	0.00219035	0.0516906	6.52314	17.7072	2.47822	4.5719	6.71973	0.896033	0.229541	2.28508	0.261547	4.72768
GRIK2	-1.40804	0.856896	9.36226	0.00221499	0.0522081	1.50742	1.24188	1.28363	1.53885	2.39644	0.702799	0.12651	0.491454	0.219694	1.12404
SIGLEC9	-1.00299	1.4333	9.35116	0.00222844	0.052461	3.649	3.43023	3.64261	4.2764	1.87482	1.15946	0.850949	1.69962	1.22036	2.42909
2021-09-05	-1.51793	0.769241	9.34009	0.00224195	0.0526832	1.25901	1.80054	2.71515	3.24425	3.32033	0.474318	0.379195	0.239592	0.940312	1.75227
CST6	1.3488	2.91487	9.33845	0.00224395	0.0526832	5.27565	11.8196	11.9756	10.4829	19.8515	17.6523	13.2891	34.7753	37.5645	13.1066
NEGR1	-0.771209	3.64702	9.33671	0.00224609	0.0526832	1.59886	1.99025	1.50833	1.98159	2.18955	1.11034	0.578706	1.35024	0.479139	1.03418
CD69	-1.95792	0.276309	9.32142	0.00226491	0.05306	2.14371	1.47215	3.47896	1.44947	1.62583	0.694109	0.0416348	1.06061	0.200807	0.0747256
PNMA2	-1.11147	0.925436	9.3148	0.00227311	0.0531479	0.537735	0.536006	1.15125	0.689861	0.971265	0.281405	0.143551	0.453771	0.237911	0.387143
SCGB1D2	-4.98885	-1.10175	9.31323	0.00227505	0.0531479	10.8258	0	8.71948	0.158279	0	0	0	0.252327	0	0.212952
FGF18	-2.57257	-1.78815	9.31171	0.00227694	0.0531479	0.481599	0.108311	0.565298	0.0930251	0.221541	0.0248037	0	0.10958	0.066317	0
ISG15	-1.61014	4.45864	9.29066	0.00230325	0.053697	35.593	24.1008	172.051	101.171	172.528	27.1669	13.2252	36.7776	37.185	14.3708
DOCK10	-1.29677	2.01832	9.27146	0.00232752	0.054143	1.94086	0.783351	1.79818	1.31062	1.08515	0.235712	0.481824	1.11628	0.126526	0.949569
TMEM71	-1.66526	-0.926107	9.27108	0.00232801	0.054143	0.968337	1.86763	0.455931	1.20166	0.753843	0.106891	0.28095	0.345903	0	0.455101
PIK3CG	-0.997125	2.36972	9.25235	0.00235193	0.0546336	2.43724	1.47759	1.84214	3.17914	1.53089	0.625469	0.707239	1.52237	0.586271	1.0229
OSR2	-1.05277	2.08297	9.24724	0.00235851	0.0547202	4.81446	4.75849	6.50047	6.47665	4.9346	2.8292	1.05622	1.56341	3.1083	2.08347
SLC4A11	-2.1285	0.0900198	9.24442	0.00236214	0.0547385	0.983278	1.58953	2.51057	1.08924	0.0428435	0.219942	0.790075	0.097886	0.0659258	0.867832
FAM20C	-1.21283	1.58472	9.23504	0.00237427	0.0549536	1.78826	1.88965	2.67423	5.29798	2.27021	0.344887	0.942173	0.934509	0.741851	1.16706
DUSP10	-1.09336	1.22782	9.23275	0.00237724	0.0549562	2.7524	1.63667	1.86078	1.71016	1.271	0.661426	0.836656	0.994089	0.327916	0.661463
ADAMTS3	-1.15205	4.74415	9.22121	0.00239228	0.0552253	9.29001	9.67215	8.61521	10.1532	9.82495	6.07303	2.86015	5.99089	1.61201	1.42692
SFRP2	-3.18245	-2.10537	9.21942	0.00239461	0.0552253	0.0987282	0	0.113941	0.333751	0.569165	0.0241651	0	0	0.0323222	0.0299992
HPX	-4.39408	-3.02143	9.21421	0.00240144	0.0553164	0	0.132291	0.157167	0	0.225063	0	0	0	0	0
PEX10	0.720008	5.14097	9.20524	0.00241324	0.0555217	19.9459	14.2452	19.8875	20.3689	14.281	19.014	20.2489	26.2091	29.6673	25.2241
SNTB1	-1.01466	4.02073	9.18073	0.00244576	0.0562029	9.99979	12.9846	12.493	6.55228	5.18231	3.08853	2.52379	5.52005	3.83791	9.18858
KLRC2	-2.4395	-1.69658	9.16841	0.00246228	0.0564667	1.58451	0.236449	1.35776	1.09371	0.933155	0	0.125239	0.246877	0.40394	0
KCND2	-2.36493	-0.695028	9.1678	0.00246311	0.0564667	0.284649	0.0245108	0.392942	0.661237	0.340514	0.0509352	0	0.0124887	0.0690438	0.0636851
EDA	-1.09662	1.06944	9.16291	0.0024697	0.0565505	1.18417	1.54391	1.44484	1.68376	0.885566	0.830489	0.638595	0.598466	0.363458	0.61451
STAR	-3.39493	-0.888916	9.15732	0.00247724	0.0565949	0.311758	0	1.38596	0.606338	1.43374	0.26116	0	0	0	0.213156
ENPP1	-1.22568	4.9166	9.15713	0.00247751	0.0565949	6.13238	11.1475	7.36918	11.9792	6.44036	2.55963	3.96754	2.45617	0.68076	5.75059
MUC5B	-3.04545	1.93445	9.14667	0.00249171	0.0566768	1.63981	0.277334	4.60277	0.342145	0.0441221	0.399969	0.00903592	1.12415	0.00849115	0.0439443
CSN1S1	3.96451	-3.22933	9.14647	0.00249198	0.0566768	0	0	0	0	0	0.233503	0	0	0.455985	0.146303
JAK1	-0.642847	5.6098	9.14627	0.00249226	0.0566768	14.8814	16.0194	22.6773	18.9708	19.0388	11.3996	5.20625	11.2469	6.96313	14.5227
AOAH	-1.03014	1.65977	9.14582	0.00249287	0.0566768	3.65149	3.06137	3.0137	2.87458	2.71793	1.00396	1.18669	1.87469	0.411017	1.25275
SBSN	-4.08309	-3.06077	9.14193	0.00249817	0.0567104	0.362633	0	0.140813	0.219944	0	0	0	0	0	0
GALNT13	-1.61491	0.00166087	9.14042	0.00250024	0.0567104	2.73539	1.13916	1.58624	1.69873	1.55549	2.11966	0.144601	1.57893	0.585851	1.14307
MMP26	-4.00172	-3.10274	9.12173	0.00252591	0.0572252	0.231761	0	0.269796	0.158036	0	0	0	0	0	0
ADGRG6	0.928725	9.88666	9.11614	0.00253364	0.0572743	194.272	240.361	213.445	293.893	140.88	229.578	464.013	209.42	340.27	557.58
ARHGEF6	-0.924803	3.92035	9.11586	0.00253402	0.0572743	4.73271	6.8905	5.1051	7.54536	4.22144	1.76323	1.8848	2.85444	1.3223	5.30555
PRCP	-0.851397	5.63978	9.09522	0.00256279	0.0578565	31.4105	30.4726	70.3154	59.8654	45.7756	20.9903	10.3163	29.058	16.7559	32.1183
SLC22A31	-4.34519	-2.98103	9.09045	0.00256947	0.0578753	0	0	0.244541	0.0955061	0.064429	0	0	0	0	0
SLITRK4	-1.28454	0.933713	9.09034	0.00256963	0.0578753	0.526115	0.465138	0.510448	0.426765	0.624395	0.184795	0.133461	0.248082	0.014142	0.218184
PDLIM2	0.741536	7.46242	9.08725	0.00257398	0.0578915	267.963	238.788	225.492	325.679	285.775	316.514	261.705	411.647	500.482	308.495
PHB2	0.686782	5.82419	9.08555	0.00257637	0.0578915	69.5761	49.7187	52.939	60.5939	49.9837	62.617	57.5439	61.5991	90.794	87.138
ALPK3	0.831067	5.50746	9.0797	0.00258462	0.0580093	4.75487	4.22323	4.24515	4.80036	4.69553	6.0049	5.08631	12.6637	5.0686	4.03043
CUX2	-2.33286	-2.1463	9.06515	0.00260527	0.0584047	0.19931	0.00944934	0.0388591	0.0849946	0.0389239	0.00654269	0.00631443	0.0192658	0	0.0081877
MMP27	-4.23427	-3.04775	9.05494	0.00261985	0.0586634	0.0792353	0	0	0.0714597	0.228439	0	0	0	0	0
SMIM10	-1.78902	-1.61041	9.04946	0.00262773	0.0587714	0.509237	0.336222	0.274922	0.398797	0.636742	0	0.0954009	0.194836	0.133188	0.0827095
TARSL2	-1.10381	0.349045	9.03762	0.0026448	0.0590845	0.910353	0.87852	0.768568	0.850973	0.877286	0.312437	0.132306	0.210205	0.329356	0.515943
SLC39A12	-2.24336	-1.80112	9.03308	0.00265138	0.0591629	0.0555044	0.311816	0.21676	0.326804	0.0862891	0.0779439	0.0186692	0.0285364	0.0261671	0.0224539
THBS2	-1.99093	1.42635	8.99196	0.0027117	0.0604389	0.657173	0.328028	1.87872	1.68538	0.993622	0.42876	0.0598502	0.0504591	0.444762	0.120762
C16orf45	-2.12065	-0.821087	8.98154	0.0027272	0.0607141	1.04635	0.129038	0.665575	0.630238	0.717834	0.405256	0.492515	0	0	1.08103
MGST1	-2.79498	3.03327	8.97275	0.00274036	0.0609264	50.4393	14.8129	122.308	17.9126	112.494	9.66625	18.4739	1.94931	1.28964	16.707
HRASLS	3.33982	-2.73505	8.97095	0.00274306	0.0609264	0	0	0.0905634	0	0	0.210453	0.0494855	0	0.206162	0.644841
AUP1	0.883909	5.81869	8.96647	0.0027498	0.0609736	45.7506	34.8064	41.7427	48.6787	29.155	59.6938	65.3575	41.5506	69.5267	44.2821
WNK4	4.55163	-2.9921	8.96532	0.00275152	0.0609736	0	0	0	0	0	9.53727	0	0.118233	0	0
VWA5B2	-4.1688	-3.06342	8.95738	0.0027635	0.0611548	0.0241413	0.0771833	0	0.0496614	0	0	0	0	0	0
SOX6	-1.0246	2.05475	8.9557	0.00276605	0.0611548	2.13668	1.22782	1.66165	1.41276	1.07086	0.621021	0.478913	0.248596	0.304703	1.1358
SAMD9L	-1.36529	2.91919	8.95298	0.00277018	0.0611749	3.28146	1.79725	4.77861	2.81328	3.37251	1.67962	0.985999	1.61049	0.259061	1.47648
TNFRSF1B	1.14391	5.42139	8.95091	0.00277332	0.0611749	9.72518	11.0165	11.4658	18.8289	7.67015	8.80415	18.0183	11.1333	31.4497	33.7319
CAMKK1	-1.34482	0.0970307	8.94545	0.00278161	0.0612878	0.413055	0.388601	0.818348	0.942125	0.659145	0.118079	0.0987944	0.297314	0.225837	0.322716
FFAR3	-4.17027	-3.0788	8.91007	0.00283602	0.0623485	0.0463767	0.150147	0.215301	0.02102	0	0	0	0	0	0
NAIP	-1.14643	3.51598	8.90994	0.00283623	0.0623485	6.53102	4.61525	3.48844	8.9439	4.00362	2.86252	1.97855	3.50861	0.525354	2.92649
RASAL3	-1.18083	0.465257	8.90414	0.00284526	0.0624756	0.880229	0.53779	0.766065	1.17771	0.931982	0.159177	0.285876	0.374246	0.324864	0.564765
DSC2	-0.720057	7.10575	8.8976	0.00285545	0.0625661	51.0694	37.6462	39.827	48.9999	56.0068	29.9872	21.8313	24.0772	7.15016	29.5291
RPRM	-2.96816	-1.07107	8.89733	0.00285587	0.0625661	0.749826	0.0505596	0.743865	0.322787	2.37015	0.0352266	0	0	0.140043	0.261079
TNFAIP8L1	0.754677	5.13225	8.88538	0.00287463	0.0629054	10.5015	7.32073	10.9339	15.2112	9.90661	10.852	10.6101	19.9004	15.7634	16.1158
TLR2	-1.05004	2.75314	8.88157	0.00288064	0.0629653	3.40114	2.34144	2.86659	3.98916	4.12369	0.963184	0.826439	2.48463	0.472565	2.28988
IKZF1	-0.960599	2.14669	8.87709	0.00288772	0.0630207	2.36008	1.33942	2.90169	2.97954	1.74967	0.429816	0.587195	1.45402	1.27168	0.902923
SDHA	0.983151	5.40141	8.87583	0.00288972	0.0630207	19.0551	24.8819	28.1486	17.2333	10.5891	27.2762	25.9668	26.7641	44.4304	26.8457
NXPH4	1.43874	2.67251	8.856	0.00292128	0.0636369	5.40219	2.3994	4.14489	2.54167	1.70911	3.36728	4.79424	2.76154	11.2895	11.9227
GNB5	-0.903712	2.70569	8.85034	0.00293034	0.0637623	2.75964	3.44611	6.92487	5.73144	5.25971	1.41682	0.738624	2.0317	1.93322	4.27042
PTHLH	-3.07765	-0.430628	8.83014	0.00296296	0.0643993	0.555625	0.28234	2.50432	1.21824	5.10818	0.465737	0	0.277569	0	0.23409
MAGEE1	-2.24919	-2.07768	8.82731	0.00296756	0.0644265	0.183856	0.110385	0.0755546	0.0472152	0.151221	0	0.0122675	0	0.0172276	0.0636704
CXCR3	-2.76558	-1.86141	8.816	0.00298601	0.064754	0.461734	0	0.441617	0.488669	0.183641	0.0267228	0	0.136919	0	0.0387522
RAB3IL1	-0.934416	2.96822	8.80689	0.00300095	0.0649746	6.87246	7.9584	6.07429	11.5964	4.98826	2.2369	2.75617	3.90207	3.52728	6.53794
SCML4	-2.38694	-2.35669	8.80569	0.00300293	0.0649746	0.394782	0.0995078	0.127395	0.0921434	0.223186	0.069322	0	0	0	0.0828359
ZFP36L2	-0.754069	4.4992	8.80252	0.00300815	0.0650146	11.0928	12.3439	13.0002	12.9572	11.0335	9.85922	4.05562	7.1114	3.1268	5.5589
GOLGA8M	-5.47205	-2.38084	8.79072	0.00302767	0.0653631	0.261968	0	0.664935	0	0	0	0	0	0	0
TP53TG3E	-5.39096	-2.41622	8.78078	0.00304421	0.0655838	0	0	0.558348	0.241971	0	0	0	0	0	0
XCL1	-1.32475	0.0890975	8.78048	0.00304471	0.0655838	2.21935	0.938549	1.03717	1.92738	2.90108	0.384931	0.474362	0.927949	0.356094	0.854607
HTN3	-1.3173	1.00886	8.76562	0.00306962	0.0660103	5.74206	9.05854	4.73742	4.822	12.9302	3.57164	1.40865	4.4958	0.728006	2.59538
BEX1	3.29294	0.941668	8.76458	0.00307136	0.0660103	0.069098	0.198857	0.887401	2.58311	0.300269	0.34897	5.78743	0.100134	10.7865	14.3464
PLCB2	-1.21694	1.78727	8.76029	0.0030786	0.0660921	1.86279	1.38642	1.59149	2.77646	1.23507	0.274448	0.734598	0.79491	0.511481	0.575992
MUC16	-1.45681	3.77296	8.75345	0.00309017	0.0662666	1.205	0.393816	2.19731	0.938532	1.49502	0.942468	0.0504357	0.535101	0.167522	0.2653
CCR2	-1.63124	0.272928	8.74933	0.00309716	0.066297	2.3184	0.86986	1.00018	0.838773	0.84927	0.308785	0.227533	1.39308	0	0.488129
2021-12-01	-2.11956	-1.90347	8.74754	0.0031002	0.066297	0.173152	20.1313	15.0651	2.93173	4.17354	0.128801	0	4.56728	0	0.105699
CKMT1A	1.43833	4.35897	8.74653	0.00310192	0.066297	13.1852	3.61056	22.0705	7.08179	12.9384	16.1205	9.4983	14.828	31.9332	61.1618
ABCD1	0.925494	6.33464	8.7383	0.00311595	0.0665232	27.9112	22.9644	27.1062	33.175	15.654	34.9691	26.0854	44.104	52.8788	25.9227
SFTA2	-4.27101	-2.99802	8.73575	0.0031203	0.0665423	0.94955	0	1.391	0.0682451	0	0	0	0	0	0
ZDHHC1	0.777948	4.76588	8.73302	0.00312499	0.0665685	31.4593	14.2852	20.4637	16.5383	15.8829	24.7179	21.9666	24.6789	27.2763	33.7548
PNLDC1	-2.80749	-2.3411	8.73095	0.00312853	0.0665704	0.0840358	0.25483	0.452985	0.126367	0.0403872	0.0304667	0	0.0748959	0	0
TMEM35A	-2.1882	-1.74517	8.72812	0.0031334	0.0666002	0.0968014	0.261207	0.236973	0.323484	0.421416	0.151835	0.0211956	0	0	0.041755
COL27A1	0.830813	3.97629	8.72233	0.00314336	0.0666838	1.78665	2.0684	3.32863	2.85797	2.66323	3.68385	2.3593	2.71927	4.13959	4.36212
RMDN3	0.719705	5.81722	8.72181	0.00314425	0.0666838	42.763	31.042	37.0566	38.3129	28.8952	41.7161	43.9925	46.0403	60.7266	40.6955
SLC26A6	1.33105	4.16012	8.71362	0.00315842	0.0668524	7.85574	10.9884	4.92156	10.7219	7.31344	6.31477	17.433	4.31646	29.5943	20.8862
FEM1C	-0.750542	4.34758	8.7132	0.00315915	0.0668524	6.82642	5.80367	6.65815	5.99411	8.56243	5.40424	2.59368	3.43032	1.745	3.31512
BDH2	-0.974529	1.71389	8.71088	0.00316316	0.0668639	5.2208	8.8469	6.40571	8.03903	6.96982	3.06569	2.04726	2.63628	1.81639	6.75745
FCGRT	-0.913816	5.67813	8.70275	0.0031773	0.067089	73.9632	83.1384	64.2776	109.147	41.2031	16.956	23.6959	33.2623	36.8579	53.1012
PAEP	-2.87922	4.15144	8.69392	0.00319273	0.067341	74.4418	1.18953	237.89	24.0505	19.4024	4.42231	15.3039	2.34348	1.24965	14.1705
LGALS9	-1.13841	1.53302	8.6771	0.00322234	0.0677576	6.59188	2.68169	3.47429	4.91044	3.30374	0.839165	0.458302	2.10246	0.688701	3.52981
OR2A42	-2.83826	-2.4747	8.6767	0.00322303	0.0677576	0.687047	0.134378	0.14559	0.227411	0.632825	0.156977	0	0	0	0
CD209	-1.48003	4.03417	8.67378	0.00322822	0.0677926	13.1962	20.3665	12.3141	21.9615	4.71853	1.94341	8.02022	5.98082	4.69786	0.881289
SLC17A9	-1.61869	-0.223798	8.66522	0.00324342	0.0680376	0.611234	1.28106	0.853336	0.811617	0.553881	0.422827	0.103334	0.16259	0	0.415908
ARL13A	3.66763	-3.30407	8.65903	0.00325445	0.0681232	0	0	0	0	0	0.147729	0.176177	0	0.0659527	0.758219
PLXNA4	-1.9803	2.62113	8.65896	0.00325457	0.0681232	1.88175	0.706348	1.44827	1.81756	1.06485	0.0981993	0.211085	0.16289	0.196957	1.17493
CDKL1	-1.22026	0.722425	8.65368	0.00326402	0.0682467	1.97558	1.91501	3.00989	1.87245	1.50556	0.464937	0.782454	0.781544	0.549061	4.02659
GDA	-0.874331	6.83028	8.64964	0.00327125	0.0682619	36.9792	53.8941	62.7671	43.8948	58.5806	38.4179	18.2353	18.0411	10.6896	31.4493
EDF1	0.632771	5.20944	8.64932	0.00327184	0.0682619	120.757	76.5459	116.514	102.144	81.361	114.397	126.765	124.699	98.781	152.641
PRKACB	-0.812628	3.94876	8.64446	0.00328058	0.0683702	9.62777	10.3843	9.6747	9.86046	8.88885	4.35209	3.3512	4.95075	1.91693	8.51277
PTGS1	-0.938006	1.34918	8.62888	0.00330874	0.0688815	1.38836	1.79551	1.55091	1.36293	0.712698	0.355756	0.613677	0.680981	0.339673	0.573822
NAP1L3	-2.07099	-0.039209	8.62695	0.00331226	0.0688815	0.666053	0.215407	1.72677	0.732696	0.985922	0.180369	0.0716694	0.10572	0	0.561347
ALCAM	-1.21053	2.89021	8.6183	0.00332803	0.0691347	3.53681	3.75473	3.26711	3.52099	3.66373	1.25038	1.58909	1.34512	0.270419	2.07475
RNF144B	-0.720994	4.01827	8.61413	0.00333565	0.0691416	5.19595	4.47754	8.7456	6.17045	6.44029	2.52811	2.05868	3.44699	2.57906	4.98831
PLA2G4D	3.27127	-1.63242	8.61304	0.00333764	0.0691416	0	0.0216657	0.0391139	0.0143191	0.0479742	0.0195443	0.172723	0.0196447	0.570283	0.0503416
CALD1	-0.763073	7.06003	8.61223	0.00333913	0.0691416	63.9022	70.9653	67.5262	69.8028	72.8305	42.0818	28.4032	40.5749	14.0839	49.4051
PMP22	-1.14089	4.42314	8.60934	0.00334444	0.069177	33.0803	31.7052	23.3952	48.7046	17.8654	7.63764	10.2084	11.2142	5.64504	28.1164
NIPAL2	-1.05636	2.41246	8.60667	0.00334935	0.0692043	1.77383	1.99199	2.79393	2.22809	3.47497	0.89594	0.653166	1.13053	0.309035	2.11903
MIEN1	0.82796	5.10551	8.6012	0.00335942	0.069338	59.8652	37.8188	48.0205	48.2807	44.5047	51.3484	74.1699	51.0548	80.5438	64.405
IL10	-1.26712	-0.282176	8.59545	0.00337004	0.0694827	1.31811	0.811029	1.02695	1.29664	0.947217	0.377326	0.268993	0.801911	0.108096	0.342246
RAB25	0.795371	4.71932	8.58957	0.00338095	0.069633	42.1774	22.3614	35.3495	27.5499	34.4394	39.793	40.0861	52.2166	52.0247	33.6939
SLC7A5	0.776755	8.78962	8.58228	0.00339451	0.0698376	96.0347	123.296	76.6853	162.922	103.258	190.518	131.145	179.397	146.691	118.913
ITGB8	-1.26083	5.5035	8.57388	0.0034102	0.070068	14.0448	7.07021	21.7101	11.4663	15.9773	4.62374	2.66048	3.37633	2.65679	14.638
BEX5	-3.81232	-3.19029	8.57203	0.00341367	0.070068	0.1397	0	0.32627	0.0634002	0.20143	0	0	0	0	0
GAS6	-0.815004	4.53338	8.57045	0.00341662	0.070068	17.4448	18.6457	19.1157	28.5894	12.1505	6.37945	5.57014	10.3893	8.01955	15.2913
PLEK	-0.89055	3.66187	8.56807	0.00342109	0.0700851	10.4685	8.07277	8.163	12.2349	6.74023	2.20104	2.99713	7.22836	2.701	5.6141
CRISP2	-3.90821	-3.18221	8.5581	0.00343988	0.0703673	0	0.109545	0.0894817	0.0317432	0.223036	0	0	0	0	0
AP2M1	0.729621	8.58985	8.55689	0.00344218	0.0703673	313.698	230.184	313.217	254.49	224.749	292.675	387.868	332.252	350.723	324.556
UNC5A	-2.06707	-2.11993	8.55351	0.00344856	0.0704146	0.0872769	0.0349224	0.108978	0.156865	0.0897244	0.0121048	0.0232915	0.017781	0.0327152	0
FAM161A	5.00293	-2.93854	8.5518	0.0034518	0.0704146	7.64e-05	0	0	0	0	0	0	0	0.178482	0.0488806
SLC22A16	-1.71581	-1.97249	8.54987	0.00345547	0.0704149	0.258132	0.397714	0.194197	0.240765	0.321887	0.055666	0.0762058	0.0803218	0.14505	0.0681326
SYNE4	1.1327	1.86289	8.54307	0.00346841	0.0705389	4.5855	3.08716	3.60913	2.12002	4.18133	4.11214	3.45603	5.42109	8.82523	5.75319
EHD3	0.662726	6.00471	8.54233	0.00346981	0.0705389	18.0264	15.8658	16.4105	15.9143	17.4998	19.2089	12.9012	19.4888	26.3741	28.2228
OLIG3	-4.63632	-2.84556	8.5409	0.00347255	0.0705389	0.0244533	0	0.395073	0.0440851	0	0	0	0	0	0
LPP	-0.640832	6.3113	8.53131	0.00349089	0.070779	22.9274	25.2168	27.1885	20.8338	20.4388	14.437	8.66863	16.5737	11.9338	18.5369
MAD2L2	0.870516	4.30589	8.53087	0.00349172	0.070779	20.0221	29.0094	16.8953	28.1347	22.7559	28.7955	42.3472	28.5801	35.7478	28.8845
SAMD9	-1.22478	3.40097	8.52716	0.00349885	0.0708489	2.64868	2.0976	5.18367	3.57712	4.24784	1.72969	0.875278	1.6577	0.177458	1.88794
ASGR2	-2.61141	-2.26748	8.52225	0.0035083	0.0709525	0.232145	0.601426	0.0788185	0.287417	0.548111	0.204426	0.0358944	0	0	0
F8	-0.95864	1.02758	8.51883	0.00351491	0.0709525	1.64501	0.45924	1.70282	1.4608	1.75773	0.661518	0.475692	1.13617	0.519626	1.05375
CLIC2	-1.35065	1.56262	8.51877	0.00351502	0.0709525	3.27683	2.5082	2.98613	2.90209	4.012	0.776498	0.817312	1.41775	0.0617479	1.49731
SECTM1	-1.02741	2.31694	8.50486	0.00354199	0.0714222	8.19772	5.17489	6.69673	9.35139	7.86433	1.54077	2.28615	5.16694	1.5008	3.53389
EVI2A	-1.0721	2.35577	8.4979	0.00355557	0.0716209	6.29378	6.55115	4.55456	7.39638	7.96264	2.79345	2.2252	3.91022	0.559961	4.05378
HAAO	-1.43887	0.434828	8.49059	0.00356989	0.0716995	2.83686	4.30932	2.03118	3.25348	0.906377	0.44641	0.606277	0.908632	0.90047	1.55989
SDPR	-0.943047	2.99799	8.48774	0.00357548	0.0716995	3.39259	7.23926	5.97805	5.65981	3.27752	1.50489	1.91858	2.0173	1.6197	3.96943
CIRBP	0.628041	6.78154	8.4873	0.00357634	0.0716995	166.361	76.1724	120.015	103.649	116.782	135.5	123.279	160.373	129.525	176.767
RNF150	-1.54706	1.60639	8.48666	0.00357761	0.0716995	2.5705	0.802297	1.25659	1.819	0.700014	0.222004	0.0624912	0.581632	0.0561831	1.17366
TCEAL7	-1.52	-1.05853	8.48641	0.00357809	0.0716995	0.652648	0.513789	1.46092	1.14318	0.91791	0.278065	0.174962	0.204116	0.183125	0.512643
PRRG2	0.969949	3.15861	8.48195	0.00358687	0.0718008	9.09283	6.88255	9.89691	7.60853	6.47263	9.43722	8.79754	10.8089	18.9548	10.7426
NCKAP1L	-0.918532	4.33924	8.4791	0.0035925	0.0718388	8.74235	6.60365	7.15221	14.4276	5.31727	2.0623	2.88536	6.50979	1.80913	5.5935
GOLGA8Q	-4.02694	-3.10607	8.46769	0.00361509	0.0722156	0.0441791	0	0	0.13319	0.139702	0	0	0	0	0
SH3GLB2	0.74402	7.04351	8.45874	0.00363294	0.0724969	125.248	93.7952	107.175	92.4984	80.3304	89.6696	104.553	146.304	171.751	148.408
FOSL2	-0.741387	6.11288	8.4467	0.00365707	0.0729028	25.6493	23.2914	33.345	30.6745	27.1594	14.954	6.92814	22.4414	13.7143	11.9612
KCNAB2	-1.13936	1.96942	8.43663	0.00367737	0.0731688	3.41287	2.28388	3.42057	4.79725	2.66671	0.471901	0.443584	1.1787	0.954586	2.02557
CYTH4	-0.908583	3.36829	8.43632	0.00367801	0.0731688	8.46476	9.31033	6.64752	11.9748	4.82085	2.00807	2.39704	5.30998	1.7964	6.02163
NLRP3	-1.04352	1.18898	8.43394	0.00368281	0.0731887	1.21562	1.2989	0.933998	1.45763	0.7798	0.320246	0.229429	0.814278	0.331014	0.65881
SEMA3A	-1.68985	2.8482	8.42613	0.00369866	0.073428	3.50389	1.18172	10.9696	9.2483	24.4107	1.28634	1.09233	1.17472	0.840092	4.13934
PI15	-1.60334	0.823957	8.42325	0.00370453	0.0734688	0.640182	0.502693	1.34529	0.721074	0.668487	0.358257	0.105244	0.4041	0	0.30816
ITM2B	-0.632117	8.89102	8.41851	0.0037142	0.0735848	526.482	393.474	893.865	698.914	556.294	357.349	244.264	377.044	350.325	358.308
EHBP1	-0.796873	3.41962	8.41368	0.00372409	0.0737048	6.1686	6.75305	5.93091	6.88303	5.99979	4.43802	2.61428	2.22453	3.10874	6.30083
DHRS4	-1.30366	1.40417	8.40923	0.00373321	0.0737468	2.86115	8.16949	3.90431	4.20689	8.44438	0.927682	2.12124	1.31041	2.01973	3.34251
HTR1E	-2.57601	-2.49206	8.40783	0.00373608	0.0737468	0.122067	0.275071	0.0281731	0.110032	0.175922	0.0477951	0	0.0349334	0	0
UXT	0.703839	5.15319	8.40521	0.00374147	0.0737468	118.277	99.5584	112.528	113.007	108.204	147.894	164.11	115.659	129.815	127.344
NFIA	-0.913588	3.16604	8.40518	0.00374153	0.0737468	5.61906	5.64711	4.14699	6.28186	4.73809	1.93804	1.69883	2.11435	1.25069	5.71979
PRR26	-1.2875	2.5321	8.40118	0.00374978	0.0738339	1.27503	2.68349	2.10935	1.38031	3.97664	0.939209	0.382227	0.371079	0.557341	1.86855
SLC12A8	-1.26381	1.69187	8.39475	0.00376307	0.0740198	1.4447	2.77138	3.23062	2.29095	4.13271	0.541329	0.537125	1.80086	0.683858	0.415595
CAB39L	-1.05809	3.84651	8.39161	0.00376957	0.074072	10.1593	5.67107	12.7439	9.78053	15.2929	4.8809	2.26092	3.33893	2.05841	10.1886
TRIM47	-1.16335	1.51926	8.38577	0.0037817	0.0742347	1.93874	2.67219	2.80102	4.64509	2.77239	0.625299	0.499371	1.42365	1.24836	1.56822
LEFTY1	-2.41649	-0.0812403	8.38169	0.0037902	0.0743258	4.62416	0.384425	2.08017	0.355742	0.127426	0.236614	0.344177	0.152155	0.0831556	0.529609
MGAM2	-2.06307	-2.37794	8.37518	0.0038038	0.0745166	0.0439368	0.138246	0.113074	0.0368074	0.0940306	0.0105737	0	0	0.0426302	0.0132719
CPT1B	0.888315	3.94262	8.37161	0.00381127	0.0745696	9.47415	5.52751	5.74957	6.42733	9.84687	7.09125	4.84121	17.0334	10.3778	13.4477
HID1	0.715739	6.20394	8.37019	0.00381425	0.0745696	30.3036	31.3895	30.2458	27.2485	25.5743	28.5857	26.1286	45.5762	49.1886	36.5242
SNX20	-0.914663	1.17899	8.36721	0.00382052	0.0746163	1.3935	1.46013	1.45276	1.75375	1.74523	0.522703	0.571188	1.11159	0.570415	0.623273
SLC9A9	-1.01889	3.33059	8.36486	0.00382545	0.074637	6.39575	5.83489	4.79676	8.40731	3.49401	1.45331	2.54546	3.23061	0.896623	3.86249
ACTBL2	-1.69115	-1.48193	8.35496	0.00384635	0.0749361	0.226064	0.244102	0.240374	0.172117	0.350587	0.118579	0	0.0993354	0.068392	0.0210988
SLC2A5	-0.843326	2.99383	8.35392	0.00384857	0.0749361	4.81149	3.52534	6.63112	5.0412	7.00694	3.19045	1.3838	4.70045	2.35834	2.44608
NR1H4	-4.17374	-3.05152	8.34552	0.0038664	0.0752074	0.105605	0.0235805	0.256509	0	0	0	0	0	0	0
GRIA1	-3.70169	-2.51986	8.33881	0.00388071	0.0753937	0	0.0241179	0.208506	0.0924423	0.0257163	0	0	0.0251573	0	0
SHISA3	-4.24907	-3.01035	8.33579	0.00388715	0.0753937	0.0255394	0	0.265331	0.0690841	0	0	0	0	0	0
MORN3	0.804863	4.68951	8.33553	0.00388772	0.0753937	9.0212	6.07779	8.74668	7.34765	7.83633	8.41544	9.95916	19.5805	9.19764	7.3888
HIST1H1E	1.10361	6.65089	8.33079	0.00389788	0.0755145	227.127	144.169	167.687	212.939	143.279	210.174	184.262	216.686	573.541	246.562
HCK	-0.992917	3.08049	8.32087	0.00391922	0.0758516	10.6001	8.72664	7.6617	13.0764	6.08575	2.02854	3.37694	7.30257	2.83088	3.47209
PDE6H	-2.46498	-0.861329	8.31745	0.00392661	0.0759183	0.505746	1.34413	1.18564	4.01203	3.91394	0.60248	0	0.858794	0.218809	0
CCNI2	1.23672	-0.473738	8.31476	0.00393242	0.0759401	0.425998	0.265974	0.149042	0.226487	0.212908	0.580829	0.333594	0.369561	0.302051	0.967049
OR52D1	-3.44564	-2.72516	8.31328	0.00393562	0.0759401	0.42208	0.301284	0	0.047905	0.457688	0	0	0	0	0.064561
SLC2A11	0.58841	6.33208	8.29525	0.00397489	0.0766211	51.535	53.4255	37.3439	42.703	63.5888	60.549	47.2951	66.5058	36.2004	49.9923
BGLAP	-1.74638	-1.80884	8.28936	0.0039878	0.0767931	1.0143	0.614015	0.79194	1.05085	1.04862	0	0.403902	0.244851	0.19065	0.178754
LRP8	0.661882	5.83787	8.27048	0.00402948	0.0775181	15.5681	21.6186	24.4285	21.0497	10.3416	23.8432	19.5635	17.7961	24.8452	28.2481
PAH	-1.63122	-1.67599	8.26114	0.00405027	0.0778156	1.03264	0.348399	0.182563	0.630921	1.23283	0.0244059	0.0477596	0.0444156	0	0.0704954
SLC5A3	-0.864776	6.38982	8.25991	0.00405302	0.0778156	8.50379	18.9416	14.5539	13.5603	14.9304	8.21583	4.12833	8.19539	2.25143	10.7262
POTEG	-3.94533	-3.13327	8.25759	0.00405821	0.0778375	0	0	0.111272	0.0914196	0.048132	0	0	0	0	0
TSPYL2	1.0233	2.41811	8.25258	0.00406941	0.0779748	1.61041	2.29756	2.6668	1.81198	1.65731	2.10659	1.29481	3.92201	4.08144	5.51374
FYN	-0.8979	3.23647	8.23825	0.00410166	0.0785146	9.97373	11.8427	15.684	15.7239	11.852	3.42021	5.33566	4.6503	2.88338	12.5295
IRX6	-4.00774	-3.10087	8.21821	0.00414722	0.0793079	0.0769785	0	0.0886266	0.0138459	0	0	0	0	0	0
TXNIP	-0.884077	7.21124	8.21175	0.00416199	0.0794048	104.863	80.8364	127.665	162.329	92.9675	30.848	35.4378	59.2408	32.0183	116.541
PRR15	-1.3813	2.53145	8.21075	0.0041643	0.0794048	8.14125	3.1523	12.2172	7.30328	18.5218	5.3617	0.975843	1.54951	4.61192	4.86802
CNN2	-0.891575	4.02555	8.20911	0.00416805	0.0794048	15.9753	14.6376	21.0812	23.1263	11.3885	5.62508	4.92152	9.92818	11.8712	12.5334
GGT2	-3.94102	-3.15769	8.2088	0.00416878	0.0794048	0.0857404	0	0.0585907	0	0.120145	0	0	0	0	0
LY86	-0.931149	0.605595	8.20133	0.00418598	0.0796535	4.84988	2.94407	3.73547	4.19381	2.85175	1.65137	1.39287	1.57777	1.51217	1.62531
SLC39A2	-4.10096	-3.09332	8.19507	0.00420044	0.0798005	0.0859127	0.122074	0.319905	0	0	0	0	0	0	0
CDCA4	0.731634	4.67236	8.1944	0.00420199	0.0798005	13.1953	15.5142	13.7854	12.4868	13.4875	15.5357	9.27407	18.5095	23.885	28.9899
MYO5A	-0.828703	4.23162	8.19185	0.0042079	0.079834	4.27407	3.1766	4.52349	4.69546	3.66371	1.22399	1.52801	1.56479	1.26988	5.36325
MAGEC1	-3.97107	-3.10466	8.18788	0.00421712	0.0799301	0.206425	0.0154787	0	0.0468438	0	0	0	0	0	0
STAMBPL1	-0.92869	0.860279	8.1705	0.00425772	0.0806204	1.02322	0.796058	1.38577	0.860015	1.21964	0.416889	0.294658	0.760168	0.208975	0.480131
SORCS1	-1.76734	-1.71005	8.16719	0.0042655	0.0806715	0.034573	0.106242	0.0873783	0.0451424	0.13924	0.0267505	0.0149998	0.0295371	0.00834532	0.0251055
SOAT2	-4.24419	-2.26229	8.16579	0.0042688	0.0806715	0	0	0.169783	0.198929	0.671437	0	0	0.0350872	0	0
C11orf52	0.69583	4.01715	8.1619	0.00427796	0.0807314	22.389	18.8013	18.9356	17.4983	23.157	27.3443	28.5924	27.0941	22.8713	21.2059
IL6ST	-1.07391	8.63312	8.16088	0.00428035	0.0807314	122.185	278.211	195.025	202.587	97.8972	87.1727	35.3549	137.46	10.1888	145.341
LMTK3	0.789356	3.73168	8.15908	0.00428462	0.0807327	3.13003	2.62369	3.22962	3.8943	2.27882	3.51659	3.02802	4.40625	5.49427	4.21287
RAB11FIP5	0.722315	7.82203	8.14982	0.00430655	0.0810667	58.949	43.4924	48.9633	69.0257	48.1163	70.6394	48.8693	79.2313	87.3811	55.3693
SYNPR	-2.41196	1.19761	8.14799	0.0043109	0.0810694	0.880273	4.76648	6.97838	0.71048	0.739949	0.477956	0.267016	1.44861	0.351988	0.104751
RPS6KB2	0.735806	5.30018	8.14392	0.00432058	0.0811058	35.8892	19.7131	28.549	34.8563	27.6504	28.5915	29.8857	40.0465	48.1195	46.9517
SOAT1	-0.766127	4.82267	8.14243	0.00432412	0.0811058	13.0048	10.1563	16.1168	12.6794	19.4113	4.94176	5.24956	8.67869	5.13594	10.0065
HIST1H2BB	0.961901	3.27119	8.14052	0.00432869	0.0811058	50.6845	68.6017	57.4393	76.9432	56.7595	56.8971	59.4029	96.04	131.81	126.674
GZMB	-2.9098	-0.386788	8.13872	0.004333	0.0811058	3.07841	0	4.19964	2.08477	3.49652	0.254869	0.20606	0.860706	0	0
MCRS1	0.742752	5.49485	8.13766	0.00433551	0.0811058	38.0924	33.9316	33.304	36.6648	31.5231	37.6766	31.11	47.8598	69.0072	40.0125
MBNL1	-0.765823	4.88327	8.13658	0.00433811	0.0811058	16.5743	16.0273	24.3915	17.5862	16.2792	11.4846	5.02842	12.1999	5.58062	12.2088
TMCO4	0.604317	5.45378	8.13039	0.00435293	0.081304	20.9491	20.0859	19.3597	20.584	16.5649	22.7742	23.4643	24.8669	22.2824	21.7163
STUM	-1.71536	0.152431	8.12439	0.00436736	0.0814945	0.185035	0.453294	0.811389	1.03904	0.199714	0.190752	0.0756042	0.0329769	0.182093	0.126108
ACTA2	-1.27492	5.41198	8.11812	0.0043825	0.0816388	89.1163	49.4219	65.6782	145.497	50.0859	11.2284	36.619	14.793	34.6266	25.6888
P2RY14	-1.00624	2.96221	8.11768	0.00438357	0.0816388	5.9603	9.19806	9.62086	8.02978	12.7736	5.01837	2.72833	5.52137	0.969355	6.29264
FHAD1	-2.4771	-1.72552	8.11497	0.00439012	0.0816817	0.43832	0.0907577	0.596402	0.0729944	0.403429	0	0	0.544415	0.102198	0
MYO7B	1.4729	3.48895	8.1003	0.0044258	0.0822661	2.21811	2.05379	1.88724	7.83152	0.630643	3.73498	13.0178	7.97761	7.44767	5.34497
MSN	-0.706159	5.58039	8.08006	0.0044755	0.0831097	20.2864	20.6493	25.7758	30.4372	23.3951	7.26797	9.0815	13.2051	9.89382	21.7574
SNX30	-0.968124	2.39659	8.06382	0.0045158	0.0837772	1.3139	1.57613	1.48821	1.76553	1.00144	0.578096	1.1002	0.933622	0.23854	2.24935
ODC1	-1.00757	2.17073	8.04317	0.00456756	0.0845902	4.79302	4.58179	5.8016	5.6443	6.0209	1.37275	2.01129	2.2344	1.47979	3.43154
GABRB2	-1.66591	-0.516807	8.03899	0.0045781	0.0845902	0.358904	0.0628453	0.232654	0.320997	0.84137	0.0372949	0.0655505	0.13648	0.0168842	0.34908
TMEM141	0.774532	5.9626	8.0386	0.00457909	0.0845902	145.717	100.051	117.181	131.689	134.258	134.449	192.209	165.712	195.655	131.311
C20orf194	-0.707248	3.44995	8.03846	0.00457945	0.0845902	2.65706	2.44701	3.69887	3.8424	2.34238	1.31561	1.12498	1.54839	1.22378	2.37439
SDR42E1	-1.26446	0.370352	8.03713	0.0045828	0.0845902	0.345917	0.204086	0.310775	0.0958257	0.595947	0.0508219	0.0460507	0.108337	0.0421586	0.268109
LIX1	-1.32526	0.982244	8.03588	0.00458598	0.0845902	0.933123	2.32658	1.73698	1.30993	1.53977	0.835565	0.2775	0.578186	0.123959	0.237442
RARRES2	-1.20864	2.90832	8.03011	0.00460061	0.0847585	34.6397	39.0579	19.2166	41.0328	12.7894	4.05155	8.8083	10.4373	6.81683	22.9207
ABHD8	0.830532	5.02462	8.02881	0.00460391	0.0847585	23.076	20.0735	27.4049	19.9846	23.3989	23.8368	24.4874	34.4596	53.563	23.1685
CACNA2D1	-1.45277	1.1571	8.01962	0.00462734	0.0851051	1.08442	0.586141	0.515706	1.65534	0.39705	0.0973488	0.464069	0.551865	0.0359892	0.450315
GLYCTK	0.790064	2.8738	8.01796	0.00463157	0.0851051	6.86593	5.56547	4.654	6.19724	6.98675	7.65241	4.85093	8.70689	9.70813	10.8345
PQLC2L	-1.64904	-1.67765	8.01116	0.00464901	0.0852697	0.720697	0.484047	0.938428	0.541689	0.732899	0.23618	0	0.0654705	0.118752	0.316167
GPR155	-1.04297	3.87545	8.01101	0.00464939	0.0852697	4.97756	6.66081	5.01441	5.27157	6.75827	3.09317	1.42786	4.45902	0.438278	2.34102
FMOD	-1.10061	4.20203	8.00486	0.0046652	0.0854783	11.0311	18.0338	8.02265	17.9283	4.46706	2.78935	3.3981	4.81768	3.28426	9.33758
TPI1	0.62026	7.73564	7.99678	0.00468606	0.085779	247.2	240.457	247.399	262.033	245.124	248.297	245.161	333.101	360.156	314.562
ENTPD8	-3.7343	-2.46027	7.99354	0.00469446	0.0858511	0.0292354	0	0.315364	0.335712	0.143878	0	0	0.0338391	0	0
SELPLG	-0.954689	1.99152	7.98658	0.00471254	0.0859655	4.51681	2.86452	2.55772	5.85917	3.2869	1.68038	1.14848	2.33351	1.74392	1.4851
KCNJ6	-0.932206	3.55994	7.98647	0.00471282	0.0859655	0.850064	1.84415	0.83708	0.738953	1.59602	0.565097	0.328032	0.862261	0.289733	0.539077
ITLN1	-2.70205	-2.38287	7.98598	0.00471411	0.0859655	0.37063	0	0.322613	0.209981	0.60241	0	0	0.133408	0	0.0566034
CRB3	0.915861	3.83165	7.97392	0.0047456	0.086458	19.9661	16.7684	25.1501	17.139	15.4001	15.0527	21.2553	28.4002	41.7396	30.3717
TMEM98	-0.985368	2.85226	7.96095	0.00477973	0.0869974	11.3671	7.28738	11.9116	10.426	12.3791	2.00005	3.63722	1.31644	2.2057	9.46977
CD48	-1.49036	0.516142	7.95298	0.00480083	0.0872989	4.07723	1.19269	3.17005	2.41053	4.81734	0.466579	0.369641	2.3135	0.385369	1.38292
KIR3DL1	-3.96979	-3.14038	7.95039	0.00480769	0.0873134	0.0562326	0	0.192266	0	0.0959195	0	0	0	0	0
KIR2DS4	-4.84397	-2.73639	7.94926	0.00481069	0.0873134	0.198612	0	0.59829	0	0	0	0	0	0	0
ADORA1	0.831016	4.45491	7.94744	0.00481554	0.087319	8.51095	10.0286	9.35982	8.58136	5.21672	13.1945	10.8208	13.0727	13.6502	7.22039
TNFRSF6B	-5.28751	-2.50527	7.9424	0.00482897	0.0873947	0	0	1.39007	0.121585	0	0	0	0	0	0
ITGB3	1.16644	7.31078	7.94077	0.00483333	0.0873947	32.8696	39.7217	20.9737	78.2113	48.7093	140.856	52.4655	72.6741	82.0434	35.1438
SST	-3.73992	-3.19669	7.93216	0.00485638	0.0877292	0.445046	0	0.394037	0.205104	0	0	0	0	0	0
PCSK6	-0.693087	4.91118	7.92351	0.00487965	0.0880669	18.0584	18.9843	32.5102	25.3809	21.4795	12.4192	6.48889	13.7958	16.4388	15.2775
KCND3	-1.43176	-0.211281	7.91711	0.00489694	0.0882962	0.214474	0.110757	0.541766	0.138991	0.248209	0.103006	0.0661072	0.095006	0.0481062	0.0838756
PTPRC	-0.800719	4.32889	7.90942	0.00491781	0.0885895	18.0476	12.4155	14.3693	17.4348	23.9216	9.73388	9.22051	17.2365	5.01473	10.8948
DNAJC12	-3.01113	-2.01269	7.89532	0.00495629	0.0891921	0.236861	0	0.316654	0.452167	1.31412	0.0903603	0.0992058	0	0	0
HCST	-1.14429	1.0606	7.89378	0.00496052	0.0891921	14.2101	9.80573	10.0527	21.4817	8.7457	3.1025	2.55935	7.75358	3.38796	5.94078
LGR6	-1.18481	0.545076	7.89121	0.00496756	0.0892266	1.28794	1.40224	0.870776	0.606764	0.418022	0.238479	0.335352	0.232926	0.396391	0.389225
STAB1	-0.990614	6.82396	7.8897	0.00497171	0.0892266	27.6317	34.9385	24.7934	44.2688	14.167	5.60622	7.71571	13.5169	11.0146	23.8721
NTS	3.17671	-2.32876	7.8856	0.00498299	0.0892792	0	0.0623787	0.0508955	0	0.0633804	0	0.164631	0.0631358	0.229194	1.07162
BTN3A3	-0.809226	1.95793	7.88527	0.00498391	0.0892792	3.93245	2.61156	4.40815	2.40513	5.13358	2.47795	1.66417	3.07071	1.87763	2.18868
MSLNL	-3.87766	-3.14776	7.88256	0.00499138	0.08933	0.118393	0	0.10928	0.0197653	0	0	0	0	0	0
MT-ATP8	-0.945877	2.68678	7.87226	0.00501987	0.0896732	1068.8	1297.79	675.626	696.841	875.063	655.635	376.55	501.218	204.31	248.557
CDR1	-1.22752	3.34583	7.86719	0.00503398	0.0898418	10.9132	9.93574	9.54916	11.7803	4.27425	2.7984	4.41278	1.8499	0.861222	6.47944
GPBAR1	-0.910986	1.22464	7.85326	0.00507292	0.0904474	3.24342	2.24283	3.85642	4.04586	3.16527	1.11696	0.926618	2.05808	1.28647	1.62167
SLC31A2	0.861075	4.593	7.8517	0.0050773	0.0904474	17.1237	18.4533	16.888	15.1425	13.7803	19.8696	37.0561	20.7766	16.2623	19.0746
CCL23	-3.35532	-2.76172	7.84178	0.00510523	0.0908609	0.10963	0.160926	1.423	0.101006	0.638172	0	0	0	0	0.136025
ENTPD1	0.712633	7.22722	7.83617	0.00512111	0.0910593	52.3728	58.912	48.0874	54.2041	57.9188	57.491	105.086	85.6142	72.4334	64.0403
CFL2	-0.767488	3.59942	7.83362	0.00512832	0.0911034	10.0465	8.86699	9.49011	10.0131	12.3282	3.13803	2.8819	3.52915	2.81894	11.1108
CLEC4D	-1.32171	0.309972	7.82411	0.00515538	0.091402	3.40661	1.69994	0.752121	1.91436	2.89147	1.33536	0.487677	0.537823	0.314529	0.758112
PCDHA7	-3.78522	-3.18462	7.82244	0.00516014	0.091402	0.018265	0	0.0953998	0.0174644	0	0	0	0	0	0
EVC2	-2.12581	0.796847	7.82186	0.0051618	0.091402	1.24617	0.771501	1.98279	0.4199	0.284788	0.0312499	0.227973	0.22968	0	0.424989
C4A	-1.02779	2.68867	7.82098	0.00516432	0.091402	2.40853	3.41087	2.21219	2.26609	1.75955	0.380572	0.863716	1.89539	0.710193	1.02857
ATP5G1	0.772428	3.92827	7.81833	0.00517189	0.091402	46.784	53.0545	44.2584	40.2356	52.6154	63.191	67.9161	40.5275	65.5174	72.875
CYP27A1	-1.02295	1.28471	7.81773	0.00517361	0.091402	2.29542	2.14724	1.89213	3.00882	2.43587	0.730094	0.651038	1.5141	0.499702	1.62781
GSTM5	-3.46962	-0.975925	7.80452	0.00521156	0.091988	1.00403	0	1.26018	0.662789	1.07795	0	0	0	0	0.339263
PNKP	1.04114	4.20041	7.80206	0.00521866	0.092029	16.525	9.32546	15.2121	20.9356	11.4039	12.6425	13.6644	16.2044	36.4459	20.265
IL27	1.09133	2.48725	7.79889	0.00522785	0.0921067	7.45529	8.33174	10.7701	6.34587	9.74645	8.06611	15.0031	12.6472	19.972	9.43591
DUSP8	1.12743	3.61499	7.78983	0.0052541	0.0924348	1.14837	2.72374	4.79925	3.52174	1.1571	5.32607	3.7735	4.16664	5.56245	4.04896
BST2	-0.827356	4.69291	7.78916	0.00525607	0.0924348	35.2877	42.5906	80.2112	78.8841	71.315	17.1188	24.1319	33.2567	28.0637	36.9051
GP2	-1.34269	-0.781033	7.77121	0.00530853	0.0932723	0.542349	0.841798	0.435031	0.456285	0.784354	0.336974	0.0724905	0.289649	0.0339131	0.205843
S100G	-3.67083	-3.23935	7.76396	0.00532991	0.0934773	0.18675	0.284911	0	0.526661	0.822494	0	0	0	0	0
DPPA4	1.82623	2.60476	7.74925	0.00537349	0.0941558	0.909062	1.22149	3.99822	0.537571	1.57804	9.49209	0.328479	1.75262	6.03734	10.551
CD52	-1.46772	0.145303	7.72972	0.00543193	0.0950933	12.0473	4.57281	7.02367	5.48215	16.1081	4.84307	0.845749	3.70857	0.680431	4.46962
RIMBP2	-4.11646	-3.08988	7.72522	0.00544547	0.0952438	0.00777412	0	0.0743531	0	0.101881	0	0	0	0	0
TSPAN7	-1.86826	0.959368	7.71768	0.00546827	0.0955557	2.1829	0.698123	3.63108	2.87007	3.29007	1.18707	0.483009	1.04694	0	0.239775
ANXA13	-4.02866	-3.13706	7.69795	0.00552837	0.0964632	0.107289	0	0	0.0323307	0.309646	0	0	0	0	0
CLIC3	0.825755	8.07161	7.69562	0.00553551	0.0964632	329.451	390.657	384.128	454.903	256.012	462.164	634.169	495.113	527.936	331.111
MISP3	0.858232	4.58505	7.69468	0.00553839	0.0964632	15.9566	24.6465	16.5441	21.511	19.4255	32.6328	27.1658	35.4717	30.9073	13.6729
FERMT3	-0.832369	3.61399	7.69408	0.00554024	0.0964632	15.6	12.3625	9.60322	18.488	9.65113	4.34728	2.97035	9.95337	5.91095	6.80978
CLMN	-0.900294	6.15568	7.66977	0.00561535	0.0975945	29.8447	32.6571	41.7027	33.769	56.1654	28.4807	17.6846	25.8159	7.98886	8.61456
TOX2	-1.56535	-0.776331	7.66008	0.00564559	0.0980318	0.322614	0.954488	0.492388	0.790763	0.55197	0.147491	0.0281034	0.475731	0.102892	0.430544
LPAR5	-1.12463	1.45601	7.65735	0.00565414	0.0980917	1.65014	2.65521	1.58899	3.18481	1.35506	0.317241	0.797753	0.884798	0.853376	0.987511
C6orf10	-3.63912	-3.24228	7.64742	0.00568536	0.098456	0.0833512	0.0326575	0	0.256165	0.0668652	0	0	0	0	0
LRP1B	-2.99611	-2.91513	7.63428	0.00572692	0.099052	0.0186399	0.0191549	0.0214784	0.0125387	0.0268463	0.00265031	0	0	0	0
TMEM94	0.652932	6.00461	7.63329	0.00573007	0.099052	29.9436	22.4011	28.3106	34.1166	20.4391	32.6041	21.9078	31.974	30.2305	38.1701
LRRC43	1.85545	-1.78281	7.63102	0.00573727	0.0990876	0.132677	0.0953298	0.231704	0.0951947	0.141502	0.200626	0.499261	0.384236	1.295	0.244111
THOP1	0.882715	5.98839	7.62645	0.00575184	0.0991853	32.0307	37.7055	30.1865	54.2335	41.1163	35.6711	37.1361	84.5449	91.6722	49.6437
DDIT4	-1.20501	3.96392	7.62601	0.00575323	0.0991853	16.4849	10.7118	24.1591	27.8192	26.3991	3.19133	2.76595	6.26072	12.238	12.0585
LRFN1	-1.11016	-0.872732	7.6206	0.00577052	0.0993943	0.255078	0.260305	0.279985	0.319716	0.372058	0.124546	0.0806559	0.143407	0.0743185	0.13822
FBN1	-0.703329	9.11403	7.61895	0.00577582	0.0993967	99.3381	77.7491	105.419	100.406	67.8898	49.5506	18.3382	53.1377	41.5525	69.9219
CAPN5	-1.32889	1.07055	7.61526	0.00578764	0.0994593	0.889118	0.57158	2.0391	1.19457	1.40635	0.124405	0.297009	0.586951	0.5282	0.872637
SELP	-1.33258	1.1089	7.61459	0.00578979	0.0994593	0.85419	0.840684	2.49295	1.05568	2.89201	0.73033	0.204674	0.300903	0.52245	0.927457
C8orf46	-1.73775	0.841393	7.61152	0.00579967	0.0995403	0.600116	1.87036	0.625811	2.11233	2.3044	0.948374	0.395691	0.456018	0.370927	0.0785037
OR52E4	-1.6796	-0.164179	7.60915	0.0058073	0.0995418	0.99046	5.3476	1.66419	1.84968	1.59155	0.385192	0.93037	0.158842	0.430385	0.808443
XXYLT1	0.655953	4.07703	7.59805	0.00584316	0.100019	10.456	7.11335	9.91742	8.07232	7.71111	9.31709	10.2868	12.2847	12.2464	13.6072
MITF	-0.900909	2.42686	7.59626	0.00584895	0.100029	4.00499	2.58811	5.86784	4.18764	3.56046	3.30431	1.04504	3.31483	1.15505	1.31133
DNAJB13	-1.18383	-0.312684	7.58854	0.00587406	0.10037	0.851017	0.652756	1.22787	0.842581	1.2541	0.285048	0.331368	0.474698	0.207635	0.475509
HYAL1	-1.35774	-0.268274	7.57457	0.00591974	0.100871	0.408951	0.964212	1.85358	1.12236	1.40408	0.409552	0.363072	0.469072	0.201925	0.91773
CHSY1	0.634418	8.45304	7.57275	0.00592574	0.100871	77.9515	103.658	105.323	112.577	70.5864	143.058	122.624	106.822	78.1208	138.501
EGLN3	-1.73679	4.2974	7.57175	0.00592903	0.100871	5.85487	10.1097	26.5938	33.0525	18.4541	2.3811	1.5662	9.96956	7.12097	0.929981
OR1L4	-3.00783	-2.9105	7.57157	0.00592961	0.100871	0.186597	0.356806	0.072487	0.0566126	0.450124	0	0	0.0899579	0	0
HIST2H3D	1.13392	3.76216	7.56631	0.00594695	0.101077	58.1422	62.2641	59.2579	92.319	66.0466	80.4193	48.5175	78.8677	209.419	146.908
XCL2	-1.83368	-1.8706	7.56121	0.0059638	0.101274	2.17646	0.569324	1.2152	0.744594	1.75164	0.270068	0.364517	0.643839	0	0.15966
TIMP1	-0.890403	4.75957	7.55801	0.00597438	0.101364	100.386	68.1719	111.511	156.266	119.385	40.591	23.4572	53.0982	69.9803	47.6101
PLEKHO1	-1.14469	1.82474	7.55576	0.00598185	0.101402	4.13511	2.14041	4.05303	6.09189	2.91405	0.776245	0.528007	2.29454	1.69585	2.01436
GIF	-3.93129	-3.17613	7.54167	0.00602881	0.102108	0	0.146118	0.199109	0	0.0569535	0	0	0	0	0
HLA-F	-0.984681	2.19377	7.5376	0.00604244	0.102249	8.09954	4.31576	8.53869	8.68437	11.0098	2.13011	1.49039	6.1119	4.0729	4.80037
EEF1A2	-4.38108	-2.93232	7.53193	0.00606151	0.102481	0	0	0.236615	0.211222	0	0	0	0	0	0
WDR45	0.652657	6.12957	7.52323	0.00609083	0.102887	115.517	54.9127	61.3066	67.0934	58.7573	71.9716	79.2887	93.6498	85.7381	58.9507
SLCO2B1	-0.701957	6.4706	7.51176	0.00612975	0.103111	132.825	61.0543	107.598	123.013	55.9915	58.8747	41.1454	82.7086	29.8645	77.0423
HIST1H2AM	1.06549	5.887	7.51139	0.00613101	0.103111	376.675	361.113	276.991	370.806	299.662	404.582	280.212	355.295	1012.65	565.96
ARHGAP25	-0.908719	1.30556	7.51075	0.00613319	0.103111	2.40735	1.09913	2.27632	2.18993	1.42406	0.679257	0.458822	1.38024	0.621556	1.15828
CD300E	-1.18921	0.634933	7.51027	0.00613482	0.103111	0.615277	1.17463	0.788955	1.43513	0.639358	0.412779	0.202157	0.675933	0.140334	0.260639
HIST1H1D	1.06699	5.1969	7.50976	0.00613656	0.103111	87.9905	65.7807	55.4611	117.491	70.6716	95.8591	59.8443	80.2313	223.654	190.86
SAMD3	-1.68217	-1.12227	7.50897	0.00613925	0.103111	0.558274	0.0903897	0.578519	0.597293	0.503534	1.08155	0.0646988	0.12443	0	0.671001
KLRK1	-1.48868	-0.762495	7.50828	0.00614159	0.103111	0.873231	0.292553	1.34514	0.578922	1.20248	0.384609	0.185242	0.26997	0.0515878	0.389899
P2RY13	-1.07169	1.51539	7.50521	0.00615209	0.103119	2.50028	2.14889	1.5809	2.16898	2.53605	0.942792	0.559125	1.78406	0.207584	0.982016
GPRIN1	-1.45876	-0.251343	7.505	0.00615278	0.103119	0.24691	0.125668	0.748637	0.594879	0.290715	0.163302	0.0628872	0.16	0.10309	0.108777
TNFSF13	-1.13913	2.76595	7.49847	0.00617515	0.103404	12.5614	7.32998	11.0127	14.4348	9.38383	4.23252	4.48314	10.6798	4.72336	3.03884
NMBR	2.61498	-1.70243	7.49083	0.00620139	0.103753	0.275615	0.0558507	0.0456142	0.0356278	0	0.077889	0.664344	0.0565785	0.308686	1.10458
ZBTB47	-0.776935	2.26397	7.48041	0.00623739	0.104175	2.54156	2.6597	2.90657	3.08124	1.87378	1.2333	0.916277	1.20122	0.742479	2.01659
FGL2	-1.11969	2.88423	7.46935	0.00627582	0.104635	4.00349	2.78779	5.53702	4.36079	4.40333	1.3995	1.20556	3.20952	0.235361	1.9065
FANCA	0.691927	4.30069	7.46415	0.00629398	0.104847	5.37735	6.69478	4.46721	6.90042	6.87067	8.05844	5.60097	8.32269	9.19769	8.83491
SLC5A5	-1.35715	-0.172883	7.45761	0.00631687	0.105137	0.335533	0.328599	0.426284	0.897309	0.491855	0.277397	0.155196	0.189609	0.0387081	0.123361
PTPRN	-2.54742	-1.74224	7.45259	0.00633452	0.105178	0.300178	0	0.458405	0.117198	0.2327	0.123373	0.0503797	0	0.209831	0
GSTM3	-0.791674	2.64852	7.45243	0.00633508	0.105178	7.90823	8.04782	8.64745	5.55403	13.7301	2.39953	3.15623	2.95118	1.32984	4.65749
KBTBD11	-2.1036	-0.567371	7.45105	0.00633996	0.105178	0.186436	0.0482246	0.563204	0.204486	0.0496596	0.0333916	0.00644482	0.0688244	0.00906666	0.100283
KCNK4	-2.00816	-0.956094	7.4507	0.00634118	0.105178	0.607146	0.108311	0.480562	1.17146	1.01892	0.0594608	0.286417	0.112147	0	0.283618
HIST1H2AJ	1.49155	5.15805	7.44645	0.00635616	0.105295	142.016	191.107	114.283	261.263	147.442	190.236	102.818	144.161	801.905	532.582
RBBP8NL	0.751498	1.8485	7.4456	0.00635916	0.105295	1.47868	1.6117	2.0039	1.34616	1.20248	2.06748	1.47961	2.95638	1.71046	2.36399
NRG1	-2.86844	-2.95133	7.43458	0.00639822	0.105851	0.336182	0.242563	0.0090157	0.10126	0.0713218	0	0	0	0	0.0490689
TM6SF1	-2.0474	-0.95894	7.43237	0.00640609	0.10589	1.26123	0.147856	1.26128	2.47351	1.0059	0.282492	0.417923	1.31827	0	0
SHISA4	-0.87426	1.2872	7.42921	0.00641737	0.105986	4.51639	3.21712	4.71213	4.90189	2.7172	2.04915	1.17532	2.3468	0.966391	2.72076
ASTN2	-0.725971	4.24318	7.41316	0.00647485	0.106843	8.6722	12.847	9.65046	7.84767	14.6403	6.81866	3.19319	8.3895	2.78153	6.53719
IFI44	-1.49537	1.1334	7.41077	0.00648345	0.106894	3.74984	1.80302	6.90196	3.11189	5.57735	1.81613	0.773487	2.26011	0.33886	1.28002
PADI2	1.28685	2.35962	7.40559	0.00650214	0.10711	1.09087	0.728707	1.28619	1.67804	2.15598	1.22077	2.80594	1.10885	3.40972	4.3288
HLA-DMB	-0.96538	2.80349	7.40303	0.0065114	0.107171	14.1621	8.10992	14.2335	10.381	16.6713	3.87619	2.79296	11.4912	4.22279	3.87535
PDE7A	-0.60882	4.02719	7.39828	0.00652863	0.107363	11.6211	11.1348	8.65892	8.59567	11.0155	5.90085	3.51493	6.19262	3.49115	10.0654
FAM155A	-1.67035	-0.398031	7.38238	0.00658659	0.108224	0.0487713	0.152445	0.267973	0.136278	0.329257	0.0210144	0.0101167	0.0618199	0.0570387	0.0983881
MMP12	-3.35316	2.73057	7.36277	0.00665881	0.109317	2.13558	0.152481	15.6085	24.3837	10.4442	3.44624	0.0758951	0.851618	0.0707758	0
TPBGL	-2.26169	-2.05192	7.35313	0.00669462	0.109718	0.0173963	0.122099	0.220429	0.187837	0.225465	0.0508396	0.0162594	0	0.0456123	0
CCR5	-1.6543	-0.36298	7.34221	0.00673539	0.110197	0.388172	0.413909	0.965367	0.423738	0.601297	0.134722	0.0780887	0.336234	0.163172	0.0508175
KCNA10	-2.66224	-2.42366	7.33941	0.00674591	0.110197	0.154291	0.108719	0	0.301438	0.18533	0.0251945	0	0	0	0.0625253
RPL10L	3.89698	-3.27827	7.33918	0.00674676	0.110197	0	0	0	0	0	0.228595	0	0	0.390513	0
SPON2	-1.22069	3.61428	7.33917	0.00674679	0.110197	13.0791	4.47439	22.1844	17.2429	21.6274	3.43104	3.41218	9.29526	7.20529	3.51131
COL12A1	-1.79735	2.82368	7.33503	0.00676235	0.110358	1.36812	0.757956	3.66092	2.21967	1.29601	1.47123	0.145937	0.658967	0.722931	0.137675
OLAH	0.921432	6.55649	7.33344	0.00676833	0.110362	150.412	48.8463	57.5568	80.4756	114.254	90.6757	134.746	109.491	140.911	105.021
CPM	-0.672986	7.19257	7.32294	0.00680799	0.110869	81.9231	75.4798	112.462	140.033	126.88	60.7367	48.1638	63.9162	49.5517	58.8139
PLD4	-1.43142	-0.546161	7.32136	0.006814	0.110869	0.694431	0.999853	0.466965	1.09385	0.440219	0.204779	0.137485	0.435048	0.770868	0.921535
HIST1H4F	1.0232	5.72972	7.32065	0.00681669	0.110869	563.524	662.295	386.494	735.199	557.894	780.057	476.242	614.338	1495.93	1044.19
CREB5	-0.800324	5.87864	7.31911	0.00682252	0.11087	24.5095	15.2441	12.7967	18.1722	20.4338	9.54382	6.57028	14.1931	4.85397	10.2659
TGFB2	-0.84746	2.20558	7.30749	0.00686676	0.111468	1.40659	1.75463	2.00283	2.08817	1.78178	0.915562	0.531499	1.31734	0.309557	1.25256
GPRC5A	-1.2194	3.44489	7.30416	0.00687953	0.111468	3.596	3.99052	7.7025	8.25606	9.33066	2.78059	0.422097	5.4256	0.60499	0.477633
PVRIG	-1.15928	0.263358	7.30247	0.00688598	0.111468	1.73065	1.17252	1.97154	1.68456	1.7972	0.321547	0.230453	1.14818	0.401677	1.15793
BICC1	-1.07756	1.74515	7.30216	0.00688719	0.111468	1.06944	1.00251	1.62663	1.58206	1.09168	0.298947	0.541593	0.558784	0.197376	1.0323
SELM	-1.01801	4.31381	7.30188	0.00688826	0.111468	63.8497	62.5909	86.2927	83.9822	121.439	21.8773	33.704	43.9742	41.612	14.2384
KRT19	0.987461	9.44057	7.29894	0.00689955	0.111483	383.557	606.818	651.247	716.876	612.208	686.193	826.228	1733.12	1004.14	373.785
AP2S1	0.637831	5.84447	7.29862	0.00690076	0.111483	112.639	98.1499	121.133	119.209	89.79	123.172	101.469	110.122	158.498	182.35
RNF165	-1.90206	-1.34471	7.29669	0.00690818	0.11151	0.265486	0.118481	0.412404	0.105972	0.122202	0.0490247	0.0313288	0.0961328	0	0.123265
CD300LB	-1.59022	-1.52866	7.28967	0.0069352	0.111842	0.346479	0.304591	0.211527	0.351111	0.333546	0.115502	0	0.154812	0.0751126	0.246441
HHLA1	-3.91431	-1.66035	7.28502	0.00695318	0.111861	0	0.0161389	0.656098	0.0763376	0.0845266	0.0348704	0	0	0	0
C1orf123	0.603711	3.599	7.27897	0.00697664	0.112145	16.6605	14.345	18.2069	18.599	14.7648	22.047	17.2591	17.9148	19.1133	24.2857
RASSF2	-0.646173	3.40268	7.27373	0.00699705	0.112337	3.91019	2.39747	3.65978	4.3974	3.94352	2.18022	1.4764	1.76846	1.42073	2.76483
IZUMO1	-3.65072	-3.22073	7.27263	0.00700132	0.112337	0.0956905	0	0	3.29914	0.0460085	0	0	0	0	0
HIST1H2AC	1.75495	5.53828	7.27077	0.00700857	0.112337	30.0243	23.7088	10.6823	34.8111	26.1004	22.0234	22.6891	20.5496	172.002	41.0937
ST6GALNAC3	-2.00524	-0.0232516	7.26991	0.00701194	0.112337	0.934334	0.0967123	0.995595	0.575665	1.77069	0	0.211126	0.163629	0.47933	0.780659
CHST3	-0.833069	2.95922	7.26214	0.00704235	0.11272	1.52144	2.48591	2.31849	2.05538	2.44448	1.12352	0.539099	0.91889	0.540519	2.12117
SLC2A12	-1.19759	2.63966	7.26049	0.00704881	0.11272	1.377	5.16676	4.46216	2.07984	1.83602	0.981524	0.604404	0.556123	1.07941	2.19702
ACCS	1.47501	0.873004	7.25662	0.00706403	0.11272	0.30969	0.378436	0.897668	0.795686	2.63061	2.32268	1.74395	1.6307	0.664503	2.94977
ALDH1L1	-1.59924	-1.53174	7.25658	0.00706417	0.11272	1.2127	3.05889	0.590593	1.07642	1.80853	0.536415	0.115469	0.448186	0.157265	0.87863
SLC4A10	-1.98895	-2.20803	7.25634	0.00706513	0.11272	0.0840466	0.0197472	0.0772724	0.0600578	0.0811303	0.0162743	0.0392919	0	0	0.0101757
TAP2	-1.13073	3.0696	7.24367	0.00711512	0.113399	3.37668	2.77447	8.26902	6.25236	4.52216	2.169	0.69231	3.99988	1.77467	0.701012
LHX8	5.83637	-2.21099	7.24257	0.00711949	0.113399	0	0	0	0	0	0	0	0	0	1.09892
DHRS4L2	-1.25441	0.9511	7.2334	0.00715595	0.113886	2.74257	6.54011	1.39629	3.18151	8.09257	1.05887	1.24347	1.7803	1.08291	2.75474
NAT8	-4.23239	-3.01108	7.22146	0.00720371	0.114551	0.367586	0	0.499663	0	0	0	0	0	0	0
CSRP1	0.909021	8.92804	7.21354	0.00723557	0.114897	431.866	268.931	240.838	379.274	237.485	316.351	512.618	380.729	666.287	288.717
ASCL5	3.62119	-3.29026	7.21149	0.00724384	0.114897	0	0	0	0	0	0.048493	0	0	0	0.150496
CAPN2	-0.634146	5.6045	7.21013	0.00724931	0.114897	22.5288	24.761	26.4236	31.853	27.5701	15.5933	7.18556	13.2864	15.799	17.0343
RHOD	0.883511	6.34079	7.18492	0.00735188	0.116322	101.55	80.5295	101.01	103.848	85.5964	136.996	111.096	130.462	207.577	68.7493
CYGB	-0.870318	2.48133	7.1836	0.00735731	0.116322	6.72088	8.66718	10.3003	7.69985	7.46335	2.45908	3.72681	6.93399	2.35629	2.99283
SP110	-0.764556	2.12676	7.1784	0.00737867	0.116564	4.40819	3.51822	5.43772	5.87466	4.21025	3.02628	1.23056	3.85088	1.32512	2.51078
NUAK1	-0.961851	2.81975	7.16516	0.00743332	0.117319	2.11726	1.60601	4.6281	2.60074	3.26578	1.56441	0.354464	2.30001	0.997366	0.574528
LEPR	-0.9954	3.55851	7.16386	0.00743868	0.117319	4.87258	5.81522	4.50597	4.91779	8.38193	3.29587	2.09846	4.18341	0.622873	2.10355
ALDOC	-1.55155	0.871923	7.15751	0.00746509	0.117639	3.33734	0.535349	3.52559	1.73779	3.65353	0.484937	0.397991	0.474962	1.36762	1.24382
CYR61	-1.25929	5.42714	7.15323	0.0074829	0.117823	54.7773	75.7258	41.8132	22.9743	22.1615	9.66943	11.9276	11.0065	26.8093	7.17777
ODF3	-2.15181	-2.6483	7.14901	0.00750055	0.118005	1.56335	0.310535	0.263859	0.172283	0.578374	0	0.0769986	0.118797	0.106059	0
HIST1H2AG	1.08384	5.82897	7.14585	0.00751376	0.118116	27.9558	29.1516	19.4866	31.9398	24.7773	26.3365	20.8068	27.4649	88.8772	51.88
ATP2B3	-1.57298	-0.707274	7.14437	0.00751995	0.118117	0.182485	0.398531	0.143222	0.349394	0.196079	0.0647262	0.0208422	0.159089	0.0917312	0.032055
BMP4	-1.02038	2.63194	7.13759	0.00754845	0.118468	6.60372	13.2122	9.02026	13.1256	5.64795	3.00756	3.84435	3.97392	1.76103	6.93739
PUSL1	0.714333	3.34316	7.13362	0.00756518	0.118634	12.6451	11.9544	12.0482	10.5988	9.28758	13.1801	10.4668	12.525	20.3571	16.1919
TMEM184B	0.608939	7.30607	7.12973	0.0075816	0.118795	56.6627	48.8022	58.2837	72.1854	41.2788	66.9193	44.4015	66.3304	75.893	85.5002
IQGAP3	0.748825	3.61349	7.12495	0.00760187	0.118943	2.6432	2.04003	2.10666	2.86789	2.04504	2.62336	2.28427	2.21125	3.72273	4.98955
PIP5KL1	1.26106	3.25865	7.12343	0.0076083	0.118943	14.1887	3.14458	3.70934	6.60307	3.85364	9.75921	16.0349	6.26249	13.8798	12.9942
TSPAN2	-1.47775	-0.876723	7.12313	0.00760956	0.118943	0.491672	0.224204	0.331188	0.772011	1.14336	0.315365	0.0141473	0.155923	0.522778	0.457736
AIF1	-1.00012	2.29017	7.11589	0.00764035	0.119327	28.4356	19.0405	10.9508	28.4579	16.8476	6.17902	7.80935	14.961	3.73263	13.1171
OC90	-4.52476	-2.89383	7.10355	0.00769315	0.119833	0	0	0.439539	0.0636652	0	6.27e-05	0	0	0	0
MT-ATP6	-0.815212	7.58029	7.10249	0.0076977	0.119833	1094.76	853.581	463.769	494.445	1066.89	346.144	421.352	504.319	225.394	307.884
IGFBP5	-0.969072	6.57916	7.1021	0.00769938	0.119833	28.9654	24.3019	31.1778	45.7833	27.5629	5.62656	10.3199	8.2273	11.7609	32.383
OR52N2	-2.0289	-1.58589	7.10114	0.0077035	0.119833	0.32814	1.40668	0.763338	0.347776	1.02816	0	0.154109	0	0.285188	0.267816
DVL3	0.610642	7.60444	7.10105	0.00770388	0.119833	53.517	54.2989	46.9518	52.3005	49.0121	51.8548	66.1093	65.1803	88.7922	56.0879
FAM150B	-1.27272	0.606996	7.09776	0.00771805	0.119957	4.92237	1.20077	6.0012	5.11844	3.55723	3.75458	0.670338	2.46138	0.481893	1.79418
LYVE1	-1.09708	5.75311	7.09564	0.00772716	0.120002	36.4332	52.763	19.5485	64.41	13.7364	9.02706	12.9776	17.0712	5.66052	28.9544
AKAP3	-1.58034	0.267238	7.09332	0.00773718	0.120018	1.41445	0.855209	1.54665	2.04344	0.815959	0.447765	0.121529	0.371915	0	0.210283
TMEM51	-0.745059	1.98567	7.0925	0.0077407	0.120018	4.39608	4.28256	4.09447	4.18803	4.77322	1.59762	2.34117	2.3239	1.42969	2.47473
HIST1H2BH	1.08491	4.19169	7.08923	0.00775485	0.120141	9.89314	10.2357	7.91015	12.1383	7.04133	10.8254	5.66221	10.4343	28.9366	22.9241
CACNG4	-1.34208	2.02539	7.08619	0.00776803	0.120248	5.58294	2.36339	2.3811	1.49052	1.59105	1.06052	1.49592	0.485223	0.390295	0.532554
EPS8L3	-4.25537	-3.00908	7.0838	0.00777838	0.120312	0.0936759	0	0.243168	0	0	0	0	0	0	0
SKIV2L2	-0.737595	4.979	7.07418	0.00782027	0.120851	16.5982	11.6893	15.4324	14.8316	18.2724	12.1547	7.75583	6.42848	3.77238	7.12377
PIK3R5	-0.998577	1.50404	7.07291	0.00782582	0.120851	1.66228	1.08705	0.926499	2.19772	1.59024	0.348436	0.277966	0.794952	0.352498	1.08671
NUDT2	0.670167	3.32915	7.06372	0.00786603	0.121186	15.1224	10.3073	15.1997	15.0069	20.242	22.58	15.5959	17.5814	20.1842	24.0202
RGL1	-0.606349	4.16328	7.06361	0.00786652	0.121186	7.67062	6.6216	7.41507	7.67263	5.72358	2.96319	3.07469	4.95968	2.26624	5.95463
EFS	0.696008	6.85806	7.06221	0.00787267	0.121186	47.4235	53.5987	47.2593	47.3404	42.0703	41.2161	52.9854	77.3091	80.378	49.9135
SPP1	-1.43874	8.33202	7.05757	0.0078931	0.121404	622.761	603.348	279.416	950.89	305.357	32.6134	109.04	99.81	138.55	527.073
TCEB3C	-3.12502	-2.03543	7.05352	0.00791098	0.121582	0.566661	0.189477	0.0779191	0	0.505705	0	0.0560201	0	0.0353243	0
C1orf168	-2.91692	-2.30625	7.05174	0.00791883	0.121605	0.133709	0	0.217249	0.0410215	0.154788	0	0	0	0	0.0557601
VDR	1.16596	3.80318	7.04467	0.00795017	0.121989	3.50572	3.71236	6.7506	2.34739	3.04086	7.92792	5.62295	4.17166	11.6989	1.90928
MMP7	-3.28586	-0.0935821	7.03957	0.00797282	0.122239	2.4047	0	8.46503	0.437173	1.18717	0.33983	0.0925125	0	0.450087	0
TFEC	-1.04056	2.66347	7.03684	0.00798497	0.122328	2.89889	2.90774	1.92696	2.76105	3.22703	1.08515	0.853473	2.7278	0.332829	1.47977
AUNIP	0.648834	2.73182	7.03377	0.00799866	0.122441	6.45387	4.22807	4.56778	4.08324	4.51116	6.74865	4.83648	6.54583	4.21562	7.2469
ZNF98	-3.1246	-2.13456	7.03108	0.00801072	0.122466	2.22422	0.3784	0.842899	0	0.844621	0.157602	0	0	0	0.159191
GKN1	-2.98203	0.977	7.03056	0.00801304	0.122466	1.79675	0.972264	17.2449	2.80281	19.6411	1.67047	0.141017	2.93409	0	0
SNX16	-0.814963	2.28437	7.02519	0.0080371	0.122657	3.21108	6.3972	4.92508	3.41625	4.90704	2.49639	1.63248	2.77982	3.19683	3.93739
TUBB3	0.905727	3.51869	7.02492	0.00803831	0.122657	4.44435	9.24992	9.09152	14.7208	8.70377	12.254	9.41752	13.3574	15.126	13.6994
SNRPN	-0.898166	2.65753	7.02019	0.00805958	0.122885	7.93405	7.18364	9.72958	11.3601	10.6023	2.82515	4.78496	2.6098	2.26668	8.08213
MT-ND3	-0.950555	5.59978	7.01131	0.00809965	0.123398	990.269	748.647	480.305	440.866	1196.05	574.318	379.999	271.29	121.047	334.535
IL22RA2	0.888862	3.19252	7.00018	0.00815017	0.123907	2.85352	2.96945	3.48671	4.11631	4.58921	5.41771	7.82458	5.50515	2.07493	5.7582
AAED1	-0.775206	2.22097	6.99965	0.00815255	0.123907	3.07811	3.63513	3.49043	2.93281	3.38933	1.93502	1.04171	1.91522	0.644682	2.65072
MAGEA3	2.09297	0.183219	6.99691	0.00816508	0.123907	0.952483	0.336403	0.512178	0.170426	0.326612	0.233591	3.40311	0.189413	1.07134	1.37663
NCF2	-0.699318	3.49286	6.99608	0.00816883	0.123907	14.5228	9.4274	10.4666	15.8574	8.19989	4.90507	5.42376	7.44385	3.92115	7.09896
CAMK1D	-0.868078	1.74911	6.99545	0.00817174	0.123907	2.07701	3.00486	1.27067	2.15715	2.3567	1.15502	0.419595	2.18787	0.451444	1.37194
CES1	-1.84304	0.943223	6.99405	0.00817813	0.123907	1.36488	1.0994	2.57091	2.28478	4.91083	0.0523301	0.846222	0.250858	0.181181	1.54693
FBP1	1.21646	1.95576	6.98881	0.00820209	0.124173	2.90904	1.37513	5.43299	2.63362	2.43923	2.71572	4.53817	4.24264	10.1193	9.58502
ADCY5	0.840851	3.80184	6.97273	0.00827613	0.125195	3.07197	4.95589	2.9965	2.17918	2.16644	2.76848	4.41377	3.76541	2.61268	7.70132
HIST1H2AB	0.990582	3.71364	6.96562	0.00830907	0.125595	65.1521	89.6105	63.2022	92.6158	76.6597	91.3638	46.5673	102.215	194.016	165.177
SULT1B1	-0.75959	4.26193	6.95087	0.00837785	0.126337	5.40174	5.65068	4.10002	4.36774	7.21954	3.87961	1.59598	3.53283	1.01909	3.21498
RP11-382A20.3	-0.78937	2.86009	6.94739	0.00839415	0.126484	1.10834	0.973469	1.33259	1.33706	1.88666	0.573849	0.459807	0.842531	0.34648	1.1372
DPYS	4.06227	-2.45305	6.93501	0.00845248	0.127263	0	0	0	0	0.0338007	0.022945	0.235488	0	0	1.08087
PDGFRA	-1.28285	5.49747	6.93142	0.00846944	0.127419	18.5823	28.7114	22.4981	30.471	16.4532	8.16913	4.94146	6.79345	2.56382	21.1848
OR5P2	-1.49664	-1.43707	6.92475	0.0085011	0.127795	0.73518	0.824553	0.427311	0.524454	1.29068	0.366951	0.246552	0.227221	0	0.192764
LRRC61	0.914968	3.99737	6.91432	0.0085508	0.128442	13.3485	8.29312	12.0839	8.62015	8.10313	8.69473	8.83541	16.9439	24.491	15.0195
SLAMF9	3.75757	-3.33084	6.9108	0.00856767	0.128595	0	0	0	1.91e-07	0	0	0	0.205936	0.185786	0
TMSB15B	1.31105	-0.927732	6.90629	0.00858931	0.12882	0.889231	0.94741	0.530397	0.219208	0.313623	1.28481	1.42189	1.00305	0.340492	2.4418
ACOT4	0.709613	3.02951	6.90303	0.00860499	0.12889	4.15218	3.95625	5.19637	3.79387	4.33585	6.00748	6.46523	4.65248	5.00427	5.13208
TMC4	0.735224	5.48195	6.90253	0.00860739	0.12889	21.3517	41.6867	18.7289	31.9938	20.0423	45.0629	21.9052	38.2784	38.9362	24.713
ATP6V1F	0.700134	6.59213	6.87866	0.00872312	0.130314	228.012	221.756	260.093	235.358	192.392	280.447	318.01	239.803	342.269	226.36
CLDN5	-0.880382	2.35695	6.87754	0.00872855	0.130314	5.49424	8.08554	10.9359	9.43111	6.16361	2.18855	2.3965	3.96512	3.90788	3.9764
CHI3L2	-1.79835	2.75826	6.87737	0.00872937	0.130314	15.7914	2.8085	9.76641	11.3306	32.519	3.79076	2.10072	12.0287	1.08287	1.52388
AGRN	-1.04093	3.80075	6.87734	0.00872954	0.130314	2.8712	1.9189	6.75364	5.03262	2.92065	1.02471	0.623463	1.57079	2.15628	2.28833
FAM177B	-1.45848	-1.70496	6.86432	0.00879335	0.131051	0.880352	0.288627	0.742418	0.821905	0.879331	0.173804	0.224576	0.454804	0	0.206329
TBXAS1	-0.997344	2.38091	6.86311	0.00879935	0.131051	6.62361	4.78913	4.77435	9.26408	3.57405	0.96337	1.78126	3.7461	2.32059	3.14359
DNER	-1.85776	0.776394	6.85969	0.0088162	0.131198	1.22245	0.578159	3.64512	0.503251	0.233236	0.257783	0.481634	0.0840707	0.193163	0.232161
SLC35F3	-2.47045	-2.76935	6.85834	0.00882285	0.131198	0.035216	0.0494388	0.137509	0.0792221	0.0253572	0.0171553	0	0.0251474	0	0
CYP21A2	-1.76356	-1.46712	6.84876	0.00887028	0.131731	0.513267	0.401604	0.142728	0.473003	0.233908	0.0548724	0.024239	0.071648	0	0.53472
CX3CR1	-1.21167	0.332086	6.84834	0.00887237	0.131731	0.496412	0.456887	1.15831	0.94362	1.27308	0.482953	0.15945	0.398558	0.0813713	0.413894
MATK	-1.54258	-0.640458	6.84576	0.0088852	0.131804	0.827049	0.684333	0.899596	1.49716	0.687755	0.123451	0.160806	0.794487	0.346352	0.107351
JMJD8	0.725421	4.67931	6.84126	0.00890758	0.131949	18.3498	14.3285	25.7879	16.0811	14.0576	17.3846	17.4219	20.5961	29.7646	24.5073
DKK3	-0.86126	3.12705	6.83641	0.00893182	0.132206	3.27272	8.4347	6.42834	10.6875	7.3447	3.39267	1.95492	3.93599	1.91011	5.20799
USP2	-1.2362	-0.721376	6.8347	0.00894035	0.132231	0.757485	0.643513	0.540343	0.628912	0.240246	0.0783346	0.11759	0.114633	0.164851	0.399073
DDR1	0.592594	8.21704	6.83332	0.00894726	0.132231	164.398	170.126	230.627	184.017	135.612	189.197	146.944	268.47	224.572	181.714
KLHL4	-1.09241	-0.527507	6.82678	0.00898008	0.132615	0.232124	0.246096	0.285135	0.136515	0.207261	0.100715	0.0448315	0.148211	0.0420333	0.0968986
RNASEH2C	0.59826	5.10663	6.82491	0.00898951	0.132652	21.0157	23.9902	24.8011	21.7877	21.6327	25.3749	25.6911	30.0283	38.7997	25.1147
CD53	-0.66192	3.83073	6.8234	0.00899709	0.132662	21.8389	17.2421	16.7845	26.826	17.5036	8.39313	11.5266	11.9265	7.46878	11.3908
PKHD1	-1.42002	1.73113	6.82038	0.00901232	0.132785	0.486537	0.395731	0.27497	0.181409	1.19564	0.33299	0.0532315	0.104591	0.148939	0.186676
EQTN	-1.753	-1.92142	6.81696	0.00902961	0.132938	0.712082	0.776871	0.585855	0.199222	1.07097	0.0681419	0.0635454	0.549705	0.0878773	0.158611
SPIRE1	-1.00795	1.88977	6.8144	0.00904257	0.132944	1.01493	1.86307	1.69621	2.15268	2.96882	0.524823	0.354763	0.699431	0.837307	1.89554
FAM160B2	0.596046	5.17742	6.81416	0.00904379	0.132944	7.63384	11.04	13.1273	10.7983	10.5235	16.0797	7.82552	14.1966	13.3568	13.4912
SPRR3	3.31106	-3.39589	6.81067	0.00906147	0.133102	0	0	0	0	0	0	0.104248	0.323111	0	0.166136
ITGA1	-0.902548	5.27074	6.80288	0.00910111	0.133582	4.11782	4.48519	9.90887	8.50412	8.39982	2.63036	2.53361	2.25872	1.53553	7.21645
HSPH1	-0.87243	4.65444	6.79714	0.00913043	0.133784	9.8196	23.2571	15.3001	8.83277	13.2035	8.81245	4.75528	6.80796	2.22147	9.84549
PGF	1.02611	10.614	6.79631	0.00913466	0.133784	1233.69	585.881	1303.42	977.437	698.874	1419.16	1332.85	946.991	2576.48	907.158
TRAT1	-3.09929	-2.25149	6.79546	0.00913901	0.133784	0.105275	0	0.383827	0.0879986	0.493204	0.0773901	0	0	0	0
IL36RN	1.55411	4.61032	6.79432	0.00914483	0.133784	10.6149	18.771	8.07246	4.54059	3.58365	10.7027	43.0456	11.909	19.0431	8.68247
OBSCN	1.36072	4.14534	6.79321	0.00915052	0.133784	2.34272	2.95112	3.14655	1.64575	4.60957	2.86955	13.7003	4.69754	6.27653	1.7319
CST2	-2.04531	-0.588744	6.79203	0.00915655	0.133784	1.00959	0.853684	0.986137	2.15618	8.6676	0.0858974	0.476013	1.10204	0.54601	0.414966
CDC42EP3	-0.659721	3.97424	6.78953	0.00916941	0.133871	12.8648	8.25879	11.0574	7.16809	12.3188	7.10389	3.95391	7.20036	3.51239	6.7529
ALX1	3.48262	-3.34193	6.78124	0.00921211	0.134392	0	0	0	0	0	0.143961	0	0.104699	0	0
LARP6	-0.907482	1.13867	6.77947	0.00922124	0.134423	2.41551	1.0224	2.33563	2.79517	5.52621	0.807628	0.496108	0.659358	0.209719	1.87371
LILRA1	-1.50685	-1.50868	6.77464	0.00924622	0.134537	0.262544	0.24065	0.207961	0.319536	0.333373	0.127121	0.0999494	0	0	0.144368
ARRB2	-0.785594	3.38429	6.77438	0.00924757	0.134537	15.5686	12.6716	10.9535	20.2283	9.05404	4.82298	3.26176	8.88391	7.11305	9.78486
BEAN1	-0.803693	1.6686	6.77391	0.00925001	0.134537	2.03396	2.35015	3.04465	3.64623	3.01749	0.944311	0.877534	2.10371	1.00403	1.57337
SEMA7A	0.630474	8.73615	6.77031	0.00926868	0.134707	179.255	188.862	153.035	225.303	158.526	217.487	187.05	265.178	269.634	167.767
NDN	-0.779519	3.9667	6.76561	0.00929314	0.134873	13.4855	19.6717	12.4917	25.2653	14.0142	5.19945	7.33654	8.11898	5.78268	14.7758
EBP	0.923447	2.30783	6.76542	0.00929411	0.134873	9.9369	4.75701	8.67735	11.2526	4.87504	11.6035	7.7455	11.1577	10.9814	21.6568
NPAS3	-0.844668	1.15903	6.76308	0.00930627	0.134948	0.895818	0.886813	0.884416	0.851413	2.00084	0.67222	0.498426	0.882022	0.205918	0.500635
MRPL49	0.585397	5.90836	6.75858	0.0093298	0.135187	47.3279	37.4968	43.0279	50.2636	40.2284	49.8347	42.4134	52.8706	66.5977	45.3206
STON1	-0.665043	5.09323	6.75681	0.00933903	0.135219	11.2874	10.6471	13.484	9.28851	13.5876	8.67879	4.09162	5.87438	2.61657	9.89699
PLS3	-0.792843	3.91714	6.75461	0.00935055	0.135284	6.24476	10.9712	16.2175	11.3273	11.6529	4.13412	3.86343	4.80369	5.99104	8.83581
HIST1H3D	1.59523	3.64811	6.74895	0.00938029	0.135613	57.1648	37.223	43.068	65.0883	46.4297	37.3579	26.5702	50.6839	291.403	128.479
HIST1H3J	1.2976	2.66544	6.74578	0.00939695	0.135643	31.9399	36.3274	26.1688	31.8526	20.805	43.3627	23.0403	32.894	122.549	37.9333
IGSF8	0.908052	5.83663	6.74443	0.00940407	0.135643	36.0446	23.8412	35.2477	28.766	16.4523	23.674	52.8699	24.5449	48.4114	50.2724
DBNDD2	-1.08893	1.97544	6.74382	0.00940727	0.135643	7.06074	6.68221	8.10004	11.495	9.36478	0.730284	3.78023	3.44359	3.07239	3.87416
RUNX2	-1.12608	-0.499924	6.7432	0.00941055	0.135643	0.276358	0.199906	0.242713	0.285352	0.403564	0.0535199	0.09452	0.127655	0.0446689	0.193319
KAZALD1	1.19282	1.52885	6.7406	0.00942427	0.135726	1.06284	0.991878	1.65193	1.91063	2.00479	0.929444	1.18633	5.92076	2.47773	4.42898
CYP1B1	1.44004	5.8396	6.73811	0.00943746	0.135726	7.63798	1.83651	10.8557	6.00972	25.0911	40.6041	12.0059	15.4322	35.2847	11.8228
IL18R1	-1.65872	0.984526	6.72374	0.00951381	0.136588	1.16942	2.6964	0.776939	1.93905	1.13824	0.315848	0.109471	0.333927	0	2.26207
PRKD1	-1.05338	0.746894	6.72249	0.00952046	0.136588	0.88794	1.96795	1.02393	0.874175	0.864098	0.381268	0.434855	0.200399	0.158222	1.09681
ADRA1A	-3.55292	-3.27338	6.72137	0.00952644	0.136588	0.0637136	0.0913574	0	0.0196183	0	0	0	0	0	0
MCC	-0.812656	4.40862	6.72007	0.00953341	0.136588	3.68163	5.77248	4.28228	4.98834	7.46446	2.77681	1.96577	4.16913	1.02513	3.29446
NIPSNAP1	0.700705	4.05663	6.71973	0.00953521	0.136588	9.3556	8.81447	11.7219	9.57025	8.90737	8.6119	9.69462	9.0557	12.3996	23.8919
POF1B	-1.14842	2.50447	6.71695	0.00955009	0.136588	3.47139	2.64596	2.15994	1.52499	6.14072	2.47854	0.685756	0.926822	0.534747	1.48769
SPATS2L	-0.641659	4.82232	6.71691	0.00955029	0.136588	25.5157	23.8938	28.8508	28.5343	29.314	16.1798	11.7494	19.4963	4.53612	18.2311
TMC1	-0.740897	2.51542	6.71534	0.00955872	0.136588	5.02818	2.68072	3.87715	2.52874	3.72103	2.29484	1.18825	1.82833	0.979246	2.54858
MUC20	-1.20659	5.19439	6.71487	0.00956125	0.136588	40.3595	77.1799	68.1753	64.6708	140.826	55.949	17.6141	73.9022	8.39329	36.8181
OR51J1	-3.51237	-3.29022	6.70772	0.00959963	0.136884	0	0.17466	0	0.166323	0.176355	0	0	0	0	0
GTSF1	1.26507	3.01611	6.70634	0.00960707	0.136884	14.9263	5.53917	10.6481	7.7847	8.57841	5.66885	37.4553	7.15316	28.2264	17.9724
LONRF2	-1.07249	3.53366	6.70629	0.00960735	0.136884	5.26143	2.90629	4.17456	4.6632	4.24105	2.03878	0.683315	0.477535	1.28578	3.62554
TACR3	-1.59245	-0.97928	6.70573	0.00961036	0.136884	0.0901467	0.113438	0.217595	0.210445	0.324236	0.0785815	0.0420811	0.0770614	0.047332	0
LRRTM2	-1.01362	2.55444	6.6815	0.00974185	0.138654	1.84792	2.27412	1.61072	1.10662	3.70912	1.05753	0.432923	1.63307	0.242139	1.2593
LY96	-1.30498	0.465511	6.67755	0.00976348	0.138859	8.58704	7.99706	5.40564	10.445	6.4202	2.38729	3.53034	3.66112	0	3.62667
EDEM2	0.656005	6.21297	6.67542	0.00977517	0.138923	47.7643	52.2434	36.143	64.6203	51.6666	54.8214	53.9551	59.5179	79.4764	63.3968
HSD3B2	-1.64283	0.616685	6.67356	0.00978534	0.138965	1.52212	4.50908	1.02324	2.26031	1.07231	0.477407	0.455207	0.719672	0	1.26277
TNFSF10	-1.62958	4.86215	6.66968	0.0098067	0.139082	9.51693	25.6245	48.7262	60.5493	43.8105	9.21838	5.40398	33.2375	1.6035	3.8167
KCNT2	-2.82655	-1.99326	6.66944	0.00980803	0.139082	0.149209	1.87e-08	0.124826	0.0294599	0.26546	0	0.0428918	0	0	0.0210476
HABP2	-3.52698	-1.66171	6.66486	0.00983323	0.139337	0.211469	0	0.759363	0.0585303	0.0936889	0	0	0	0.0639873	0
MS4A7	-1.14026	3.99632	6.663	0.00984349	0.139379	18.7354	14.7702	8.44586	22.9975	17.4218	4.78331	6.41519	16.3926	1.85769	3.70216
ARAP2	-1.02624	4.62291	6.65615	0.00988143	0.139723	14.1869	29.9711	7.91702	10.9394	14.0633	4.32569	9.147	11.2403	1.25405	4.99349
KDM1B	-0.593994	3.09865	6.65498	0.0098879	0.139723	5.32705	4.94794	5.92406	5.35684	5.48169	3.75233	1.95113	3.49209	2.102	4.12296
STK39	-1.21163	0.470863	6.65469	0.00988954	0.139723	0.883272	0.261333	0.987124	0.681963	0.913155	0.13441	0.336976	0.198432	0.146892	0.472383
ZFHX3	-1.09205	6.66164	6.65244	0.00990199	0.139797	5.33286	7.46436	20.1574	29.5566	6.8734	7.90812	3.12448	4.04901	3.56273	7.17078
RAB3C	-1.70961	-1.43952	6.64961	0.00991774	0.139869	0.0821487	0.0369046	0.0476054	0.101885	0.0967764	0.0356511	0.00503086	0.0465008	0	0.0062818
MFSD4A	-1.05872	0.732569	6.64891	0.00992167	0.139869	1.50269	0.63529	1.6947	0.553189	0.760061	0.139578	0.27995	0.418704	0.250313	0.540801
ZFYVE19	0.671349	3.33111	6.64506	0.00994314	0.140069	9.17582	7.73685	8.008	11.1498	5.42377	9.31533	13.1149	12.8035	10.6231	11.5688
AVPR1B	-3.97017	-3.10246	6.64072	0.00996736	0.140308	0.177438	0	0.0767421	0	0	0	0	0	0	0
IL2RB	-1.02419	5.02895	6.63366	0.010007	0.140696	20.569	15.6576	42.0146	48.6071	21.5501	19.0098	9.24274	16.5466	14.211	5.47675
EPSTI1	-1.14453	2.22144	6.63212	0.0100156	0.140696	3.88293	3.41306	4.91988	3.09816	8.68415	1.24263	0.524174	5.24044	0.964804	2.43044
NXN	-0.940066	2.28183	6.6319	0.0100169	0.140696	2.24214	2.63872	3.42395	8.74429	3.4999	1.19369	1.01351	1.25937	2.77826	3.11026
HIST1H4D	0.990894	6.73275	6.62684	0.0100453	0.140993	1116.13	1344.87	927.936	1399.4	1130.94	1037.88	1197.55	1520.1	3034.58	1718.25
RASA3	-0.75481	2.29712	6.62103	0.0100781	0.141251	1.83858	1.64194	2.46148	3.06034	2.3033	0.76594	0.832186	1.23822	0.976868	1.70821
SLC46A3	-0.917301	1.88553	6.62099	0.0100784	0.141251	2.88314	2.56205	2.92509	3.29805	1.84206	0.784648	0.864157	1.12319	0.685956	2.97069
CEP85	1.39644	3.29698	6.61902	0.0100895	0.141305	1.33681	2.29147	2.64441	5.01382	1.27916	3.32015	3.22862	1.84275	13.7091	5.45211
SPX	-2.29011	0.854643	6.61391	0.0101185	0.141608	1.22271	3.09221	0.918573	3.83107	0.98997	0.30211	0.499571	0.870121	0	0
PTGER3	-1.8163	1.02483	6.61149	0.0101323	0.141698	0.70297	1.4314	1.36083	1.71634	0.766453	0.260847	0.0686214	0.72686	0.705241	0
PMEPA1	-1.12298	1.37763	6.60943	0.010144	0.141734	0.843215	1.41046	2.40494	1.80955	2.34775	0.778466	0.361064	2.33788	1.2949	0.650322
CD58	-0.893588	1.26542	6.60845	0.0101496	0.141734	6.14857	5.32187	6.57219	4.20709	6.5729	3.21631	2.52009	1.85267	0.948274	3.90253
FAM3B	0.974426	3.97122	6.60515	0.0101684	0.141755	26.3244	20.4031	20.985	17.7943	6.31669	22.7307	26.0116	16.2226	33.7014	45.5667
SIRPD	2.74724	-3.12451	6.60472	0.0101709	0.141755	0	0	0	0	0.328603	0.100837	0.214118	0.0448321	0	0.0938421
MAJIN	3.26125	-3.39912	6.6031	0.0101801	0.141755	0	0	0	0	0	0.0545408	0	0.595695	0	0.200367
IL24	2.69442	1.42124	6.60174	0.0101879	0.141755	0.0449402	17.6174	0.976629	9.51588	0.092017	25.7031	1.23673	14.5384	2.48481	0.605291
MYO1F	-0.833914	3.03118	6.59909	0.0102031	0.141863	5.13054	2.78573	3.44949	5.30541	2.29854	1.08702	1.04867	2.72346	1.49128	2.48261
ABCA13	-1.22769	-0.466654	6.59707	0.0102147	0.141922	0.036411	0.223804	0.170417	0.110672	0.107655	0.0484305	0.0579271	0.0819256	0.0283041	0.138531
REPS2	-0.929644	3.66213	6.5894	0.0102588	0.142343	1.53847	2.2647	4.94733	4.58837	2.48686	1.63597	0.813433	2.48046	0.722473	1.46068
GALNT9	-2.4067	-2.80901	6.58924	0.0102597	0.142343	0.0593214	0.167515	0.189246	0.103726	0.0427723	0.0291398	0	0.0823986	0	0
C6	-2.13378	-1.15147	6.58518	0.0102831	0.142451	0.481535	0.235984	0.04056	0.793483	0.131126	0	0.0790273	0.0502653	0	0.178004
PCDHGA11	-0.883796	2.32582	6.58426	0.0102884	0.142451	1.97209	2.0315	1.59678	4.09544	2.37944	1.1849	0.916479	0.931277	0.583142	1.78311
HIST1H3A	1.19423	3.44862	6.58189	0.0103021	0.142477	58.2833	54.8473	46.7697	61.9147	42.8221	58.7184	29.8822	54.455	183.533	131.985
VCAN	-0.960141	6.60412	6.58115	0.0103064	0.142477	16.8266	21.6504	25.5555	41.9894	19.4648	5.5082	10.597	7.00744	7.65583	25.0349
CELF6	-1.30321	-0.408257	6.57909	0.0103184	0.14254	0.474251	0.689129	0.863028	0.569855	0.370124	0.308079	0.15425	0.460558	0.0741535	0.308593
EMID1	-0.981213	1.34623	6.57649	0.0103334	0.142646	2.4731	3.25104	2.80398	3.77879	1.72758	0.742083	0.899425	1.37898	1.13566	2.80725
FMNL1	0.686518	5.81411	6.57006	0.0103709	0.143	22.4727	22.0053	16.1564	27.269	16.9404	28.3761	28.9879	32.8537	25.8595	19.0237
QPCT	1.33084	3.01543	6.56861	0.0103793	0.143	2.84249	2.86351	6.97435	4.84626	6.02569	5.5515	13.8084	1.89753	12.1687	8.12837
ID4	-1.01119	3.52148	6.56826	0.0103813	0.143	14.8298	6.1908	11.7797	11.4401	9.13458	8.53753	2.44255	6.92619	1.62843	2.68599
HIVEP3	-1.08266	2.08607	6.5606	0.0104261	0.143514	0.731119	0.449578	0.440141	1.18582	0.652349	0.219758	0.230019	0.59	0.156015	0.152473
HSPB8	0.654011	9.71282	6.55436	0.0104628	0.143915	475.047	516.005	455.857	555.014	514.372	639.891	518.256	545.206	818.702	543.037
TBC1D25	0.635482	4.93555	6.5499	0.010489	0.144173	13.5693	11.1343	13.3542	13.6631	12.0226	12.7502	9.47062	16.4831	16.4715	13.5317
PROCA1	1.07788	-0.925442	6.54483	0.010519	0.144482	0.35317	0.422997	0.418499	0.255572	0.259415	0.718884	0.541614	1.42404	0.347321	0.619943
CLMP	-0.820839	4.24087	6.543	0.0105297	0.144527	6.28005	7.16779	5.7688	9.2122	8.26363	3.91524	3.23743	3.78864	0.910686	5.79503
TNFRSF12A	0.71098	7.06713	6.54079	0.0105429	0.14454	188.676	154.335	196.903	213.493	185.19	265.158	253.664	213.037	283.984	153.086
FLT1	0.745778	10.2782	6.54019	0.0105464	0.14454	224.313	489.584	428.037	435.285	466.251	582.242	651.674	696.84	652.872	429.775
ACBD4	0.747269	3.39285	6.53904	0.0105532	0.14454	9.09963	8.45199	8.20341	6.38612	6.35227	7.37833	10.0103	13.6396	11.1092	7.92686
DDB1	0.628149	10.5722	6.53698	0.0105655	0.14459	582.506	396.336	463.052	335.479	406.286	457.572	453.542	535.98	685.068	521.144
C9orf142	0.786411	3.28234	6.531	0.010601	0.144886	20.0291	14.4947	21.7256	18.0717	15.7788	17.9231	19.3236	21.8231	35.2324	25.6525
EDN1	-0.86412	1.78944	6.52889	0.0106136	0.144955	5.0077	1.98061	4.64052	2.60182	3.66198	1.28003	1.66166	2.08276	0.93683	2.00884
IL20RA	0.852298	2.04255	6.52595	0.0106312	0.145092	1.25905	1.54733	2.4165	1.60776	1.11097	1.54697	3.14321	3.16457	1.89116	3.20863
TLR8	-1.11868	1.53997	6.52064	0.010663	0.145303	1.46707	1.22372	0.812155	2.19439	1.56986	0.543656	0.469467	1.1184	0.102961	0.597521
ITGA8	-1.43211	-1.73748	6.51812	0.0106781	0.145303	0.0639906	0.0672815	0.0790054	0.0436279	0.118576	0.0331804	0.0131351	0.0293595	0	0.0332
TPM1	-0.77751	5.73046	6.51803	0.0106786	0.145303	52.5469	47.0434	89.6065	86.1938	84.4433	50.1859	32.1378	46.2424	22.9743	20.0424
BNIPL	0.994857	1.99242	6.51738	0.0106825	0.145303	1.77525	2.5365	1.36523	2.30255	2.03619	3.28495	3.64041	5.40167	2.05245	1.45017
PTGFR	-1.53989	2.31308	6.51581	0.010692	0.145303	1.53313	5.38243	1.48624	2.78763	1.6253	1.07698	0.812422	0.837511	0.023328	0.982566
SIGLEC11	-0.783026	1.45623	6.51295	0.0107092	0.145419	1.60675	1.72138	1.54096	2.01811	1.65326	0.606142	0.542309	1.36756	0.706896	0.887763
ADAMTS4	-0.840197	2.89244	6.51146	0.0107181	0.145419	1.04841	1.43981	1.16153	2.13711	2.585	0.965901	0.357517	0.956023	0.265332	0.963955
GDF15	0.968427	12.1141	6.50952	0.0107298	0.145419	3844.61	4790.42	4382.29	5331.27	4464.32	4611.01	7359.37	5044.93	11604.4	4040.31
CLEC6A	-1.14306	-0.306025	6.50884	0.0107339	0.145419	1.40625	1.03637	0.600694	0.717597	1.32267	0.661157	0.228982	0.482017	0.19999	0.297671
RASGEF1A	1.35001	1.06686	6.50814	0.0107382	0.145419	0.629807	0.19824	1.58045	1.37132	0.379148	1.54452	2.78724	0.752315	1.34494	1.07043
FIS1	0.624406	6.35668	6.50545	0.0107545	0.145439	234.314	132.936	190.723	190.484	190.682	183.858	242.642	212.772	241.246	245.496
UGT1A10	3.3897	-3.36547	6.50539	0.0107548	0.145439	0	0	0	0	0	0.075704	0	0.0523372	0	0
CLEC4G	-1.87155	-0.0985856	6.49803	0.0107994	0.14594	1.97621	2.66652	1.40655	2.77626	0.534187	0.459382	0.844413	0.337672	0.204719	0.0477711
LTB	-1.88315	-1.60627	6.49404	0.0108237	0.14611	1.40597	0.283394	0.611472	1.37512	0.284175	0.434592	0.164714	0.0816504	0	0.163938
CD96	-0.927599	0.606915	6.49346	0.0108272	0.14611	2.09892	1.18459	2.53808	1.14979	2.71206	1.0847	0.654112	1.66821	0.369729	1.8898
ECI1	0.739775	5.05669	6.49106	0.0108418	0.146205	42.4372	37.8387	41.5045	50.1311	44.7688	58.5762	38.1303	38.6575	95.5224	61.4462
APOBEC2	1.32122	0.663429	6.48802	0.0108604	0.146353	0.670776	1.29659	3.17091	0.651743	1.3847	3.71863	1.21401	2.13947	4.18918	2.81092
RHBDD2	0.677086	6.61012	6.4838	0.0108862	0.146598	83.6901	58.3324	81.4413	64.6769	62.8422	58.3678	87.8739	102.207	108.901	76.447
GPR32	1.55026	2.47485	6.47582	0.0109352	0.146984	0.978622	5.07749	5.08133	5.81837	2.94945	2.19329	19.7082	4.5897	5.83486	11.1666
HIST1H4L	0.999837	2.43431	6.47541	0.0109377	0.146984	66.8588	70.2079	45.0227	71.0006	44.7692	64.1554	43.4577	84.2061	132.622	140.941
AK8	4.75011	-2.8369	6.46787	0.0109842	0.147415	0	0	0	0	0	0	0	0	0	0.498939
GAS2L2	-3.85084	-3.14835	6.46773	0.0109851	0.147415	0.112159	0	0.0633765	0	0	0	0	0	0	0
APBA2	-1.79699	0.0912173	6.46543	0.0109993	0.147503	2.12135	4.1672	2.04193	0.695586	1.09468	0.771781	0.0610791	0	0.131288	0.50263
IGFBPL1	-1.7938	-0.711715	6.4506	0.0110915	0.148465	0.715085	0.947181	0.356122	3.24501	1.40286	0.203749	0.14386	0.07364	0.466365	0.687245
STRA6	0.675594	7.70526	6.45013	0.0110944	0.148465	133.012	102.182	96.3161	120.15	97.024	110.611	115.162	155.241	164.121	105.87
FAM45A	0.596525	3.63134	6.44779	0.0111091	0.148465	10.1354	9.60204	8.56085	11.2284	12.4993	14.2861	13.3716	13.7476	8.8379	12.7578
CR589905.1	3.28854	-3.41548	6.44769	0.0111097	0.148465	0	0	0	0	0	0	0.102409	0	0.0754519	0
SAE1	0.60991	5.72522	6.44043	0.0111551	0.148935	45.8532	33.3288	48.7088	36.6452	28.3929	38.9584	32.9528	38.0053	52.3159	62.372
MMP3	-2.80738	-2.31838	6.43895	0.0111645	0.148935	0.0498026	0	0.0862196	0.426531	0.251228	0.0487669	0	0.0356365	0	0
PRSS22	1.2861	2.91453	6.43839	0.011168	0.148935	3.64915	5.01635	8.11576	8.55562	4.81336	3.9775	23.6474	9.76177	5.51636	12.6024
NMRAL1	0.823999	4.56801	6.43682	0.0111779	0.148963	25.5695	16.2927	37.5737	22.0611	25.9384	23.6243	35.0249	23.332	47.6473	41.8884
CEMIP	1.90897	6.24091	6.43076	0.011216	0.149369	5.93429	14.7119	5.59833	4.72804	14.1349	76.8524	3.93058	10.4976	16.9358	4.83411
RNF128	-0.740843	4.60993	6.4246	0.011255	0.149635	24.9999	14.7281	11.5384	15.5501	20.9234	12.692	4.34946	6.27638	6.8015	13.467
MAGEA4	-2.08124	4.50606	6.42395	0.0112591	0.149635	11.6944	143.861	20.4594	10.6971	5.10371	1.93608	10.8992	8.26146	3.10703	16.1797
ZBTB20	-0.591182	4.59256	6.42392	0.0112594	0.149635	4.92925	2.64806	3.4059	3.19194	3.27143	2.09857	1.44909	1.78336	2.30402	2.5841
FABP4	1.05014	1.34689	6.42156	0.0112743	0.14973	2.38846	4.58369	4.42308	2.0478	3.48991	6.73948	8.25884	3.85669	3.75496	4.14219
A1BG	-3.96968	-3.11661	6.4185	0.0112938	0.149886	0.25081	0	0	0	0.0947618	0	0	0	0	0
KLRD1	-0.74983	5.31433	6.41388	0.0113232	0.150173	6.80017	9.83206	7.6371	6.26559	8.16917	7.46397	3.07418	10.3577	2.78432	4.24218
CLEC10A	-1.71947	-0.578616	6.41024	0.0113464	0.150377	2.08092	0.370203	1.43394	0.562598	0.497221	0.144322	0.0987583	0.802853	0.110429	0.137943
CSH2	1.00825	13.9195	6.40457	0.0113827	0.150754	22861.5	18487.5	30620.8	25773.4	12192.5	26444.9	45813	19568.7	46528.5	23237.3
FAIM2	-2.5272	-2.73156	6.39718	0.0114302	0.151279	0.270083	0	0.231675	0.106616	0.0145372	0.075797	0	0	0	0.0919476
HTR3A	-3.41185	-3.29747	6.3945	0.0114475	0.151404	0.0894265	0	0.0581952	0.0227284	0	0	0	0	0	0
FCER2	-2.53038	-2.71983	6.38875	0.0114846	0.151791	0.272958	0.15034	0	0.166918	0.102152	0	0.033162	0.0508057	0	0
ASB10	3.56854	-3.33734	6.38624	0.0115008	0.151901	0	0	0	0	0	0.0298036	0.141948	0	0	0
ZNF676	-1.69734	-1.57205	6.38387	0.0115162	0.15193	0.470453	0.184464	0.170329	0.13305	0.094652	0.0479948	0.0153578	0.0703878	0	0.139542
DHRS12	0.700157	2.38596	6.38324	0.0115203	0.15193	6.03107	4.47803	7.81616	5.15297	5.11602	7.11156	6.3556	5.56708	7.63273	9.34479
SEPP1	-0.905674	5.7799	6.38225	0.0115267	0.15193	120.45	115.717	92.0501	154.147	95.7444	48.7476	39.8757	56.1991	11.7253	111.121
STEAP1	-2.02685	-2.1331	6.38042	0.0115386	0.151983	0.17316	0.241086	0.331348	0.221832	0.70768	0.0808804	0	0	0	0.24918
TENM1	-1.92302	-2.40176	6.37217	0.0115924	0.152547	0.0142247	0.0198165	0.00822163	0.025577	0.0357726	0.00684655	0.00330427	0.01031	0	0
CLEC1B	-1.16615	-0.414847	6.37142	0.0115972	0.152547	0.6073	1.2711	1.13653	0.521349	1.64605	0.341241	0.118092	0.409865	0.123268	0.655105
ADGRE3	-1.73168	-1.70301	6.36264	0.0116548	0.153199	0.439437	0.154711	0.0884437	0.320115	0.257684	0.0429883	0.0205699	0.0365563	0.0334406	0.202484
CHST13	-1.86697	-1.61888	6.35875	0.0116803	0.153394	0.370402	0.603102	0.230406	0.488491	0.0821643	0.0958789	0.106679	0.0693908	0.149163	0
PPIP5K1	0.58857	4.60877	6.35647	0.0116954	0.153404	8.17066	6.5648	10.7876	7.63287	9.12735	14.8587	6.09543	8.22632	8.47136	16.5595
KRTAP5-2	1.73855	-1.85507	6.35518	0.0117039	0.153404	0.099327	0.0707949	0.403824	0.135173	0.0717792	0.742167	0.233086	0.644154	0.453549	0.121453
KLHDC3	0.587928	6.41137	6.35422	0.0117102	0.153404	72.1976	48.2605	58.2625	63.5728	57.8838	53.326	59.9531	72.5533	86.6514	82.2506
KCNE5	0.962759	1.89033	6.34927	0.011743	0.153638	2.56675	2.62485	3.83713	2.54593	3.18946	4.1148	1.26921	5.37314	4.05483	10.0789
FTL	-0.650264	8.62153	6.34809	0.0117508	0.153638	1149.39	978.534	942.853	1391.62	997.429	396.325	376.316	639.115	708.468	639.788
RHOH	-1.02137	-0.468943	6.3479	0.011752	0.153638	0.635584	0.439485	0.721101	0.430651	0.442103	0.122849	0.0967927	0.612552	0.0975402	0.185873
HIST1H4J	1.11956	6.42367	6.34548	0.0117681	0.153715	559.162	562.914	333.817	747.611	492.773	571	496.625	554.207	1798.32	811.5
ANKRD1	-1.69327	0.434591	6.3446	0.0117739	0.153715	1.01694	1.18062	0.909746	1.55534	3.52867	0.65686	0.240985	1.06532	0	0.216342
SURF1	0.600663	4.49738	6.33749	0.0118212	0.154228	32.6595	28.5978	32.318	28.1276	32.5277	30.7556	29.4328	38.2614	45.9539	38.688
RNFT1	-1.24457	1.56455	6.33511	0.0118371	0.15433	3.75305	5.46688	3.89398	2.75396	2.70937	0.921768	0.911632	1.02881	0.402615	2.86141
ANGPTL2	-0.907619	2.07965	6.3304	0.0118686	0.154637	2.05804	2.73439	1.95429	3.21107	1.84175	0.847281	0.813415	1.39982	0.416267	2.14804
AMD1	0.714049	7.7037	6.32676	0.011893	0.15485	76.6044	72.9352	76.1098	68.5157	86.8906	135.441	124.592	93.8381	85.9971	59.4651
FGF2	-1.1824	2.14209	6.32425	0.0119098	0.154934	0.87035	0.788228	1.83931	1.58072	2.11325	0.582037	0.433939	0.558399	0.130326	1.12698
HS3ST2	-2.33097	-1.09871	6.32192	0.0119254	0.154934	0.172852	0.247418	0.240203	1.20282	0.248807	0	0	0.0316942	0.181387	0.124093
TUBA1C	0.611336	7.05144	6.3215	0.0119283	0.154934	147.59	153.782	153.672	151.594	122.423	160.966	155.294	148.274	213.649	177.976
GALT	0.633842	5.22958	6.321	0.0119316	0.154934	46.2621	22.9641	25.9993	31.7236	27.4317	30.7102	40.8938	39.9757	35.6964	43.5101
SLC2A3	-0.751425	3.42032	6.31877	0.0119466	0.155025	3.9031	6.82242	5.71513	6.81483	6.74938	2.66841	1.16456	2.51559	3.20128	3.7841
LOX	-1.13624	1.88129	6.31062	0.0120017	0.15553	1.04832	1.10303	1.64738	2.17909	1.51143	0.388175	0.248471	0.239508	0.950037	0.867877
CCDC60	-1.77316	-2.08941	6.30602	0.0120328	0.155759	1.30424	0.425386	0.486016	0.174146	0.535612	0.0195832	0.0628767	0.193577	0	0.246185
FKBP8	0.66903	7.63674	6.30429	0.0120446	0.155771	157.775	139.207	151.391	179.657	121.556	147.422	134.315	186.845	265.599	179.606
CCDC74B	-2.68839	-2.9537	6.29826	0.0120856	0.156197	0.270432	0.165621	0.119644	0.271079	0.0104395	0	0	0.20922	0	0
ALDH1L2	-0.826942	1.43242	6.29498	0.012108	0.156381	1.61015	0.595452	1.23379	2.3371	2.40693	0.317977	1.04763	0.425541	0.254358	0.721353
DOK2	-0.935628	1.96212	6.28208	0.0121965	0.157418	5.3294	2.87901	3.11481	7.50324	2.59184	1.37901	1.41092	3.00827	1.9795	2.04815
ACE	-1.30096	1.94043	6.27607	0.0122379	0.157745	2.36159	0.775547	2.02112	3.3513	2.5986	0.430671	0.156078	0.852229	1.21199	1.01583
FAM72D	1.39195	-0.536167	6.27603	0.0122382	0.157745	0.22412	0.413764	0.148259	0.0628827	0.340598	0.654166	0.376174	0.276912	0.2222	1.07621
CASQ1	-1.15847	1.57395	6.27447	0.012249	0.157779	5.77639	3.07131	3.4072	2.90253	4.4698	1.97915	0.406149	1.11647	1.60564	1.94534
HIST1H2AE	0.925235	5.3379	6.27185	0.0122671	0.157906	167.731	156.407	129.573	157.972	116.619	134.699	147.569	142.608	384.419	221.771
NTSR1	-3.64613	-3.20148	6.27036	0.0122774	0.157934	0.0343486	0	0	0.0617198	0	0	0	0	0	0
OTUB2	0.72117	4.76822	6.25825	0.0123616	0.158813	9.59417	8.00865	9.66821	9.68157	7.75674	9.19228	11.433	6.60616	11.0826	19.7576
TMEM234	0.720482	1.86965	6.25815	0.0123623	0.158813	4.4759	5.33718	4.70756	4.62798	3.22192	6.06808	4.8889	5.07615	4.76016	9.66825
CENPVL3	3.43844	-3.39119	6.25665	0.0123728	0.158842	0	0	0	0	0	0	0	0	0.269662	0.169779
KCNK12	-1.54456	2.2708	6.25233	0.012403	0.159124	0.776502	1.03027	3.08014	2.68995	1.07305	0.757845	0.131806	1.02941	0.450536	0.0722358
RANGRF	0.606712	4.37976	6.24726	0.0124386	0.159474	32.6638	33.4184	31.8327	27.7035	28.539	27.9891	40.5979	41.3021	37.5354	35.2241
PDCD1	-3.25603	-2.78112	6.24557	0.0124504	0.159486	0.366945	0	0.217982	0	0.99857	0	0	0.0337852	0	0
KLK10	-1.52321	-0.514768	6.24476	0.0124561	0.159486	0.836804	0.343622	2.63849	0.313031	0.296146	0.189275	0.0454541	0.286481	0.0635043	0.169031
CCR6	-1.6363	-1.6233	6.2435	0.012465	0.159494	0.306918	0.12659	0.0968546	0.102947	0.223136	0.0474663	0.0157732	0.0480502	0	0.107129
MCTP1	-0.885699	1.45812	6.2416	0.0124784	0.159559	2.70456	3.07322	3.11889	4.28174	2.8852	1.12294	1.14888	2.67648	0.40739	2.02285
HIST1H3I	1.09927	3.57871	6.23456	0.0125281	0.160028	58.5119	81.5586	48.44	68.8666	46.1939	65.7334	33.8372	70.0631	185.275	142.498
YPEL4	1.19167	0.461157	6.23405	0.0125316	0.160028	0.218405	0.185058	0.790689	0.471622	0.366747	0.453091	0.892648	0.70854	2.14486	0.421459
CHSY3	-1.2627	0.586453	6.22916	0.0125663	0.160365	0.641565	0.632899	1.06451	0.843685	0.887851	0.0718629	0.218952	0.123162	0.275178	0.717667
BCL11B	-2.02545	-1.00051	6.22603	0.0125886	0.160471	0.225742	0.0528491	0.216897	0.0986231	0.131744	0.11006	0	0.0260804	0.0400972	0
SPN	-1.03222	3.06872	6.22564	0.0125914	0.160471	2.23221	2.95064	1.24796	1.47816	4.60033	1.2744	0.538636	1.8436	0.347277	1.24275
CBSL	-5.53178	-2.36897	6.2209	0.0126251	0.160688	0	0	0.709769	0	0	0	0	0	0	0
NFKBIB	0.617141	4.2588	6.21915	0.0126375	0.160741	21.0881	16.613	23.7285	20.3	16.2407	25.6704	18.4725	22.0334	32.8775	24.3662
ARNT2	1.39198	4.33372	6.21171	0.0126908	0.161311	0.685837	3.14735	2.53878	3.36795	3.24426	4.86112	1.82606	12.7362	6.9324	1.28863
HSD3B1	0.696654	10.4703	6.20795	0.0127178	0.161548	1670.97	1263.42	1499.99	1522.26	1323.8	2194.22	2212.12	1808.87	1569.3	1199.41
SPINK2	-3.46512	-3.28583	6.20501	0.0127389	0.161613	0.412847	0	0.15369	0	0.146827	0	0	0	0	0
SLC43A1	-1.01439	0.611721	6.20491	0.0127397	0.161613	1.37497	2.09094	1.5262	1.52725	0.717742	0.450117	0.330503	0.799087	0.226455	1.13059
IRX3	-2.73295	-0.469227	6.20273	0.0127553	0.161704	1.17424	0.350392	2.12039	0.599316	0	0	0.187315	0.294195	0	0.205318
HMG20B	0.689291	7.12705	6.2008	0.0127692	0.161774	131.848	104.389	121.877	189.607	141.697	127.032	161.516	181.737	252.515	143.724
C1orf162	-1.0079	0.531158	6.193	0.0128257	0.162383	4.36614	2.21327	2.21205	3.38388	5.28996	1.70092	0.677334	2.52227	0.938616	1.53567
PCDHAC1	-1.55554	-1.53123	6.18834	0.0128595	0.162673	0.139436	0.261085	0.0400857	0.0940168	0.250723	0.0568384	0.0217023	0.033114	0.0304854	0.0703638
TMEM8C	-3.25806	-3.34828	6.18672	0.0128713	0.162673	0.0743681	0.107287	0.173892	0.135798	0	0	0	0	0	0
NNAT	1.31357	3.78395	6.18635	0.012874	0.162673	7.72402	9.24968	18.2834	14.3407	6.09045	4.86219	14.022	10.6579	37.1665	40.3615
NKD2	-1.40758	0.211842	6.18306	0.0128979	0.162869	0.93723	1.96099	0.463706	1.94306	0.766166	0.134599	0.273704	0.262908	0.27252	0.976242
SMIM3	-0.659522	2.99602	6.17712	0.0129413	0.163292	7.32981	4.91546	6.39975	8.62418	6.71437	2.50357	3.36769	4.33084	3.13649	3.91044
CYS1	-2.71434	-1.53204	6.17615	0.0129484	0.163292	0.381958	0.0249565	0.783821	0.0799791	0.0255989	0.0519615	0	0	0.069906	0.0215691
TMEM208	0.64017	4.81341	6.17451	0.0129604	0.163336	66.27	45.6686	67.5191	56.5264	50.7413	57.8058	76.3116	63.0579	78.2372	69.3266
SCN9A	-1.03161	3.41932	6.17069	0.0129884	0.163583	2.51324	3.33621	1.77204	4.09091	1.0699	0.574739	0.935697	1.1274	0.316701	2.20254
BMP8B	-1.06087	0.874915	6.16827	0.0130061	0.163699	0.403514	0.506632	0.549362	0.985997	1.35996	0.321371	0.186495	0.405398	0.134139	0.505497
HIST1H2BM	1.48654	1.93904	6.15785	0.013083	0.164482	16.4455	25.7256	15.6049	29.0156	9.59315	19.914	12.2453	14.9028	87.9197	65.0772
PCDHGB5	-1.32863	3.75528	6.15673	0.0130913	0.164482	8.14439	10.4385	6.92012	13.3059	5.61583	1.43261	1.3567	0.758491	6.8236	3.45918
GALE	0.729041	6.15623	6.15637	0.013094	0.164482	88.8575	52.1644	68.2261	74.5339	61.3138	71.9113	96.5065	82.9389	117.365	67.0937
PLD1	-0.697188	3.44978	6.15408	0.0131109	0.164587	4.45672	3.99163	26.7423	5.67598	6.10798	3.20216	2.08618	3.73858	0.957597	3.67652
MAG	-1.95117	-0.63989	6.15038	0.0131384	0.16479	0.418621	0.226797	1.06744	1.04256	0.196667	0.0674982	0.0197259	0.459656	0.0854175	0.0301732
FAM20A	-1.11053	2.17101	6.1496	0.0131442	0.16479	3.90333	2.74519	3.41746	4.5921	1.60503	0.415586	0.798352	0.935955	1.19945	3.00572
SPRED1	-0.702274	4.26871	6.14481	0.0131798	0.165022	4.41585	5.25527	6.04791	5.95051	5.18563	2.77839	2.74132	3.75977	1.27768	6.06326
FOXL2NB	-0.922894	1.61548	6.14127	0.0132062	0.165202	1.414	1.04933	1.61631	1.50017	3.20097	1.12897	0.469302	1.06353	0.445517	0.71042
ROPN1B	1.61936	-1.42234	6.13988	0.0132166	0.165202	0.418679	0	0.227276	0.370486	0.0704458	0.955779	0.443144	0.467388	0.284427	1.38235
HOPX	0.739612	9.42321	6.13861	0.0132261	0.165202	810.622	606.142	806.824	713.86	1059.51	1365.26	1108.06	1071.14	1063.5	581.183
CD28	-0.920535	3.25759	6.13829	0.0132285	0.165202	5.27544	7.49381	3.54661	8.61011	3.59891	2.30741	3.02333	4.00427	0.686062	3.73055
SUGP1	0.90165	2.59744	6.13186	0.0132767	0.165595	5.46366	4.19514	3.47148	6.72288	3.21753	4.09494	7.39996	5.01084	9.33694	7.85913
HBZ	2.42174	-0.554889	6.1318	0.0132772	0.165595	1.49476	0	0.947057	0.493214	0	0.677744	0.469775	2.93424	6.33164	1.53554
IGSF6	-0.891377	2.57791	6.11709	0.0133881	0.166687	4.25026	5.27959	2.98574	4.23895	5.35791	2.25281	1.35576	3.42525	0.987681	2.77705
CXCL8	-1.14472	1.10746	6.11683	0.0133901	0.166687	1.52965	7.07166	2.68599	2.10817	3.16864	1.11132	0.63589	2.02747	0.984585	1.09891
PROK2	-1.96796	0.0315373	6.11675	0.0133907	0.166687	1.40307	3.00435	0.938376	2.39934	1.52947	0.463663	0	0.0964597	0.072436	1.61337
SDSL	-0.695595	2.21317	6.11347	0.0134155	0.166799	9.82652	5.99726	7.51905	6.75751	7.73146	4.03842	4.13593	4.13357	2.28042	4.76185
LMCD1	-0.61286	4.28494	6.11299	0.0134192	0.166799	32.5486	24.8562	29.4822	26.5945	24.2637	24.3997	10.7046	12.2683	12.5912	11.1859
AKR1B15	0.681078	3.33047	6.11074	0.0134363	0.166799	5.65359	7.68789	8.36195	11.3913	7.57793	11.3346	9.16545	10.8522	5.53897	17.9576
MAB21L3	-0.823041	2.10856	6.11013	0.0134409	0.166799	2.79622	3.08017	1.89842	1.88554	3.71523	1.39176	0.612718	1.8367	0.628085	2.02367
PRKCZ	0.643221	7.42511	6.10985	0.013443	0.166799	377.586	273.739	309.748	460.541	319.696	335.602	382.308	475.818	576.392	424.169
RNF24	-0.735301	2.78937	6.1054	0.013477	0.167113	2.98411	3.59833	4.03748	5.11539	4.05838	1.48058	1.07352	2.25043	1.13141	2.30964
LURAP1	0.758822	2.30407	6.10037	0.0135154	0.167481	3.45481	4.3007	3.03729	1.93434	3.89732	4.83516	4.5112	5.63888	3.68983	3.59069
PKHD1L1	-1.67907	-1.04585	6.0985	0.0135297	0.167551	0.139285	0.0387851	0.104065	0.0637219	0.0401108	0.0501923	0.0241384	0.00992121	0	0.0295185
SLC10A4	-1.64885	-2.15854	6.09619	0.0135474	0.167554	0.142372	0.361628	0.164471	0.128468	0.287392	0.0279512	0.079958	0.0815819	0	0.0692801
H2AFY2	-1.13985	-0.222985	6.0925	0.0135757	0.167796	0.889322	0.743345	1.02655	1.15379	1.20859	0.248895	0.182591	0.468296	0.252707	0.741323
KCNJ5	-0.757507	2.83662	6.08996	0.0135952	0.167869	1.8966	2.92525	1.83106	3.68273	2.07635	0.676478	1.11022	1.31448	1.06945	1.65726
CAPG	-0.680454	4.27109	6.08947	0.013599	0.167869	39.1501	43.6046	49.9831	43.0622	60.2693	16.558	23.4891	29.8975	30.9622	27.4282
TRAF4	0.624632	5.36015	6.08795	0.0136107	0.167906	27.9098	21.8711	20.3385	27.8213	24.1501	25.5757	18.406	21.2663	39.8124	46.6415
HTRA3	-1.03966	2.38501	6.08387	0.0136422	0.167981	3.6285	4.53022	3.20245	9.5333	1.76354	1.79573	0.869431	1.97842	1.73709	2.98983
MNDA	-1.20863	1.80626	6.08377	0.013643	0.167981	7.37913	3.12659	2.73429	5.4553	4.20562	1.99913	1.3939	3.47004	0.185183	1.63311
MRPL54	0.660076	4.95838	6.08074	0.0136663	0.168161	107.786	64.1259	100.858	85.7866	88.7432	90.2569	132.224	112.995	111.161	96.7781
HIST1H2AI	1.14782	4.47784	6.07675	0.0136973	0.168434	73.6137	74.8546	56.6284	100.254	63.8643	75.399	37.0057	81.4836	258.146	170.712
TSPAN4	-0.682736	4.15463	6.075	0.0137108	0.168493	27.2091	37.1045	25.0123	39.5724	19.7862	12.2547	9.22853	15.4083	16.4676	25.8192
HIST1H2AH	0.863304	4.32246	6.07351	0.0137224	0.168528	135.338	153.271	104.233	149.935	105.225	135.151	100.218	133.522	284.122	257.751
CREB3L1	-1.0688	2.97699	6.07075	0.0137439	0.168684	5.32444	10.5821	3.55708	9.94873	2.32851	1.78591	2.25327	1.92163	3.1202	3.94087
CHST15	-1.18378	2.48953	6.06494	0.0137892	0.169133	2.75443	2.53997	3.03862	3.23773	2.24655	0.371806	0.282531	1.32467	0.827559	2.54113
ADAMTS15	-1.12676	2.77196	6.0594	0.0138324	0.169464	2.0871	2.84816	1.70914	4.34463	1.44212	0.33408	0.713369	1.12362	0.431486	2.40736
OR1L8	-2.62022	-3.04979	6.05923	0.0138338	0.169464	0.0627208	0.179945	0.292421	0.171286	0.0907855	0.0630658	0	0	0	0
CORO7	0.702457	5.58088	6.05526	0.0138649	0.169738	20.3464	16.2125	18.8415	22.6829	11.4896	16.4651	15.8499	24.1435	32.79	25.4202
FSHR	-3.41112	-3.29705	6.05216	0.0138893	0.169802	0.0872861	0	0	0.0157081	0.0251396	0	0	0	0	0
ANGPT1	-0.829684	2.7442	6.05172	0.0138927	0.169802	4.91287	5.54345	4.07109	4.86798	4.0301	2.26965	2.81781	1.77278	1.30317	3.61379
HIST1H1C	0.733026	8.20385	6.05122	0.0138967	0.169802	852.894	696.838	554.083	1067.32	759.882	922.192	784.959	1141.68	1420.63	775.284
PABPC3	1.76714	-2.208	6.04952	0.0139101	0.169859	0.0141386	0.0396461	0.0162809	0.0381375	0.0407273	0.206337	0.0396474	0.100864	0.0185446	0.0685891
LYZ	-1.20435	4.1914	6.0474	0.0139268	0.169954	47.4538	16.5895	16.5288	27.23	38.9779	8.66953	5.208	30.2224	2.42707	8.96157
WNT7A	1.10429	5.2262	6.04315	0.0139603	0.170256	7.39247	11.0126	6.90318	14.3347	6.2389	21.3106	9.29453	3.65876	23.2971	19.8615
BTNL3	-3.36879	-3.30027	6.03077	0.0140586	0.171346	0.0201562	0	0.0232347	0.0907458	0	0	0	0	0	0
EMX2	-1.0308	-0.29819	6.0225	0.0141246	0.172041	0.571934	0.338978	0.647939	0.413679	0.7886	0.309774	0.0849658	0.313256	0.189128	0.29559
EPO	1.87323	-1.63099	6.01995	0.014145	0.172059	0.120663	0.057076	0.466062	0	0.11614	0.278644	0.22624	1.09839	0.420387	0.343482
PENK	-1.98449	-0.6158	6.01898	0.0141528	0.172059	0.86245	0.294108	4.15502	1.82024	0.720317	0.559506	0.0705313	0.0656053	0.0718182	1.6814
RIMBP3	-0.958427	2.27844	6.0101	0.0142242	0.172788	1.4868	2.06374	1.75222	1.2983	1.32108	0.485115	0.198957	1.096	0.371977	1.47387
DCAF15	0.645495	4.73935	6.00926	0.014231	0.172788	17.6003	17.9258	16.2336	16.0936	13.4415	17.7099	12.4397	24.8462	28.3033	21.5847
HSD17B8	0.782493	2.1894	6.00818	0.0142397	0.172788	7.52316	5.44847	6.86028	5.66921	6.80334	6.50106	9.9666	9.76278	9.66372	6.88248
CFAP47	-1.88181	-2.51489	5.99658	0.0143337	0.173818	0.0374068	0.0192978	0.0912554	0.0124043	0.0132589	0.00890376	0	0.00656027	0	0.00836896
CXorf21	-0.993859	0.0417578	5.98574	0.014422	0.174546	1.43935	0.892718	1.03191	1.01272	1.32613	0.420035	0.360549	0.961244	0.144069	0.530962
PRKCB	-0.884458	1.87822	5.98559	0.0144232	0.174546	1.6785	1.62406	1.47104	2.11156	1.24331	0.416825	0.3743	1.53513	0.781182	1.32261
LST1	-0.936743	0.729906	5.98531	0.0144255	0.174546	9.34644	6.82798	5.13595	7.62664	6.14198	2.65521	2.1396	7.41882	1.51449	2.79128
C1GALT1C1	-0.684635	3.42494	5.98477	0.0144299	0.174546	11.6448	15.2347	14.9857	10.6622	18.0464	10.3546	6.42886	7.17631	3.0213	9.53628
DENND3	-0.729522	3.16784	5.98187	0.0144537	0.174724	6.36596	5.44372	8.35842	10.2243	5.25016	2.99995	1.3074	4.15749	4.32542	7.16646
NXPH3	-1.61135	0.0337882	5.98056	0.0144644	0.174744	0.678617	0.438331	1.84618	1.96749	0.392353	0.242339	0.243972	0.392208	0	0.668675
HAGHL	-0.948923	0.132143	5.97536	0.0145071	0.175021	1.81235	1.47672	1.80672	2.1729	2.0445	1.07833	0.279004	0.983634	0.895186	1.02155
TECR	0.729705	7.62339	5.97355	0.014522	0.175021	265.426	231.14	248.776	247.952	196.135	241.478	315.421	302.402	414.577	198.244
LSAMP	-1.10623	2.08019	5.97334	0.0145238	0.175021	5.44174	4.68552	4.86706	4.43058	8.25237	3.63838	0.520984	4.65445	1.10183	4.29457
FILIP1L	-0.952477	2.50771	5.96552	0.0145883	0.175402	3.30925	3.73851	3.39108	3.45746	5.38308	1.3476	1.46252	1.90239	0.418516	3.8031
RNASEL	-0.678423	3.44918	5.96479	0.0145943	0.175402	4.74615	4.85967	4.41083	5.54386	5.66805	3.82598	1.44909	2.77798	1.17292	4.23651
HIST1H3H	1.09896	4.95381	5.964	0.0146009	0.175402	26.8552	33.7469	25.1424	38.0032	20.5352	30.3908	19.7969	24.8755	102.392	56.3673
SOX9	-2.26745	-1.87949	5.96281	0.0146107	0.175411	0.0361676	0.118164	0.22189	0.194995	0.0347015	0.0234024	0	0.0859557	0	0
FCAMR	3.1985	-3.44679	5.96014	0.0146329	0.175458	0	0	0	0	0	0	0	0	0.139541	0
GALNTL5	3.1985	-3.44679	5.96014	0.0146329	0.175458	0	0	0	0	0	0	0	0	0.160427	0
DUS3L	0.671418	4.11551	5.95431	0.0146814	0.17593	12.5396	12.1969	10.8567	11.6863	8.4455	10.2835	9.61933	15.4556	18.4419	16.807
MYL6B	0.696396	2.16277	5.95012	0.0147163	0.176097	6.86698	6.40016	6.6383	6.00561	6.66407	5.51326	8.34586	8.13862	7.93526	11.6216
TBX19	-1.1811	-0.842318	5.94978	0.0147191	0.176097	0.742745	0.491308	0.203387	0.362454	0.372669	0.0971493	0.0630369	0.282799	0.180825	0.151763
NUDT16	-0.676235	2.72663	5.94935	0.0147227	0.176097	3.05198	1.60421	3.0115	2.78898	3.15492	1.66116	0.841601	1.43998	1.10294	2.28843
PDZK1	-1.26067	0.0967212	5.9462	0.014749	0.176235	1.239	1.0881	1.76669	0.847173	1.15152	0.521908	0.105995	0.738319	0.14704	0.764519
CARD9	-1.5997	0.284594	5.944	0.0147675	0.176235	1.61396	0.454903	1.17591	1.8531	1.4224	0	0.18027	0.441772	0.377884	0.824274
RNASE7	1.56675	-0.857347	5.94224	0.0147823	0.176235	0.233586	0.108405	0.444931	0.558011	0.111906	0.449713	0.425704	0.442614	1.46253	0.596258
UGT2B7	-4.39559	-0.78457	5.94175	0.0147864	0.176235	4.65579	0	3.89565	0	0.038667	0.353981	0	0	0	0
SYT8	-1.61598	1.56895	5.94074	0.0147948	0.176235	3.16095	6.61895	8.02373	10.1763	1.55454	2.17062	0.0828059	3.11098	2.10628	0.918196
LRRC10B	1.28533	0.00349046	5.94031	0.0147984	0.176235	0.313305	0.314882	0.877601	0.120972	0.483676	0.350006	0.73256	1.18415	0.908806	0.897104
F8A1	-0.922149	3.16111	5.93821	0.0148161	0.176337	8.55707	6.12405	13.7838	16.7139	12.564	6.6575	2.0585	7.16717	5.64534	3.08752
PLA1A	-1.57057	1.48154	5.93632	0.0148319	0.176417	2.43535	2.16883	2.8398	2.80264	11.7325	2.80134	1.1532	0.860902	0.48484	1.40233
TSPAN5	-0.940348	1.6252	5.92325	0.0149423	0.177404	2.28424	1.1041	2.40498	2.65765	2.13136	0.650986	0.64822	0.673326	0.695018	2.05283
FAM86B2	-3.20623	-3.36456	5.9222	0.0149512	0.177404	0.122574	0	0.0904406	0.0715534	0.219992	0	0	0	0	0
TSPAN6	-0.773354	4.20217	5.92214	0.0149518	0.177404	13.4072	12.4166	12.9052	19.5035	27.0269	8.93782	6.07184	10.0519	3.20874	14.6616
HLA-G	-1.80212	5.6936	5.91968	0.0149727	0.17749	42.4376	58.0378	176.793	191.17	30.4297	27.1701	5.37755	61.8513	27.2403	1.59347
ACKR1	-1.68523	0.576488	5.91912	0.0149774	0.17749	1.55862	0.974472	5.73418	1.10977	2.02221	0.173634	0.220239	0.337115	0.192418	2.08348
ASAH1	-0.790806	7.45075	5.9104	0.0150518	0.178151	210.001	160.001	167.171	256.651	177.633	179.967	111.674	59.8092	63.2182	97.8521
SCAMP4	0.695921	6.0521	5.90847	0.0150682	0.178236	53.6513	39.5455	46.5072	42.8303	28.6296	42.4142	44.4144	48.5482	76.1786	49.5561
ZNF674	-0.782918	1.45073	5.90639	0.0150861	0.178338	1.73792	1.43232	1.62181	3.18918	2.83246	0.661417	0.644049	0.654206	0.987051	1.02858
MSTO1	0.595297	2.57969	5.90484	0.0150993	0.17835	4.73964	3.55381	4.36881	3.1617	3.71629	4.71363	3.70715	5.81878	3.52642	6.83425
EDIL3	-1.50328	0.772178	5.90411	0.0151056	0.17835	0.803236	0.488722	1.104	0.861607	0.726117	0.431308	0.0802533	0.163943	0	0.576557
LCK	-1.95887	-1.19035	5.90266	0.0151181	0.178387	0.875226	0	0.709888	0.353257	0.447452	0.368599	0.0588099	0.0775354	0.0475197	0.0279275
RASSF5	-0.904504	1.2288	5.90031	0.0151383	0.178437	1.35966	0.89638	1.40229	1.57467	1.05532	0.328619	0.269952	1.01892	0.603293	0.867915
UQCRC1	0.73715	6.84882	5.90001	0.0151408	0.178437	89.7735	64.9996	71.2167	81.5772	57.0854	64.0808	97.1441	67.4763	134.232	98.9023
TTC21A	1.6667	-0.272808	5.89877	0.0151515	0.178454	0.129523	0.204494	0	0.237865	0.116155	0.563677	0.148127	0.41039	0.513675	0.151841
LYPD6	-0.872281	2.36952	5.89359	0.0151961	0.17887	2.24039	2.87736	2.13249	3.37002	2.16888	0.988902	1.72852	1.05129	0.427303	1.88606
C5	-1.28584	-0.0538355	5.88918	0.0152342	0.17902	0.341699	0.36563	0.363255	0.45248	0.196631	0.0994919	0.129342	0.110128	0	0.258568
EN1	3.28331	-3.39736	5.88646	0.0152578	0.17902	0	0	0	0	0	0	0	0	0.0262137	0.0971414
HOXA11	-1.0391	1.8634	5.88572	0.0152641	0.17902	2.93237	1.69825	4.45902	4.60388	3.71793	0.568733	1.62279	0.846117	1.16138	2.73265
HNMT	-0.97471	3.25182	5.88567	0.0152646	0.17902	14.3196	12.8492	10.691	16.4568	16.5627	9.71751	4.29945	10.7398	1.20465	9.16064
SERPINF2	-1.63814	-0.75892	5.88533	0.0152676	0.17902	0.539455	0.307745	0.176605	1.07033	0.830375	0.128263	0.0674197	0.727617	0	0.352253
ADAMTS8	-1.03404	1.17537	5.88459	0.0152739	0.17902	1.11018	0.998674	1.39341	1.07479	1.16131	0.130033	0.30185	0.505831	0.713262	0.562624
BAIAP2L2	-1.31473	-0.704272	5.87767	0.0153341	0.179616	0.580623	0.19615	1.56403	0.505082	0.606946	0.113578	0.426408	0.973979	0.158739	0.176766
CDX2	3.26343	-3.3984	5.87417	0.0153646	0.179815	0	0	0	0	0	0.0453544	0	0	0.0153323	0
GNB3	-3.30807	-3.34418	5.87358	0.0153698	0.179815	0	0.172014	0.270912	0.0236795	0	0	0	0	0	0
CEACAM21	-1.94123	-1.65526	5.86548	0.0154406	0.180534	0.864041	0.582061	0.638912	1.1699	0.701446	0	0.271284	0.181645	0	0
ADAM12	0.617562	13.452	5.86348	0.0154582	0.180592	5980.6	4549.92	4124.38	4207.08	3964.95	5144.61	5983.59	5420.65	5140.04	3972.59
KIAA1211	-0.76419	3.56312	5.86276	0.0154645	0.180592	8.63934	6.16871	4.78552	16.4323	7.11168	4.52086	3.67507	3.60699	2.12608	4.36467
FAM13A	-0.602138	8.15363	5.86171	0.0154737	0.180592	163.336	75.4642	103.341	110.851	132.077	79.4853	45.7526	97.4178	44.163	61.8948
SRMS	-3.29083	-3.34568	5.858	0.0155064	0.180865	0	0.0975643	0	0.0934573	0.049736	0	0	0	0	0
TTBK1	-2.28143	-2.84144	5.85648	0.0155198	0.180911	0.0401499	0.00932516	0.0461501	0.0420412	0.0867537	0	0	0.019013	0	0
GPR137B	-0.755405	3.01892	5.8512	0.0155665	0.181157	8.1004	7.50395	7.47877	8.06303	11.4127	5.09747	2.94367	3.23587	2.0556	8.19408
FGF22	1.4219	-0.450735	5.85086	0.0155695	0.181157	0.372358	0.356128	0.527573	0.264899	1.17925	0.533403	0.615757	0.887361	2.18369	1.26217
OGDH	0.600533	8.18682	5.84984	0.0155785	0.181157	133.078	124.188	111.449	124.03	86.1949	150.811	111.304	107.778	152.006	135.649
OR52E8	-1.67797	-0.380983	5.84888	0.015587	0.181157	0.954169	4.08705	0.862815	1.15523	2.37597	0.264679	0.44802	0	0.483864	1.16766
CD180	-0.772512	1.62103	5.84877	0.015588	0.181157	1.09777	1.41873	0.969918	1.02816	0.888564	0.531767	0.412923	0.792763	0.205503	0.726242
NBPF1	-0.708777	3.00174	5.84421	0.0156284	0.181518	3.54191	1.76911	3.08797	3.57799	3.0713	1.7633	1.00718	1.24681	1.59906	3.18318
LHX5	-3.26612	-3.34736	5.84045	0.0156618	0.181713	0	0	0.0189604	0.0444318	0.047413	0	0	0	0	0
CACNA1S	-3.26384	-3.34735	5.84019	0.0156641	0.181713	0	0	0.0267424	0.0139267	0.0111596	0	0	0	0	0
CLEC4E	-0.82685	1.14355	5.83356	0.0157232	0.182162	2.84846	1.8266	1.50371	1.53118	2.85605	1.18317	0.697665	1.21076	0.433293	1.49329
ACOT6	-2.56353	-2.7256	5.83267	0.0157312	0.182162	0.397871	0.0813034	0.330739	0	0.495829	0	0.0644264	0.0820802	0	0
MCAM	-0.878061	5.38362	5.82132	0.015833	0.182956	13.9128	15.126	40.0169	35.2326	25.523	8.95665	4.62812	15.8795	15.1106	12.5164
GOLGA6L1	4.39913	-3.21179	5.82115	0.0158346	0.182956	0	0	0	0	0	0	0	0	0.19605	0
CCDC152	-0.916092	6.61243	5.82031	0.0158422	0.182956	58.9733	57.1871	48.4928	75.4045	55.151	25.2219	23.0892	29.2762	4.39665	54.3419
PCED1B	-0.968944	0.441492	5.81904	0.0158536	0.182956	1.04312	2.19792	1.24293	3.09932	2.22914	0.443603	0.520619	0.674633	1.8684	2.29199
SNCA	-0.749761	2.54921	5.81886	0.0158552	0.182956	14.2203	8.90212	6.39703	7.10373	6.92115	7.05215	3.2813	4.42148	2.67961	4.89175
RET	-1.60205	-0.964046	5.81869	0.0158567	0.182956	0.0894957	0.106581	0.342462	0.299257	0.253271	0.0318994	0.0319399	0.195036	0	0.0576487
ADGRF1	-3.46766	-2.69052	5.81322	0.0159062	0.183416	0.0702368	0	0.183994	0	0.0122877	0.00826651	0	0	0	0
GM2A	0.594087	9.36725	5.81079	0.0159281	0.183559	214.021	232.241	250.587	286.539	220.419	274.017	368.425	228.5	281.994	331.776
AVIL	-1.12468	0.717978	5.80233	0.0160049	0.184224	1.80159	4.28511	1.74971	1.73441	4.69061	1.27009	0.471833	3.038	0.448477	0.74718
GNG2	-0.836677	3.05368	5.79703	0.0160533	0.18467	5.50764	6.12645	5.31306	9.0432	4.6753	2.16199	3.25488	4.63941	1.10698	5.10749
LDLR	0.919375	6.01102	5.79395	0.0160814	0.184883	18.4509	20.2571	21.7208	15.4463	7.16445	19.5265	16.5682	13.5248	48.1415	25.7526
LAGE3	0.757936	3.26419	5.78635	0.0161511	0.185369	14.5412	12.0854	17.7245	16.2336	12.3787	13.9907	19.586	15.459	26.2594	18.8035
SH3PXD2A	0.787333	7.8199	5.7862	0.0161525	0.185369	23.6035	28.8422	27.2498	29.2528	36.4639	36.5266	38.4204	74.8691	36.5368	17.9463
COPE	0.701143	6.97701	5.78409	0.0161719	0.18537	164.098	158.219	159.887	157.465	143.101	135.071	163.112	182.728	306.036	181.508
ADGRL4	-1.167	1.79928	5.7792	0.0162169	0.185673	0.81246	2.04912	2.63344	1.75432	3.56692	0.486774	1.29026	0.698927	0.373008	1.08334
CD320	0.789489	7.45827	5.77681	0.016239	0.185684	206.467	186.422	139.472	212.347	188.761	187.682	237.049	229.948	390.871	162.866
BCKDHA	0.620686	4.92608	5.77676	0.0162394	0.185684	29.4863	21.113	24.4837	21.119	20.6383	22.8436	24.2163	28.5789	45.3248	24.307
MEGF6	-1.22035	1.41324	5.77188	0.0162846	0.185998	1.84866	1.65294	0.656295	1.40695	0.707348	0.764183	0.156305	0.536588	0.673026	0.266194
MAPK4	0.888014	4.14476	5.7601	0.0163941	0.187138	5.98394	3.65547	5.38133	3.97224	2.14512	2.6111	4.92317	5.02888	8.05413	10.1767
HECW1	-0.989096	-0.402087	5.74741	0.016513	0.188383	1.21338	0.550284	0.835057	0.121157	0.199603	1.33997	0.0276771	0.048308	0.071654	1.45747
FBXO15	2.78902	-3.08945	5.74411	0.016544	0.188544	0	0	0	0	0.0709107	0.195447	0	0.0706993	0	0.403442
INO80B	0.58942	4.05279	5.74031	0.0165799	0.188667	23.2395	16.4427	19.1577	19.8289	16.738	23.1383	17.9214	32.3634	26.3809	18.3135
CTHRC1	-0.878974	3.03806	5.73972	0.0165855	0.188667	20.5318	23.7215	11.1921	27.5807	9.89873	8.09125	8.57295	8.96719	5.5346	10.1807
PARVG	-0.962268	0.789875	5.73956	0.0165869	0.188667	1.34714	2.32001	1.05095	4.10006	1.07509	0.560551	1.03462	0.46934	0.829654	1.1333
NSMF	-0.98633	1.50815	5.73188	0.0166597	0.189276	2.10914	1.0184	2.61701	2.51842	2.20025	0.806176	0.282036	1.0957	0.939402	1.92377
REP15	-1.147	-1.25445	5.73184	0.0166601	0.189276	0.831444	0.667422	0.483194	1.03782	0.976633	0.362984	0.146378	0.374694	0.338862	0.254305
CECR5	0.846746	3.10922	5.72918	0.0166852	0.18945	5.83218	5.98988	7.9568	4.73114	4.54239	5.43724	6.53883	4.87632	12.0166	11.9931
GAL3ST1	1.03895	0.622438	5.72714	0.0167047	0.189559	2.77551	5.5257	1.41731	1.04885	5.72775	6.10545	3.06071	14.9658	3.07695	4.85567
HIST2H4A	0.959308	6.27904	5.72232	0.0167506	0.189887	224.252	238.204	191.124	247.277	191.499	261.325	115.36	225.898	645.758	367.659
TCTN1	-0.684869	3.03795	5.71871	0.016785	0.190135	8.90444	6.26821	7.62075	7.58016	11.4863	5.38697	4.16221	5.74869	3.29699	10.1275
CALCRL	-1.06469	2.90295	5.70982	0.0168703	0.190988	3.21604	2.3027	5.60907	2.32468	7.54357	0.968458	1.31234	0.979714	0.597525	4.2113
RASD2	-1.7936	-2.00979	5.70384	0.0169278	0.191527	0.0701404	0.0196603	0.16145	0.151339	0.201936	0.0136338	0.0393165	0.040029	0.0367997	0
RPAP2	-0.610783	6.40284	5.70263	0.0169395	0.191546	8.47119	10.8012	7.08515	6.78689	12.1038	6.06859	3.27674	7.22562	2.23393	6.30607
ANAPC11	0.634275	5.18001	5.70018	0.0169631	0.19167	118.723	125.061	125.51	144.211	111.6	124.159	135.383	110.695	190.811	162.411
COL22A1	-3.4705	-3.29338	5.69944	0.0169703	0.19167	0	0	0	0.0389241	0.0315661	0	0	0	0	0
TMPRSS4	-0.963008	2.05909	5.69497	0.0170136	0.192047	1.35424	1.96605	1.70687	0.966571	1.88161	0.887076	0.440719	1.19212	0.144063	0.630027
LMNB2	0.616262	6.19098	5.6907	0.0170551	0.192337	19.9033	17.1203	19.5648	25.6456	13.8486	20.9383	13.8401	19.954	24.3163	43.0215
HGD	-2.10059	-1.47997	5.68748	0.0170864	0.192337	0.76605	0.0763383	1.00642	0.175924	0.0938262	0.077563	0	0.215142	0.0328079	0.229145
TRIM54	-2.97993	-2.88703	5.68698	0.0170913	0.192337	0.152413	0	0.160305	0	0.109644	0	0	0.0366403	0	0
VTN	-1.33483	2.98074	5.68285	0.0171315	0.192413	11.9125	7.12971	5.99308	16.6542	4.46514	0.589675	1.79091	2.56273	4.02562	8.45941
PRKX	-0.848095	3.12108	5.67827	0.0171763	0.192753	2.45811	4.76423	3.21418	1.75656	1.93325	0.964733	0.699524	1.4784	0.859288	2.77508
LNX1	0.628066	5.72222	5.67537	0.0172048	0.19296	19.9748	33.622	24.7727	26.4461	19.1196	27.2148	24.9403	21.9008	36.5374	28.9088
RAD9B	3.09619	-3.45419	5.67021	0.0172554	0.193302	0	0	0	0	0	0	0	0.066909	0.0300152	0
PRR5L	-1.23723	0.20581	5.66747	0.0172824	0.193492	1.93308	0.81165	2.32775	2.37207	1.8573	0.211811	0.625005	0.803561	0.668267	1.15153
RSAD2	-0.736331	2.35295	5.66581	0.0172987	0.193503	2.48585	2.43264	4.81438	2.84724	3.67335	1.41714	1.18806	2.09987	1.20495	1.78758
CDH11	-0.897581	5.18736	5.66237	0.0173327	0.193503	20.948	22.2741	26.6707	34.1304	23.4989	6.56155	11.8283	7.38954	6.12388	34.8784
ATP10B	-1.7555	-1.80564	5.66229	0.0173335	0.193503	0.0920418	0.194319	0.0363778	0.109896	0.00878731	0.0225025	0.022775	0.0658259	0.0160237	0.00738235
HIST2H3A	1.01057	6.06596	5.66228	0.0173336	0.193503	49.773	49.931	34.1982	55.4846	40.6874	46.6623	24.8289	49.6413	150.278	83.0766
HIST2H3C	1.01057	6.06596	5.66228	0.0173336	0.193503	49.773	49.931	34.1982	55.4846	40.6874	46.6623	24.8289	49.6413	150.278	83.0766
APOBEC3G	-1.1251	0.729565	5.65957	0.0173604	0.193518	3.87573	0.666202	2.6037	2.38069	1.91277	0.581531	0.243387	1.59341	0.821562	0.905996
HIST1H4B	1.05429	5.79821	5.6591	0.0173651	0.193518	255.826	230.68	230.569	325.581	215.132	269.59	180.355	276.232	859.584	309.559
CRCT1	2.53369	1.83613	5.65598	0.017396	0.193543	9.4306	3.36427	2.71519	1.52652	0	7.88184	2.00749	1.88843	49.8611	4.34105
CD7	-1.00384	0.844358	5.65454	0.0174102	0.193543	3.61801	1.77684	2.73123	4.59047	2.72756	1.2507	1.07239	0.54449	0.824227	2.86908
NOTCH4	1.32306	1.52564	5.65314	0.0174241	0.193543	0.407921	0.495349	0.381951	0.494404	0.257917	0.322549	0.182036	0.3504	1.87577	1.39589
CDK15	-2.50458	-3.08232	5.65243	0.0174312	0.193543	0.0266866	0.020208	0.073028	0.0236456	0.0567935	0	0	0	0	0.0161773
EGR2	-1.19922	-0.437019	5.65169	0.0174386	0.193543	0.749362	0.55449	0.881711	0.234463	0.351845	0.142715	0.137013	0.232571	0.112679	0.256881
ZNF812P	-3.48125	-3.28879	5.65077	0.0174477	0.193543	0.118385	0	0	0	0.0843946	0	0	0	0	0
CDCA3	1.01758	1.09103	5.64467	0.0175085	0.193994	1.64255	2.14225	1.73339	2.30455	1.75394	2.28804	1.0211	2.3023	4.70701	4.84342
CMBL	-0.628554	2.21713	5.6419	0.0175362	0.194189	3.27362	3.83526	5.28349	3.60044	3.51675	1.97846	1.47238	2.2115	1.5976	3.17678
LTA	3.07295	-3.45284	5.6339	0.0176164	0.194669	0	0	0	0	0	0	0	0.21343	0	0
MAGEB3	3.07295	-3.45284	5.6339	0.0176164	0.194669	0	0	0	0	0	0	0	0.122717	0	0
DNAI2	3.07295	-3.45284	5.6339	0.0176164	0.194669	0	0	0	0	0	0	0	0.126764	0	0
EPHX3	1.56556	-0.552824	5.63354	0.01762	0.194669	0.201754	0.0787404	1.08358	0.305394	0.781193	0.283349	0.764479	0.988036	1.25518	0.833863
SHISA2	-1.39958	-1.38462	5.61993	0.0177574	0.195653	0.243934	0.26353	0.137703	0.172668	0.433048	0.174132	0.015863	0.0828549	0.023137	0.0868542
SOX15	0.853016	0.0946914	5.61808	0.0177761	0.195653	0.814889	0.796058	1.14613	1.3507	1.14683	1.32211	0.997062	2.37503	1.60546	1.83824
C15orf52	-1.23908	1.09363	5.61753	0.0177817	0.195653	1.50255	1.21801	1.18946	1.5905	2.40706	0.82545	0.295755	0.570919	0.65607	0.170185
CNTROB	0.608735	3.32703	5.61369	0.0178207	0.195782	3.78816	3.43445	4.288	4.4392	4.77667	4.80045	4.10243	7.33233	5.99582	5.66354
SVOPL	2.08308	-0.647701	5.61353	0.0178224	0.195782	0.639272	0.190244	0.37252	0.187435	0	0.369765	0.224824	0.332128	2.75336	0.7861
GNGT2	-1.33146	-1.91136	5.61216	0.0178362	0.195822	0.765495	0.549334	0.811875	0.576665	0.422841	0.303607	0.258826	0.23383	0.40394	0.359658
SYBU	-0.897368	1.38249	5.60552	0.017904	0.196429	3.29349	1.12967	2.50261	2.42268	2.08615	0.684437	0.519589	0.636588	1.08747	1.65615
HLA-DMA	-1.18883	1.90775	5.60183	0.0179418	0.196429	14.9185	3.42882	12.2268	7.20327	9.70989	2.39064	1.65602	8.52294	2.32968	1.9052
SLC2A10	-0.697793	3.16569	5.60178	0.0179423	0.196429	3.40303	3.02114	5.6063	7.27267	4.76183	2.53504	0.863885	2.80408	2.74007	3.18328
APOL6	-0.70025	5.61083	5.60176	0.0179425	0.196429	7.38773	8.37134	10.6717	8.51963	10.4124	5.95634	3.03935	8.55186	1.62768	4.55896
NFASC	-1.80615	2.8695	5.59924	0.0179682	0.196467	1.98823	1.22579	3.4696	4.61592	3.59624	0.0772737	0.308867	1.18118	0.172607	2.31387
HNRNPCL2	3.05933	-3.45356	5.59845	0.0179764	0.196467	0	0	0	0	0	0	0.180435	0	0	0
NKX2-3	-3.24469	-3.34837	5.59843	0.0179765	0.196467	0.0253231	0	0.109981	0.0228317	0	0	0	0	0	0
SAMD4A	-0.596584	3.72116	5.59618	0.0179997	0.19655	4.7944	3.55307	7.03846	5.27241	6.05716	2.2427	2.97915	3.19854	2.3992	2.77541
HSPA12A	-1.17307	0.755661	5.59092	0.0180538	0.196975	0.21926	1.07308	1.16645	0.697126	0.538908	0.197078	0.266081	0.334742	0.151995	0.509623
ZNF138	-1.05267	0.395774	5.58946	0.0180688	0.197028	0.958279	1.09666	1.4963	1.14795	2.26541	0.898914	0.614905	0.942435	1.03932	2.11191
BIN1	-0.781885	3.49719	5.58841	0.0180797	0.197035	9.39224	11.9779	9.25505	15.0719	7.98873	2.32483	5.43355	5.91225	3.69361	8.39989
MMP9	-1.2858	0.491203	5.58374	0.018128	0.197449	1.60698	0.267605	1.73099	1.88534	0.97479	0.289115	0.138408	0.695247	0.609495	0.436522
PLAC8	-1.18638	4.09033	5.58227	0.0181432	0.197503	15.7895	22.88	52.534	42.8289	34.7861	17.7579	5.4961	24.6941	10.4093	1.98634
CD247	-2.68408	-0.779173	5.58062	0.0181603	0.197577	1.24031	0	1.48673	0.747776	0.874537	0	0	0.404442	0	0.235035
BIRC3	-0.936048	1.96388	5.578	0.0181875	0.19771	1.75457	1.30409	2.95611	1.05605	1.81361	0.831925	0.417472	1.65282	0.245396	0.736369
FKBP7	-0.788374	1.9913	5.57376	0.0182315	0.19771	2.29457	3.14177	2.99972	3.27981	4.1451	1.94986	1.14673	2.04526	0.427042	2.10449
BAG6	0.600764	8.39559	5.57114	0.0182589	0.19771	199.531	178.333	194.364	213.887	134.745	188.945	164.16	215.015	281.045	225.929
HIST1H2BC	0.683674	7.31135	5.57112	0.0182591	0.19771	569.632	519.844	413.9	524.469	473.17	565.722	603.842	469.643	894.666	545.085
ARL14EPL	2.08355	-0.355735	5.57112	0.0182591	0.19771	0.315031	0.349436	0.143557	0.290319	0.258893	2.39445	0.0992998	2.6999	0.53142	0.0320959
CCDC112	-1.64062	-0.909322	5.57082	0.0182623	0.19771	0.399257	0.392507	0.48093	0.35269	0.914757	0.1549	0.0452581	0.0332391	0	0.52128
CTAG1B	3.98989	-2.93033	5.57072	0.0182632	0.19771	0	8.97e-06	0	0.0385032	0	0	1.05218	0	0	0.0518707
NR1H2	0.651631	6.41998	5.57046	0.018266	0.19771	63.9256	55.9647	63.5366	64.7828	47.0047	61.001	56.9425	78.0608	103.389	56.946
SLFN12L	-0.779858	3.4574	5.56958	0.0182751	0.19771	5.76949	9.90937	4.80915	4.01869	10.9417	4.17712	2.09104	5.37493	2.22644	3.27774
C10orf128	-1.08001	0.638378	5.56773	0.0182945	0.197808	4.37964	2.88965	1.43174	3.39994	1.83649	0.765945	1.41966	1.35835	0.393982	3.02376
PHPT1	0.639072	4.65542	5.56424	0.018331	0.198092	43.8877	48.9916	44.3021	42.692	39.6501	37.4771	69.1643	45.7538	52.8495	58.2988
FAM181A	3.04719	-3.45449	5.56133	0.0183615	0.19831	0	0	0	0	0	0	0	0.0447426	0.0930072	0.075983
SKAP1	-1.65117	-1.44858	5.5575	0.0184017	0.198633	0.548217	0.150946	1.06761	0.251854	0.429782	0.161218	0.0490878	0	0.139381	0.273524
GRM4	-1.22987	-0.116858	5.55531	0.0184248	0.198771	0.391142	0.75921	0.209096	0.411449	0.9436	0.333747	0.175222	0.13931	0.0523221	0.189972
IDO1	-0.638622	3.22943	5.55297	0.0184493	0.19892	9.34792	15.9773	15.1779	11.0591	12.1542	7.18846	6.68933	9.15771	3.73502	8.72467
NLGN4Y	2.1198	-2.53747	5.55189	0.0184608	0.19892	0.0226075	0	0	0.00645207	0.0102242	0.00677579	0.00682026	0.0415803	0.0281803	0.173739
GRAMD1B	0.595232	7.03232	5.55105	0.0184696	0.19892	61.9303	35.8841	52.6574	55.28	50.8762	45.593	69.5323	53.3564	40.9887	63.8359
TNFAIP8L2	-0.842499	1.13261	5.54998	0.0184809	0.198931	4.0981	4.37485	2.59447	5.72309	4.10431	1.38883	1.00498	3.15157	1.51961	2.84503
GZMH	-2.39974	-1.92124	5.54585	0.0185245	0.199289	0.864597	0	0.979606	0.932628	0.966172	0.0650615	0	0.512791	0	0
NCOA7	-0.723549	3.7626	5.54113	0.0185745	0.199715	9.0561	6.67594	11.0868	7.40243	9.19785	5.80248	3.25323	4.76949	1.31078	5.66381
RNASE11	-1.88113	0.723233	5.53938	0.0185932	0.199804	9.75164	1.45548	3.65545	8.16049	2.7106	2.20489	1.77805	0.736167	0	0.317311
KCNK9	3.03461	-3.45496	5.53302	0.0186609	0.200144	0	0	0	0	0	0	0.102829	0	0	0.0445873
CCDC170	-0.785887	1.62121	5.53251	0.0186664	0.200144	1.02308	0.897325	1.0493	1.16487	1.40352	0.378398	0.35208	0.796235	0.244369	0.986509
TRIM58	0.852361	5.0334	5.52535	0.0187428	0.200852	11.2359	13.806	9.65011	13.2074	9.61388	33.5878	7.57709	15.4449	17.8142	8.80239
PCDHB4	-2.22385	-2.65541	5.5239	0.0187584	0.200907	0.0124232	0.0173979	0.0714604	0.0558209	0.125161	0	0	0.0177168	0	0.0301105
TEKT1	-4.6674	-2.8418	5.52293	0.0187688	0.200907	0	0	0.273693	0	0	0	0	0	0	0
CDC20	0.923092	3.71506	5.52175	0.0187815	0.20093	9.43631	11.214	8.26709	10.7905	6.18483	9.91145	4.79067	9.70882	21.903	24.3335
MAPRE2	-0.684828	2.91417	5.5201	0.0187992	0.200957	3.32676	3.69343	4.55281	4.18129	4.19008	2.12847	1.9397	3.11932	1.04203	3.04061
ACTN3	-1.55058	-1.69258	5.51957	0.0188049	0.200957	0.242408	0.115518	0.132723	0.21888	0.189652	0.032056	0.0153861	0.188047	0	0.0399426
SH3RF3	-0.777459	2.24386	5.51014	0.0189065	0.201932	1.32425	1.81704	1.35573	2.24055	1.00445	0.536007	0.576884	0.960244	0.42146	1.35051
IL12B	-0.953204	0.0518845	5.50612	0.01895	0.202284	0.630984	0.964439	0.694184	0.523072	0.887851	0.447889	0.181637	0.529743	0.11546	0.321343
EDN2	-3.32591	-3.32203	5.49927	0.0190244	0.202853	0.153146	0	0.152085	0	0	0	0	0	0	0
CNTNAP4	-2.56456	-0.620503	5.49564	0.0190639	0.203066	0.397893	0.0249865	0.767389	0.0819882	0.483778	0	0	0.150545	0	0.141684
TECTB	-1.77097	-0.987961	5.4955	0.0190655	0.203066	0.398669	0.158643	0.16547	0.164664	1.10948	0.139968	0.0335628	0.215869	0	0.108929
POTEE	-1.30605	2.30202	5.49416	0.0190801	0.20311	1.88347	2.3609	2.67761	2.1742	5.25745	1.32657	0.105015	1.35546	0.220316	2.18111
PTTG2	-2.5699	-3.05504	5.49025	0.0191229	0.203388	0.188409	0	0.442845	0.345794	0.136853	0	0	0	0	0.116447
SGIP1	-1.41623	-1.58283	5.48983	0.0191274	0.203388	0.117642	0.0974629	0.54896	0.14662	0.0647634	0.0263328	0.0886015	0.016905	0.0342949	0.0158431
GLIPR1	-0.939871	4.29516	5.48608	0.0191685	0.203713	10.0853	11.6964	21.2401	16.0812	12.075	6.71452	2.75622	10.3154	2.05565	4.54067
L3MBTL4	-1.02426	0.0876156	5.48495	0.0191809	0.203732	0.683882	0.618686	0.530557	0.443532	0.511246	0.134616	0.13695	0.287634	0.054754	0.365178
FBXO44	-0.841507	1.98863	5.48176	0.0192159	0.203992	4.39844	9.17021	4.42042	5.57078	4.23661	2.96371	1.24717	3.74933	1.88667	5.05827
UBQLN3	-2.04066	-2.72362	5.47819	0.0192551	0.204295	0.0204596	0.057523	0.244945	0.0736953	0.276231	0.0199728	0	0	0.0968264	0.024842
SUGCT	-1.22573	-1.08469	5.47272	0.0193155	0.204823	0.582929	0.51887	0.542186	0.770664	0.974891	0.192123	0.13143	0.818323	0.108969	0.518689
S1PR5	-1.1551	-0.625446	5.4691	0.0193556	0.204986	0.572922	0.676916	0.319142	0.866998	0.25209	0.263975	0.18022	0.246423	0.0555661	0.236551
ADGRL3	-1.09157	6.05312	5.46845	0.0193628	0.204986	22.0825	24.9761	17.2416	22.3817	21.1886	12.2179	9.76156	15.9555	1.63683	2.88008
SOD3	-0.82309	5.58215	5.46611	0.0193888	0.205147	75.1552	38.1907	82.2009	66.586	88.0003	48.3454	13.4264	43.9303	35.831	16.9191
ABCG2	0.686929	7.92329	5.4649	0.0194021	0.205147	125.254	143.452	183.495	111.102	125.379	267.717	240.727	88.9839	152.052	287.622
BAD	0.670521	5.76557	5.46324	0.0194206	0.205147	126.715	91.9535	93.6554	107.182	84.9789	96.0801	127.294	112.598	141.899	92.3795
CD244	-1.861	-1.57992	5.46068	0.019449	0.205156	0.13965	0.252344	0.229178	0.300639	0.402323	0.038937	0	0.256598	0.0261439	0
HIST1H4A	1.16716	4.00944	5.4595	0.0194622	0.205156	160.552	190.341	129.806	211.169	134.996	173.279	78.851	160.358	562.521	378.089
LAYN	-1.01696	2.47065	5.45934	0.019464	0.205156	8.90804	2.75237	7.80492	8.12753	11.7581	3.25757	1.24415	6.88097	3.08196	1.9472
CFAP54	-0.779086	3.72062	5.45278	0.0195372	0.205814	8.27704	12.4891	6.538	5.93746	14.7589	6.02287	3.27937	6.89317	1.72812	5.89246
HIST1H4C	0.774751	6.33689	5.45015	0.0195667	0.206012	485.208	405.911	314.712	436.999	457.83	444.482	368.291	442.874	917.424	541.063
CALHM3	0.854931	1.52806	5.44898	0.0195797	0.206029	2.18461	1.76387	2.38118	2.16991	2.02556	3.31491	3.24372	2.95301	3.5113	1.51966
GOLT1A	1.04765	1.58154	5.44809	0.0195897	0.206029	2.95385	3.18478	9.24392	3.48728	3.01386	4.92203	3.78969	5.44495	10.3081	11.6235
PDZD9	-3.13612	-3.37949	5.44627	0.0196102	0.206132	0	0	0.0592872	0.0996743	0.103147	0	0	0	0	0
TMUB1	0.635244	5.35004	5.44278	0.0196494	0.206391	49.6615	41.7259	44.8444	43.4434	32.7095	43.8087	39.0794	62.0964	70.1071	40.7396
APOBEC3C	-0.750693	2.19023	5.44135	0.0196654	0.206391	3.22009	2.80119	2.70011	4.12201	3.15137	1.16165	0.903226	2.17833	0.841857	3.15436
EPB41L1	0.668944	4.96789	5.44018	0.0196786	0.206401	30.9895	16.9332	18.1204	17.0572	19.1106	26.613	26.3837	17.8181	32.7718	20.5428
GOLGA7B	-1.46352	-1.70921	5.43727	0.0197114	0.206632	0.116431	0.0609976	0.11575	0.0457166	0.0523368	0.0351993	0	0.0103628	0.0191091	0.0528472
ATP6V0B	0.612133	7.54906	5.43443	0.0197435	0.206856	269.854	221.029	253.214	277.327	248.451	277.466	327.734	229.787	311.632	252.673
SGCB	-0.738306	4.31724	5.43316	0.0197578	0.206893	11.6643	5.96287	8.47316	8.86482	8.94008	3.98117	5.41496	3.08811	1.76753	7.14758
VIPR2	-0.96007	2.41844	5.43188	0.0197723	0.206933	2.33399	3.64242	1.832	6.51702	2.58995	1.85287	0.724393	1.85214	0.419763	1.55678
RIPPLY3	-4.55819	-2.89261	5.428	0.0198163	0.207168	0	0	0.402155	0	0	0	0	0	0	0
C11orf70	-1.20054	-0.132457	5.42394	0.0198625	0.207454	0.793266	1.06398	1.1952	0.925464	2.51322	0.431471	0.536054	0.217895	0.189024	0.699951
CASP10	-0.621259	2.64009	5.42326	0.0198702	0.207454	2.14229	2.54584	3.20434	2.7236	3.01011	1.50837	0.902833	1.60103	0.67193	2.3227
GNG3	1.24246	-1.26927	5.42275	0.019876	0.207454	0.672336	0.289974	0.313831	0.367642	0.681577	1.08513	0.506057	2.04498	0.43743	0.660493
FAM155B	-2.46649	-2.39678	5.41605	0.0199524	0.208026	0	0.132256	0.149407	0.0212198	0.0849697	0.0229179	0	0	0	0.0286158
MIF4GD	0.639869	3.45039	5.41392	0.0199768	0.208073	12.085	12.1085	14.6339	18.6119	11.7764	16.2974	11.0633	18.01	21.502	16.7856
GAL3ST3	2.98885	-3.45758	5.41377	0.0199785	0.208073	0	0	0	0	0	0	0	0.0334484	0	0.118373
RP1	-1.07052	2.08756	5.41138	0.0200059	0.208245	1.36148	2.75054	1.37035	1.64482	1.07224	1.42255	0.387709	0.639295	0.163446	0.511482
PPP1R3A	2.98551	-3.45776	5.40539	0.0200747	0.208675	0	0	0	0	0	0	0.0100456	0	0	0.0390942
FAM159B	-4.66105	-2.95639	5.40475	0.020082	0.208675	0	0	0	0	1.40639	0	0	0	0	0
F5	-0.650523	7.03995	5.40401	0.0200906	0.208675	35.7205	42.9087	39.1858	24.1714	33.6205	16.3722	11.8129	14.1607	11.7266	41.6413
CLEC4A	-0.830352	0.18879	5.40006	0.020136	0.208964	3.5365	2.7151	1.24908	1.98088	3.13707	1.24235	0.99871	1.20998	0.869387	1.14481
ACAP3	0.623284	4.05745	5.39971	0.0201401	0.208964	3.71234	4.89948	4.77025	7.73755	5.20577	5.7105	4.87624	7.22969	7.77507	7.3216
FGF12	-1.32782	2.39456	5.39762	0.0201642	0.209058	6.30205	4.3994	3.62881	2.5896	4.66779	1.71087	0.967354	2.01252	0.0264231	2.81409
SCUBE3	-0.953789	1.68656	5.39705	0.0201708	0.209058	0.646977	0.464975	1.07262	1.24457	0.842507	0.378943	0.0908248	0.391313	0.386182	0.615887
FAM196B	-1.07331	-1.08547	5.39329	0.0202143	0.209313	0.241636	0.271189	0.352451	0.284896	0.255141	0.062715	0.0903227	0.22997	0.0422455	0.136775
CD86	-0.863174	1.76799	5.39241	0.0202245	0.209313	3.9322	2.90266	2.38357	4.43931	2.68999	1.30943	0.873091	2.50012	0.435407	2.47181
CDA	1.04332	3.90793	5.39131	0.0202373	0.209313	26.9421	8.9263	13.8319	23.4829	25.6445	21.1703	23.7598	34.0277	57.0399	14.9533
HMSD	2.98023	-3.4581	5.39106	0.0202402	0.209313	0	0	0	0	0	0.046533	0	0.0340197	0	0.0288955
MRO	-1.03617	0.831118	5.38987	0.020254	0.209313	1.39982	0.826446	0.219351	0.995856	1.46273	0.223935	0.343678	0.432272	0.555517	0.341399
LHFP	-0.886386	3.97911	5.38929	0.0202607	0.209313	9.8164	13.4158	24.7869	20.2974	11.7434	3.53119	3.88838	5.4333	8.54312	14.2549
MAGEA1	1.86738	-2.43965	5.38199	0.0203456	0.209905	0.059996	0.0423617	0.069336	0.027079	0.0432603	0.117912	0.0842535	0	0.314018	0.219042
TMC8	-0.79875	1.70568	5.38065	0.0203613	0.209905	1.89823	2.84952	2.00331	1.99623	0.769005	2.36722	0.646149	3.41579	1.31026	0.72505
MX1	-1.09218	4.26455	5.38063	0.0203615	0.209905	12.612	7.84726	34.1666	22.2672	18.7159	7.51108	3.46813	9.97451	12.9207	7.47081
CBFA2T3	-1.05746	0.45755	5.37575	0.0204186	0.210261	0.642873	0.943407	1.40901	1.49142	1.29577	0.370887	0.597422	0.54909	2.23198	1.6667
NUDT16L1	0.615497	4.93563	5.37487	0.0204289	0.210261	35.0087	28.3938	27.8309	35.0607	29.4789	29.3065	33.5082	36.8191	52.5987	35.5178
CNFN	2.489	-3.23212	5.37081	0.0204765	0.210487	0	0	0	0.145664	0	0.168123	0.276769	0.232128	0.187224	0.364381
BRDT	1.06901	0.0710455	5.3702	0.0204836	0.210487	1.51336	0.875867	1.86588	1.66102	2.3471	1.05093	0.244812	1.86011	0.650914	2.25839
NOD2	-1.14371	0.0933136	5.36682	0.0205234	0.210783	1.03932	0.355108	0.661345	0.502612	0.450727	0.402362	0.134711	0.430159	0.283524	0.294226
HIST1H2BI	1.02127	4.08871	5.36057	0.020597	0.211314	106.128	144.064	83.3367	133.161	67.1521	120.432	55.4948	112.599	300.404	239.777
GABRP	-1.13488	1.77185	5.35957	0.0206088	0.211323	9.33605	8.74604	13.1746	6.71054	9.07326	8.53798	3.32934	9.21425	1.66274	6.87337
SLC30A3	3.03891	-3.47455	5.35838	0.0206229	0.211355	0	0	0	0	0	0	0	0	0.102375	0
FGF13	-0.610664	4.90177	5.35296	0.0206871	0.2119	4.1043	6.3208	3.71068	6.64642	4.95739	2.31856	3.70915	2.89496	1.08739	3.35279
SYT14	-4.39093	-2.90319	5.35027	0.0207191	0.212115	0.0531694	0	0	0	0	0	0	0	0	0
TMEM65	-0.814182	4.53389	5.34903	0.0207338	0.21212	6.31619	6.10347	5.03415	3.86034	3.48478	4.88112	1.82962	2.11851	0.997664	1.70494
IP6K3	-0.975674	2.22671	5.34837	0.0207416	0.21212	2.69492	5.14815	3.66661	7.17706	4.23707	1.40972	2.01796	4.73577	0.880219	0.845608
MSRB3	-0.750608	2.78523	5.34296	0.0208061	0.212581	3.99502	5.94548	5.43746	5.81495	4.82152	1.66507	2.28567	3.05407	3.3366	5.16594
IFIT1	-0.784849	3.21526	5.34186	0.0208193	0.212581	4.35653	3.50794	14.4955	7.09662	11.1373	4.34125	2.01452	5.30402	2.0661	2.75381
ZC3H12D	-0.795529	1.07052	5.34155	0.0208229	0.212581	0.572521	0.780781	1.2214	0.972524	0.989741	0.513781	0.154226	0.524859	0.3246	0.622917
SNRPB	0.630385	6.62939	5.34038	0.020837	0.212581	174.676	98.7375	139.085	117.003	123.73	126.897	139.862	146.539	219.645	146.666
C4BPA	-2.63008	-0.854873	5.33686	0.020879	0.212846	0.680968	0	2.61203	0.482706	0.0318626	0.0432251	0.0241923	0.265119	0.0289705	0.0288662
RASGEF1B	-0.617004	3.82456	5.33558	0.0208944	0.212891	9.35004	10.8661	9.44607	9.55701	7.12609	4.26461	2.806	5.22046	3.27857	10.168
RYR1	-1.03956	1.72516	5.33025	0.0209584	0.213317	0.411316	1.07189	1.62456	2.25177	0.146722	0.0690267	0.113134	0.166236	0.178035	0.583669
SNED1	-0.77776	2.02433	5.32666	0.0210017	0.213388	1.45068	1.39896	2.30638	1.80626	1.29781	0.410051	0.66359	0.700526	0.442913	1.03411
NANOS3	-3.10845	-3.38753	5.32459	0.0210266	0.213388	0.122504	0	0	0.226489	0.404477	0	0	0	0	0
DST	-0.71695	6.56358	5.32359	0.0210386	0.213388	23.6002	24.7634	26.0819	23.9834	30.3766	18.4145	7.22571	12.7787	4.84417	29.8085
RBKS	-1.05253	-0.4216	5.32309	0.0210447	0.213388	1.21219	0.629958	1.61184	0.676811	4.24244	0.216605	0.279403	0.994372	0.190271	0.44866
HOXD4	-2.35624	-2.52724	5.32291	0.0210468	0.213388	0.251343	0	0.279101	0.0649226	0.362705	0.106595	0	0	0	0.0174155
GMIP	-0.813878	2.82248	5.32258	0.0210508	0.213388	4.47434	3.03513	6.81949	6.98103	2.74762	1.70476	0.862405	3.14992	2.69321	2.18963
PCOLCE	-1.04472	3.15932	5.32146	0.0210643	0.213388	15.5687	7.70838	13.6233	15.7959	6.91677	2.23752	2.80021	2.81654	3.00895	14.4752
LIX1L	-0.662004	2.86682	5.32122	0.0210673	0.213388	2.963	3.62335	3.36008	4.4526	3.00661	1.53768	1.63748	1.55037	1.05124	3.41962
ADAD1	2.95256	-3.45968	5.32087	0.0210715	0.213388	0	0	0	0	0	0.226228	0	0	0	0.135009
EBF1	-0.89543	2.60639	5.32048	0.0210762	0.213388	3.47906	2.88477	2.26498	4.31327	1.4584	0.682166	0.795644	1.00275	1.18785	3.70274
IFI27L2	-1.17448	-0.111247	5.31728	0.0211149	0.213526	6.20958	4.02722	2.93122	8.36778	8.10316	1.97559	2.16154	0.603426	1.36247	4.6713
HJURP	0.896326	1.84113	5.31661	0.021123	0.213526	1.0239	1.26663	1.62726	1.26727	1.13818	2.15103	0.618041	1.71884	1.38678	4.73148
TMEM171	-2.22724	-2.87959	5.31376	0.0211577	0.213651	0.173823	0.144206	0	0.142206	0.18829	0	0	0.0625165	0	0.0530565
SLC16A9	-1.98851	-2.55379	5.31049	0.0211974	0.213941	0.0678999	0.0183112	0.0414108	0.0469942	0.113998	0.038087	0	0	0.0171474	0
PCGF5	-0.835477	4.2256	5.30788	0.0212292	0.214125	4.122	6.11962	5.01674	5.16505	5.52885	2.36071	2.1272	2.95408	0.458107	4.70263
CRTAM	-1.5749	-0.843195	5.30696	0.0212404	0.214125	0.693371	0.355141	0.387968	0.357506	0.841712	0.0297332	0.0547019	0.582269	0.0709171	0.146502
CLEC2A	-3.05961	-3.401	5.30356	0.0212819	0.214344	0.173472	0.125889	0.101734	0	0.125894	0	0	0	0	0
C11orf68	0.62664	5.19855	5.30154	0.0213065	0.21447	35.5104	28.5592	32.7525	34.9876	27.6273	36.6079	25.9022	38.992	56.2661	33.1908
SH3PXD2B	-0.823	4.46565	5.30072	0.0213167	0.21447	3.89003	4.77292	7.15168	9.62567	4.70833	3.6371	0.82468	3.72179	4.32497	3.51089
LGI2	-0.858793	1.81199	5.29943	0.0213324	0.214516	0.974851	1.4111	1.04663	1.85753	1.64974	0.662157	0.918908	0.945095	0.217988	1.40141
NAALAD2	-0.815909	3.13425	5.29008	0.0214472	0.215404	7.0666	3.23641	4.15198	4.90412	6.43565	4.08246	1.77884	5.91941	1.49037	2.98368
GRM7	2.74137	-3.12528	5.28951	0.0214543	0.215404	0	0	0	0	0.0240425	0	0.0519022	0.173422	0	0.0971004
COTL1	1.02294	7.4025	5.28798	0.0214731	0.215481	82.5517	76.0242	114.594	145.028	106.832	177.891	128.654	63.073	309.962	89.1099
CCDC54	-0.932058	1.3452	5.28558	0.0215027	0.215623	6.42231	2.27435	2.87247	3.79436	4.10761	2.55743	1.43607	0.733497	1.09712	2.44626
BCL2L12	0.601359	3.9599	5.28502	0.0215097	0.215623	25.546	18.7425	24.0352	20.3411	17.4827	20.3699	24.2271	21.5605	31.7089	30.2115
NPIPB11	-1.15727	0.239973	5.28409	0.0215211	0.215625	1.13339	1.37843	1.95755	0.372248	0.594817	1.05339	0.140516	0.325848	0.0398128	0.17632
NEURL1	0.671387	6.23908	5.27366	0.0216505	0.216584	44.3595	42.0187	38.1595	31.0617	62.8085	49.4777	28.057	74.2721	62.8833	34.715
SOD2	-0.591257	7.24576	5.27057	0.0216889	0.216743	44.4124	31.1398	52.893	34.9354	41.9588	25.4418	12.2855	40.7076	14.2487	26.6748
HIST1H2BO	0.87604	4.64285	5.26837	0.0217163	0.216904	158.793	222.597	132.144	174.903	149.094	201.352	91.4692	165.402	398.906	327.945
HIST1H3F	0.958089	5.48169	5.26596	0.0217464	0.216929	244.333	285.277	189.863	290.456	199.612	258.777	129.856	232.041	678.665	486.477
ABCC3	-0.94011	2.5458	5.26525	0.0217554	0.216929	2.66575	9.70066	3.22761	3.30961	2.66108	2.65704	1.51558	3.13513	1.4211	2.18893
ACTG1	0.677921	10.4017	5.26371	0.0217746	0.216929	1771.88	1028.7	1338.77	1558.08	951.131	1426.42	1473.36	1287.98	2629.75	2071.79
SYDE1	0.93526	8.40868	5.26245	0.0217903	0.216929	34.1085	115.581	164.619	145.647	118.304	159.877	129.771	203.882	275.566	110.009
ZMAT3	-0.676513	4.24247	5.2617	0.0217997	0.216929	4.4436	5.50479	4.88017	5.40702	4.66099	3.38479	1.58274	3.73449	1.32267	4.8522
KIAA1107	-2.47647	-0.496975	5.26149	0.0218023	0.216929	2.52e-09	0.370889	0.49055	0.192304	1.04903	0.110226	0	0.153522	2.96e-08	0.0712512
CALB2	-3.21101	-3.3503	5.26095	0.0218091	0.216929	0	0	0.215396	0.0972268	0	0	0	0	0	0
CCDC144NL	-1.03116	0.70742	5.25961	0.021826	0.216929	0.72976	1.49131	0.959767	1.26453	1.50364	0.643503	0.162479	0.297627	0.281447	1.13682
ECH1	0.608974	7.25268	5.25917	0.0218315	0.216929	218.303	129.468	146.787	140.73	145.094	135.157	175.282	189.166	229.119	181.67
KCNS2	-0.975636	0.768141	5.25565	0.0218757	0.217161	0.546708	0.662318	0.381154	1.07842	0.515767	0.347215	0.117143	0.48522	0.188232	0.220387
MGAT1	0.647181	9.27045	5.25487	0.0218855	0.217161	262.113	289.703	328.772	299.996	257.408	318.288	208.532	391.969	543.271	277.997
C4orf17	-3.02585	-3.40407	5.25309	0.0219078	0.217161	0.0385454	0	0.0222112	0.0173497	0.0277597	0	0	0	0	0
KCNJ3	-0.917526	-0.351599	5.2511	0.0219328	0.217161	0.286773	0.310025	0.315851	0.303126	0.365014	0.165517	0.0783598	0.256957	0.0412345	0.164499
AP2A1	0.631802	7.53819	5.25097	0.0219346	0.217161	80.4782	64.3338	75.5358	72.1207	49.947	65.2565	48.0989	72.3288	116.043	122.078
TMEM198	0.70313	2.63145	5.25026	0.0219434	0.217161	3.50285	3.59704	3.53384	3.29006	4.60418	3.09354	3.79418	7.4384	6.05429	4.06843
RDH10	-0.596419	6.5102	5.24819	0.0219697	0.217161	66.6562	72.4133	72.0665	101.172	55.3268	64.2081	32.4124	43.9978	24.6632	45.4865
ASTE1	0.750228	3.07556	5.24744	0.0219791	0.217161	3.81661	8.09663	5.24381	3.6353	6.91008	9.72758	6.00787	15.9451	3.535	5.01172
RBFOX1	-2.85632	-2.92648	5.24551	0.0220035	0.217161	0	0	0.11993	0.37615	0.127639	0	0.0110139	0	0	0
DPYSL4	-2.08172	-2.2466	5.24457	0.0220154	0.217161	0.171382	0.0250466	0.099818	0.0642134	0.282598	0	0	0	0.0515999	0.0681996
VSIG10L	1.93496	-0.0285481	5.24445	0.0220169	0.217161	0.0649225	0.453557	0.0637623	0.255666	0.0522081	0.630141	0.285231	1.8598	0.169961	0.0492628
PLCD3	0.644885	4.82282	5.24444	0.022017	0.217161	3.87875	5.73398	6.95813	12.9888	7.08409	6.29634	9.99907	9.22649	12.5557	11.2888
FCGR3A	-1.00485	4.07681	5.24419	0.0220202	0.217161	16.1993	8.44173	27.7018	19.7043	25.605	5.23548	6.1688	21.6338	2.64947	4.46659
GLUL	0.591839	8.95076	5.24336	0.0220306	0.217161	153.401	134.154	181.002	172.794	138.277	174.613	219.034	114.8	162.602	254.925
POLN	4.5628	-1.76725	5.243	0.0220352	0.217161	0	0	0.0449806	0	0	0	0	0	0.654056	0.340216
CXCL16	-0.647714	2.7604	5.23829	0.022095	0.217535	6.71987	6.11212	7.38898	7.11213	6.1915	3.16911	1.37203	5.58562	2.4472	4.76955
KLHL29	-0.619361	3.73139	5.23759	0.0221039	0.217535	6.37625	3.85769	5.41379	5.47177	4.23457	4.15819	1.70238	3.16443	2.39543	2.27137
SLX1B	1.0857	2.48688	5.23568	0.0221281	0.217535	6.14385	8.93214	8.73567	8.71922	8.10977	15.9247	8.05054	6.64814	19.545	6.18366
TEX38	1.557	-1.916	5.23565	0.0221285	0.217535	0.0701792	0	0.316771	0.484313	0.350916	0.283763	0.226469	0.962272	0.627563	0.627392
PINK1	0.721785	7.36882	5.23556	0.0221297	0.217535	104.456	54.1028	70.0498	92.3826	59.8831	85.224	75.9386	118.564	140.456	62.4556
XPNPEP2	1.31019	2.62278	5.23371	0.0221532	0.217656	2.02988	2.01254	3.01173	2.48794	0.718548	0.699422	3.17843	2.0074	2.52217	13.0542
HIST1H2BK	0.761562	5.16848	5.23005	0.0221999	0.217892	323.825	234.414	214.302	268.237	220.342	227.171	244.837	275.774	510.159	357.96
ATG9B	-0.89045	3.06279	5.22837	0.0222213	0.2179	2.11185	4.3723	5.38926	5.45942	7.05636	3.35348	1.75631	2.6652	0.558013	2.79239
CORO2B	-1.26586	0.193859	5.22594	0.0222524	0.217988	0.53236	0.356194	1.15219	0.69857	0.662813	0.0774864	0.0940975	0.123181	0.30194	0.593117
C14orf132	-0.971207	0.864647	5.2239	0.0222785	0.218077	0.407074	0.198024	1.03325	0.752739	0.50191	0.408935	0.167061	1.00689	0.312554	0.197645
CSGALNACT2	-0.729896	3.39723	5.22326	0.0222868	0.218077	4.78462	6.2191	5.60761	5.71051	5.21541	3.56821	2.1333	3.12994	0.719754	4.70087
ZNF593	0.661701	3.89473	5.21666	0.0223714	0.218767	40.5033	40.5056	36.9301	38.8268	32.4109	42.9386	61.4194	36.5407	47.0831	40.2699
ZNF726	-0.771165	3.0275	5.216	0.0223799	0.218767	12.7626	19.1826	9.50632	10.0092	25.3454	7.10843	5.00209	7.99772	2.9726	12.2717
CD2	-2.65685	-0.589845	5.21136	0.0224397	0.21924	1.70437	0	2.87852	0.348685	2.3389	0.0316615	0.162578	0.763017	0	0
ZC2HC1A	-1.01794	4.26268	5.20642	0.0225036	0.219752	23.7666	18.3409	13.6834	17.8488	28.9099	9.88613	8.32413	13.336	0.724524	8.36835
NOTCH1	-0.642553	3.99257	5.20495	0.0225227	0.219827	2.50451	3.14571	2.64859	4.7197	2.55813	1.24086	0.928803	1.88287	1.80784	2.35078
FAM189A1	-2.14828	-2.66833	5.19782	0.0226153	0.220619	0.422949	0	0.0773385	0.0358822	0.0718596	0.00968086	0.018653	0	0	0
PREPL	-0.587586	4.19777	5.19461	0.022657	0.220907	8.30386	8.61798	9.35095	7.64653	8.66265	4.565	4.76134	5.61203	2.14826	8.78547
AMIGO2	-0.865316	1.81351	5.19379	0.0226677	0.220907	1.67663	2.10085	2.68702	2.78119	2.15523	1.1539	0.587216	1.13244	0.289768	2.33582
POSTN	-0.621667	6.32301	5.19268	0.0226822	0.220936	44.6014	67.3371	50.1025	48.3538	33.7495	42.4343	18.9228	23.4435	12.4894	36.4138
NEUROG3	-3.24392	-3.34793	5.18608	0.0227685	0.221553	0.0772551	0	0.178965	0	0	0	0	0	0	0
FKBP2	0.668644	5.33323	5.18443	0.0227901	0.221651	127.884	100.75	90.2281	82.6762	93.9749	107.807	104.074	126.428	175.748	88.9691
CD81	-0.60179	6.72207	5.18172	0.0228257	0.221885	148.558	128.436	203.085	167.693	175.263	66.0751	39.9895	97.3625	119.024	142.769
PIWIL2	-0.974207	0.685045	5.17993	0.0228492	0.221957	0.36662	0.71688	0.485773	0.453982	1.06887	0.256898	0.174993	0.510608	0.106271	0.272255
TMEM151A	-3.23098	-3.34882	5.17941	0.0228561	0.221957	0	0	0.088084	0.0344023	0	0	0	0	0	0
SYT9	-3.27066	-3.34172	5.17667	0.0228922	0.222195	0.0207561	0	0.0603752	0	0	0	0	0	0	0
TMEM136	-0.733873	4.61627	5.17435	0.0229227	0.222379	29.7313	11.4337	11.6296	13.0779	18.606	10.118	7.68072	11.8112	6.61017	7.07999
TMEM265	0.755196	2.56222	5.16971	0.022984	0.222862	7.39188	9.40412	10.5091	8.10841	6.70217	11.684	11.4819	9.46149	14.0544	7.45485
TLL2	-0.781326	1.35117	5.16364	0.0230645	0.22353	0.74845	0.869191	0.564346	0.539777	0.824276	0.521924	0.150898	0.343657	0.203432	0.519593
SEC14L6	-0.807654	1.48557	5.16049	0.0231063	0.223822	1.74606	1.71723	1.6697	1.23511	2.42258	0.877223	0.372044	1.26062	0.852615	2.02361
SPINK7	-3.09715	-3.39881	5.15895	0.0231268	0.223867	0	0.908886	0.155574	0.530549	0.792036	0	0	0	0	0
LIMK1	0.613059	4.57201	5.15818	0.0231371	0.223867	7.31962	7.99138	10.0228	12.7373	10.0453	10.3153	6.83745	16.3761	14.1047	10.6417
RINL	0.602518	2.83279	5.15753	0.0231458	0.223867	7.70225	3.79828	6.10535	5.08617	7.32354	8.15013	9.09256	8.22701	8.01507	10.2405
HIST1H2BN	1.02076	3.65929	5.1537	0.0231968	0.224169	12.5734	14.1169	12.2706	17.008	13.775	16.036	9.68273	24.7793	65.776	39.2769
HOXA3	-2.68909	-2.72725	5.15336	0.0232014	0.224169	0.0176149	0	0.040584	0.462349	0.228328	0.0286141	0	0	0	0
GRIA3	-1.08295	0.506362	5.15257	0.023212	0.224169	0.891486	0.943564	1.21748	0.61532	1.96938	0.706532	0.135875	0.455847	0.201041	0.755578
TMEM229B	0.792448	4.92516	5.15074	0.0232365	0.224293	15.4115	28.6987	14.757	15.5613	17.5787	19.935	16.6185	40.9232	12.2002	10.8259
F7	-3.15701	-3.35386	5.14754	0.0232793	0.224494	0.0408819	0	0	0.0736277	0	0	0	0	0	0
TRAF2	0.62153	4.59277	5.14664	0.0232914	0.224494	16.1164	25.3653	19.847	17.4535	16.2413	21.7211	15.7322	24.6071	31.6298	16.6553
BTN1A1	-1.6626	-2.27648	5.14479	0.0233162	0.22453	0.0502026	0.140898	0.0504339	0.180657	0.120482	0.0640996	0.0204493	0.0312661	0	0.040601
KLHL8	0.618757	5.41499	5.14358	0.0233325	0.22453	12.0174	11.7771	8.42728	15.0703	10.0445	13.8252	20.8396	19.9403	11.6784	11.223
JUN	-1.13564	4.82435	5.14283	0.0233425	0.22453	18.8024	23.2643	24.2444	10.233	10.5618	1.96562	3.32642	3.2325	12.9866	8.45287
EML2	0.650572	6.5807	5.14196	0.0233543	0.22453	78.6016	39.2337	65.6592	85.3853	55.7123	63.3957	70.0744	83.2796	94.1565	61.8522
CROCC2	-2.38654	-2.83506	5.13722	0.0234181	0.225031	0.0173594	0	0.0399031	0.0155852	0.0874092	0.00840492	0.00810313	0	0	0
MSC	-0.954451	2.92193	5.13327	0.0234715	0.225323	6.09225	13.6972	5.9546	10.2386	4.41877	1.60297	2.59431	3.59431	1.93616	8.38053
PDE8B	-0.895683	2.30556	5.13245	0.0234825	0.225323	2.16441	2.57954	2.92702	3.60496	3.56695	1.64329	0.669122	0.941633	1.25345	3.14845
MT-ND1	-0.726066	8.22712	5.13237	0.0234836	0.225323	1163	964.297	379.641	409.552	879.113	375.773	263.97	489.959	376.03	332.542
SDK2	-1.01779	3.72961	5.1301	0.0235144	0.225415	2.09802	4.63871	3.26054	3.85694	2.02372	0.869696	0.310307	0.708536	1.4225	3.20123
ATP8B2	-0.734382	3.10345	5.12744	0.0235505	0.225415	2.89076	2.86305	4.01529	3.47455	2.4944	1.01856	1.11441	1.18118	1.19059	3.94236
FKBPL	0.723662	2.49918	5.12735	0.0235517	0.225415	5.8737	4.56062	6.20746	5.99772	5.4431	5.81096	6.2874	10.4372	8.91906	4.79272
CD36	-0.908924	5.66751	5.12352	0.0236037	0.225731	77.1664	125.661	42.1576	104.607	48.6878	20.7291	33.1174	41.0041	19.2037	75.5983
DHRS1	0.746001	3.50561	5.12319	0.0236082	0.225731	9.43853	10.3322	11.3199	11.0644	7.87929	10.914	9.76003	8.4941	20.7556	14.6059
TMEM235	3.70416	-3.38501	5.12121	0.0236351	0.225874	0	0	0	0	0	0	0	0	0.259394	0
CLEC5A	-1.38144	-1.31164	5.12034	0.023647	0.225874	0.258721	0.778914	0.105174	0.231965	0.496421	0.0220718	0.0254223	0.174699	0.0178483	0.115459
KLF7	-0.601467	2.3169	5.11951	0.0236583	0.225874	2.79915	1.46052	2.05851	2.19312	1.77778	1.68524	0.955739	2.27123	1.06481	1.87
VWC2	-1.32127	-1.45752	5.11853	0.0236716	0.225889	0.0529045	0.0569322	0.0186117	0.0768501	0.0599923	0.0236145	0.00763556	0.0294479	0	0.0294772
OR9A4	-3.04538	-3.40239	5.11586	0.023708	0.225901	0.102155	0.14572	0	0.0463573	0	0	0	0	0	0
PAGE2	3.22294	-0.994667	5.11357	0.0237394	0.226063	0.459278	0.594611	0.671836	0.247401	0	0	0.126655	0.59099	0	16.7809
MPV17L2	0.648988	3.29113	5.1129	0.0237486	0.226063	11.266	8.63898	9.17027	9.73695	8.82647	11.0543	10.5737	8.79456	15.5798	11.6679
LHFPL5	-0.813484	3.75644	5.11044	0.0237823	0.226252	10.5239	17.5617	8.35007	9.07185	20.5719	9.49369	3.93192	9.52423	2.12084	7.00313
CTAGE9	-3.22388	-3.3515	5.10925	0.0237986	0.226252	0	0	0.102285	0.0334208	0	0	0	0	0	0
TCEB3B	-2.15553	-2.88549	5.10759	0.0238214	0.226252	0.0632771	0.0444543	0.018215	0.0853856	0.0227767	0.0309355	0	0	0.0207437	0
TRIM63	-1.44609	-0.681257	5.10689	0.0238309	0.226252	1.26898	0.896191	0.266563	0.96298	0.240254	0.254861	0.134984	0.0826397	0.0754886	0.596507
ST6GALNAC1	-2.15795	-0.985868	5.10631	0.0238389	0.226252	0.950227	0.562144	2.72962	0.244303	0.0788358	0.15794	0.391203	0.552735	0	0.129124
ARHGAP15	-1.03177	3.3956	5.10293	0.0238854	0.226538	6.04475	11.3375	4.74069	5.62344	13.6501	3.73169	2.2804	6.56635	0.594531	3.79554
XCR1	-1.05685	1.67808	5.10241	0.0238926	0.226538	2.46796	2.44059	3.66686	2.44658	5.76484	3.08916	0.687707	1.51105	0.810586	0.171506
MS4A12	-3.13068	-3.39722	5.10138	0.0239069	0.226556	0	0.201206	0	0.0506851	0.0806731	0	0	0	0	0
SYNGR4	-3.03149	-3.40337	5.10057	0.023918	0.226556	0	0.0817291	0.162621	0.127001	0	0	0	0	0	0
RNF186	-3.03003	-3.40347	5.09897	0.02394	0.226653	0	0	0.100498	0.0784949	0.0625804	0	0	0	0	0
MATN2	-0.933354	4.96914	5.09567	0.0239856	0.226862	18.6514	32.5231	11.9348	33.3758	17.0441	10.9747	6.96575	7.66029	4.38498	26.7997
KREMEN2	-1.32566	-1.86185	5.09241	0.0240308	0.227104	0.198313	0.370351	0.249157	0.152135	0.193917	0.0834216	0	0.154481	0.0370796	0.159723
RPL36A-HNRNPH2	4.7536	-0.0938154	5.09153	0.0240429	0.227104	1.40345	0	0	0.0943904	0	0	0	3.44728	24.5813	0.00918982
LY9	-2.04325	-2.36591	5.09115	0.0240483	0.227104	0.279102	0.185362	0.226066	0.0404458	0.103713	0.137731	0.0365851	0	0	0
LPAR4	3.34641	-3.35777	5.08962	0.0240694	0.227104	0	0	0	0	0	0	0	0	0	0.455565
KLF12	-1.13853	0.275553	5.08914	0.0240761	0.227104	0.163732	0.108061	0.277968	0.261349	0.276938	0.108712	0.0511922	0.0918434	0.00618506	0.170073
RABGGTA	0.694361	4.76808	5.08872	0.024082	0.227104	17.5648	14.8796	18.2606	19.5061	13.8639	17.4319	17.1213	15.8226	35.8775	22.2815
GDE1	1.01007	6.45872	5.08446	0.0241411	0.227314	32.8239	25.7549	34.9287	37.2086	32.4332	27.8238	26.3029	27.8607	114.298	42.3515
HIST1H2BD	0.672342	5.62886	5.08383	0.0241499	0.227314	206.433	183.535	163.996	202.014	164.474	175.567	137.847	191.695	378.572	290.955
PEX5L	-1.31573	-1.45563	5.08307	0.0241605	0.227314	0.0277428	0.0770658	0.0794271	0.0749406	0.13814	0.0216076	0.0161029	0.0157929	0.0142078	0.0529183
S100A12	-1.52816	-1.12894	5.08288	0.0241633	0.227314	2.66323	1.77101	1.76371	3.99279	3.46004	2.5324	0.140711	0.438711	0.570732	0.185303
ASPHD2	-1.47297	0.445708	5.08163	0.0241806	0.227366	0.542398	0.320109	1.00215	1.41164	1.08903	0.40237	0.040006	0.712818	0.131049	0.0692214
TLR6	-0.959522	1.09639	5.07933	0.0242128	0.227558	2.3501	1.11494	1.45836	2.18496	1.29998	0.447255	0.270768	0.839083	0.454885	1.01546
TMEM233	-1.61502	-1.97059	5.07602	0.024259	0.227881	0.177941	0.243916	0.041234	0.108094	0.117091	0.0929695	0.0162369	0.0450171	0	0.019161
GIMAP7	-0.7823	0.991028	5.07384	0.0242895	0.227974	3.36025	1.77529	4.04646	4.05795	3.98195	1.4098	1.53529	1.67317	0.956412	2.68224
ANGPTL1	-1.07728	3.23066	5.07009	0.0243422	0.227974	8.17176	12.6215	6.70438	15.335	8.23903	3.38649	3.02579	5.48927	0.70845	8.64609
MCF2	-3.00541	-3.40557	5.06968	0.0243479	0.227974	0.037878	0	0	0.0216078	0.0380059	0	0	0	0	0
PLA2G12B	-3.00541	-3.40557	5.06968	0.0243479	0.227974	0.098239	0	0	0.0891157	0.0709888	0	0	0	0	0
PINLYP	-1.496	-1.80484	5.06922	0.0243544	0.227974	1.88175	0.836499	0.643494	0.88052	1.34989	0.361769	0.57616	1.12e-05	0	0.654046
HOXD11	-3.17494	-3.36295	5.06872	0.0243614	0.227974	0	0	0.146906	0.061891	0	0	0	0	0	0
KRT6A	-2.60668	1.03883	5.0684	0.0243658	0.227974	0.235497	0.150533	2.39442	1.69689	7.80281	0.292756	0	0.642838	0.617035	0
GLRA1	-2.92498	-2.9083	5.06777	0.0243747	0.227974	0	0.0398476	0.192748	0.206096	0	0	0	0	0	0.0365809
ITGAL	-0.701749	2.00426	5.06563	0.0244049	0.228138	2.4648	1.56025	2.13459	1.59338	1.10338	0.788584	0.475551	1.63539	0.500365	0.925393
DNAH12	-1.24043	-1.5038	5.0634	0.0244363	0.228321	0.0439896	0.0366993	0.101466	0.0301892	0.126761	0.0145698	0.0209687	0.0314513	0.00631572	0.0275307
CLDN8	-1.98208	2.68059	5.05686	0.0245287	0.229073	14.3521	10.6341	5.19467	8.02797	2.05791	0.829071	0.769804	7.13371	0.253572	0.0294131
TBX21	-1.9631	-2.03924	5.04654	0.0246752	0.230218	0.247356	0.0673585	0.305146	0.130025	0.034767	0.0185563	0	0.137511	0	0.0230951
GIMAP1	-0.746111	1.61471	5.03726	0.0248077	0.23123	1.50219	0.840708	1.08991	1.90582	1.20898	0.53686	0.336718	0.862283	0.599852	0.931969
RAG1	-1.57651	-1.10689	5.03174	0.0248869	0.231691	0.0523519	0.197349	0.182157	0.0620013	0.193049	0.0409958	0.00659316	0.110644	0	0.044813
HHIPL1	-0.765984	2.66838	5.0313	0.0248932	0.231691	1.10456	1.44509	1.38555	1.77822	2.49983	1.31664	0.401363	1.1309	0.399241	0.863084
PDPN	-0.905138	4.70958	5.02873	0.0249302	0.231923	22.038	30.7872	21.6115	37.8475	15.273	5.70203	11.282	14.2165	4.59417	26.0576
DTX1	-1.96505	-0.996199	5.02584	0.0249719	0.232087	0.0700757	0.243911	0.62127	0.331797	0.259027	0	0.0326728	0.189765	0.0921091	0
CCNB1	0.604759	4.2733	5.02275	0.0250164	0.232276	19.3158	16.5948	16.4531	14.7627	16.6698	23.9613	10.3194	14.4616	21.9706	37.9862
SGTA	0.593494	6.56169	5.02093	0.0250426	0.232323	76.4011	52.885	60.2341	70.2614	58.7216	59.3539	47.7951	86.7305	98.4291	65.2374
LPAR1	-0.865526	3.4329	5.0199	0.0250576	0.232323	6.72888	8.91891	7.50531	11.3707	7.80161	2.15326	3.93679	2.92182	1.81703	8.32458
AHRR	0.748246	1.41719	5.0162	0.0251112	0.232456	1.14471	3.00065	1.77878	0.893916	2.73578	1.67287	0.919641	2.23407	4.4307	1.24959
LYPD6B	-1.85998	-1.61649	5.01535	0.0251235	0.232456	0.202694	0.289079	0.905205	1.01169	0.146495	0.0312946	0	0.249821	0.0661006	0.247907
ZNF648	-2.59041	-3.04819	5.01479	0.0251317	0.232456	0.0130599	0.0365902	0.0901622	0.0234765	0	0	0.0121995	0	0	0
NANOS2	-3.05008	-3.40204	5.01461	0.0251343	0.232456	0.0933016	0.0439417	0	0	0.0448559	0	0	0	0	0
APOL5	-3.04888	-3.40198	5.01459	0.0251346	0.232456	0	0	0.127354	0.0331578	0.052921	0	0	0	0	0
ZNF703	0.737216	8.17691	5.01392	0.0251444	0.232456	76.2011	98.0446	109.954	124.916	105.864	118.379	73.2913	151.055	223.5	96.0304
SGTB	-0.741379	2.35441	5.0082	0.0252276	0.233001	1.79864	2.03644	1.56247	1.87031	2.22217	0.903787	0.618385	0.99144	0.306736	2.3251
PIK3IP1	-0.608734	4.12563	5.00585	0.0252617	0.233139	21.4283	12.241	17.6649	17.5153	18.0816	10.4926	4.16549	9.69491	10.0653	15.9959
HLA-B	-0.959099	6.42247	5.00552	0.0252667	0.233139	152.35	65.5827	184.613	128.069	120.51	18.3344	21.0379	127.537	53.9279	42.8286
SLC15A1	-0.961757	2.97691	5.00343	0.0252972	0.233229	2.3121	5.01829	3.86591	2.89382	12.6185	2.03899	2.4072	3.00691	1.27451	2.32011
CD74	-1.07807	6.23022	5.00319	0.0253006	0.233229	201.44	56.7752	179.947	126.369	182.878	28.0922	26.3394	162.137	60.9409	26.2684
DOK3	-0.750951	1.95069	5.00179	0.0253211	0.233305	7.00983	4.45814	5.11298	8.09264	4.16288	2.65612	1.83467	5.09135	1.73768	4.72133
PCDHGA12	-1.15523	0.465924	5.0008	0.0253356	0.233328	0.828341	0.638033	0.939947	0.917773	0.694245	0.250902	0.0346615	0.397274	0.194446	0.824802
MYOZ1	-1.21099	-0.0489949	4.99693	0.0253923	0.233449	0.405854	1.81821	2.11276	1.61968	0.975895	0.366556	0.253439	1.16457	0.398065	0.32958
SNAP91	-1.81626	0.355843	4.99677	0.0253947	0.233449	1.10773	0.750761	3.21491	1.25068	1.39662	0.285704	0.4336	0.0963494	0	2.07624
PLK3	0.651117	5.63056	4.99659	0.0253973	0.233449	23.0077	25.7996	24.9217	25.4529	26.9717	28.2494	23.5187	29.9587	47.5654	21.9893
UGCG	-0.720029	4.37595	4.99372	0.0254394	0.233725	7.31661	8.90221	11.9953	13.088	9.08234	4.95161	3.63537	9.62012	1.60871	6.49782
ZNF670	-1.14683	-0.251496	4.99126	0.0254756	0.233946	1.22337	0.933141	0.566074	0.804377	0.767277	0.471907	0.284908	0.256028	0	0.616498
SSNA1	0.611924	4.0236	4.97958	0.0256483	0.234531	34.4492	21.5543	34.8578	30.0889	21.9684	26.5007	29.9315	33.8974	43.1748	37.4488
SLC15A2	-0.697914	2.06982	4.97948	0.0256496	0.234531	1.50708	2.89329	1.53136	1.37433	1.43004	1.45733	0.711422	1.31922	0.648071	2.55665
EPS8L2	0.615918	7.83878	4.97839	0.0256659	0.234531	182.24	118.877	125.459	140.835	105.203	150.674	145.855	190.038	217.201	127.885
GGN	1.08788	0.923543	4.97788	0.0256734	0.234531	0.359822	1.22737	0.989223	1.06864	3.3484	2.33292	1.23346	4.12865	3.31122	1.38522
HIST1H4I	0.686985	3.98607	4.97428	0.0257269	0.234909	19.3268	15.4037	13.2489	16.1433	20.1056	14.8223	17.4203	14.9404	30.3485	27.7451
SHH	-1.44571	-1.9568	4.9719	0.0257624	0.23501	0.0539353	0.108585	0.224492	0.0380941	0.153884	0.045496	0.0127624	0.0516074	0.0139442	0.0129347
COL8A2	-0.977327	2.05799	4.96923	0.0258021	0.235077	1.37916	2.74703	1.20372	2.62195	0.956007	0.441839	0.682817	0.573996	0.720898	1.79717
DIO1	-1.02386	-0.333558	4.9691	0.0258041	0.235077	0.561877	0.666267	0.6647	0.945094	1.77179	0.471328	0.298076	0.449312	0.118344	0.879415
ETNK2	0.768521	2.85996	4.96734	0.0258303	0.235184	4.68873	3.79587	4.54069	5.21878	4.59255	4.73371	2.87588	5.08237	8.63183	10.2823
CYB561A3	0.600435	6.39414	4.96523	0.0258619	0.23536	41.5907	55.8844	39.343	47.1792	41.5315	42.0733	75.4833	64.5416	56.5708	40.7829
KCNE3	-0.637964	2.29035	4.96429	0.0258759	0.235376	4.72816	3.22028	3.60439	4.71423	4.67773	1.58768	1.38078	1.62691	1.72073	3.58071
ARRDC4	-0.898322	3.06196	4.9559	0.0260017	0.236298	2.30228	3.33693	4.96179	5.65189	4.41768	0.857454	1.11853	1.70759	1.0985	4.91687
PSG8	0.647036	7.87664	4.95101	0.0260754	0.236761	155.491	143.166	141.118	209.754	129.98	155.119	202.545	133.188	281.269	186.571
FYB	-0.686273	3.71165	4.94875	0.0261095	0.236761	7.88737	6.58284	6.58818	8.11347	8.10424	5.04827	2.98067	5.15838	1.32609	6.88977
PARP3	-0.762099	0.987283	4.94844	0.0261142	0.236761	1.56917	1.03406	2.1223	1.87005	2.07651	0.905463	0.474074	0.737766	0.779074	1.06692
BSG	0.632051	9.27527	4.94724	0.0261324	0.236815	481.944	493.672	559.079	606.435	463.075	485.385	494.177	475.326	926.532	737.796
INTU	-0.796099	6.11543	4.94547	0.0261591	0.236945	8.28695	13.6012	7.0494	6.08057	15.2576	6.40619	2.66462	8.31341	1.49087	6.93203
[truncated: 562 more rows]

## Sheet: Supplementary Table 3
Supplementary Table 3 KEGG enrichment analysis of differential genes
Term	Overlap	P-value	Adjusted P-value	Genes	Odds Ratio	Combined Score
Systemic lupus erythematosus	66/133	6.31225e-25	1.94417e-22	CD86;HIST2H2AA4;C4A;FCGR3A;HIST1H2AE;HIST1H2AG;HLA-DOA;HIST1H2AC;HIST1H2AB;HLA-DPA1;HIST1H2AM;IL10;HIST1H2AI;HIST1H2AH;HIST1H2AJ;HIST2H3A;H2BFWT;HIST1H2BH;HIST1H2BB;HIST2H3D;HIST2H3C;HIST1H2BD;SNRPB;HIST1H2BC;C1QB;HIST1H2BN;C1QA;HIST1H2BM;HIST1H2BO;HIST1H3J;C1S;HIST1H2BJ;HIST1H2BI;C1R;HIST1H2BL;HIST1H2BK;C2;C3;HIST2H4A;C5;HLA-DMA;HIST1H3A;C6;HLA-DMB;C7;HIST1H3F;HIST1H3G;HIST1H3H;HIST1H3I;HIST1H3B…	3.87688	216.028
Complement and coagulation cascades	44/79	1.23009e-19	1.89434e-17	C1QB;CFD;C1QA;ITGAM;CFH;C1S;C1R;ITGB2;CFI;C5AR1;F13A1;C4BPA;C4BPB;CLU;SERPINA5;C2;C3;C4A;VTN;C5;C6;C7;PLAU;C3AR1;VSIG4;A2M;FGB;FGA;CR1;VWF;F10;F12;FGG;F2R;SERPINF2;F3;F5;F7;PROCR;F8;PROC;SERPING1;CFB;C1QC	4.35127	189.463
Cytokine-cytokine receptor interaction	90/294	5.83345e-16	5.98901e-14	CSF3;TNFRSF6B;EDA;CXCL8;CSF1;EPO;IL24;IL27;FASLG;PRL;CXCL2;EDA2R;CXCL5;CXCL16;IL18RAP;TNFSF10;LEPR;IL12B;TNFRSF8;CCR6;CCR5;CCR2;IL10;IL15RA;TNFRSF12A;IL15;IL1R2;IFNGR2;TNFRSF18;IL18;IL17RE;TNFRSF1B;IL1A;IL1B;XCL2;LTA;XCL1;LTB;IL6ST;CCL14;CX3CR1;CCL13;CSH2;IL20RA;CXCR4;TNFRSF11B;TNFRSF11A;IL1RL1;CXCR1;CXCR3;CXCR2;CCL4;CCL2;IL36RN;CCL1;IL12RB2;CCR1;CCL23;TGFB2;XCR1;TGFB1;TNFSF14;CCL21;GDF15;TNFSF12…	2.39158	83.8913
Staphylococcus aureus infection	32/68	5.20385e-12	4.00696e-10	C1QB;CFD;C1QA;ITGAM;SELPLG;CFH;C1S;C1R;ITGB2;CFI;C5AR1;FPR1;DEFB1;FPR2;ITGAL;C2;C3;C4A;FCGR3A;C5;HLA-DMA;HLA-DMB;C3AR1;HLA-DOA;HLA-DPA1;IL10;HLA-DRB5;FGG;SELP;FCGR2A;CFB;C1QC	3.67647	95.5207
Alcoholism	56/180	9.12178e-11	5.61901e-09	HIST2H2AA4;GNGT2;CREB3L1;HIST1H2AE;HIST1H2AG;HIST1H2AC;HIST1H2AB;HIST1H2AM;HIST1H2AI;HIST1H2AH;HIST1H2AJ;HIST2H3A;H2BFWT;HIST1H2BH;HIST1H2BB;HIST2H3D;HIST2H3C;HIST1H2BD;HIST1H2BC;CREB5;HIST1H2BN;HIST1H2BM;HIST1H2BO;HIST1H3J;MAOB;HIST1H2BJ;HIST1H2BI;HIST1H2BL;HIST1H2BK;CAMKK1;ADCY5;HIST2H4A;GNG3;HIST1H3A;GNG2;HIST1H3F;HIST1H3G;HIST1H3H;HIST1H3I;HIST1H3B;HIST1H3D;NTRK2;HIST1H4L;GRIN2C;HIST1H4A;HIST…	2.43056	56.189
Rheumatoid arthritis	35/91	5.55847e-10	2.85335e-08	CD86;CXCL8;FLT1;CSF1;ITGB2;TNFRSF11A;ITGAL;CXCL5;HLA-DMA;HLA-DMB;CTSK;CCL2;HLA-DOA;ATP6V0E2;HLA-DPA1;ATP6V1F;ATP6V0B;TGFB2;JUN;HLA-DRB5;TGFB1;ANGPT1;IL15;MMP1;MMP3;TNFSF13;IL18;VEGFA;IL1A;CXCL12;IL1B;CD28;LTB;TLR4;TLR2	3.00481	64.034
Cell adhesion molecules (CAMs)	47/145	6.34271e-10	2.79079e-08	CD86;ITGAM;NLGN2;SELPLG;SDC2;ITGB2;NRXN2;ITGAL;PVR;CLDN1;SPN;HLA-DMA;ALCAM;HLA-DMB;ITGB8;NCAM1;CD58;HLA-DOA;TIGIT;JAM2;HLA-DPA1;NLGN4Y;HLA-DRB5;VCAM1;NEGR1;HLA-B;HLA-F;L1CAM;HLA-G;CLDN6;SELP;CD2;CLDN5;MAG;VCAN;CD4;NFASC;PTPRC;SELL;CD8A;CLDN8;CD28;ITGA8;CLDN16;PDCD1;SIGLEC1;CD22	2.53233	53.631
Malaria	24/49	8.41659e-10	3.24039e-08	IL10;CSF3;TGFB2;CXCL8;CR1;TGFB1;VCAM1;GYPC;KLRB1;CD81;SDC2;ITGB2;IL18;ITGAL;THBS2;THBS1;SELP;KLRK1;IL1B;CCL2;CD36;ACKR1;TLR4;TLR2	3.82653	79.9578
Graft-versus-host disease	21/41	3.38702e-09	1.15911e-07	CD86;HLA-DRB5;PRF1;HLA-B;GZMB;FASLG;KIR3DL1;KIR2DL1;HLA-F;KIR2DL3;HLA-G;IL1A;HLA-DMA;HLA-DMB;IL1B;CD28;FAS;KLRD1;KLRC1;HLA-DOA;HLA-DPA1	4.00152	78.043
Neuroactive ligand-receptor interaction	82/338	5.10067e-09	1.57101e-07	GABRB2;OXTR;VIPR2;HTR2B;GRIK1;PRL;GRIK2;ADRA1B;RXFP1;ADRA1A;BRS3;CYSLTR1;GRM4;GRM7;ADORA3;C3AR1;ADORA1;LEPR;TSPO;PTGDR;EDN1;CHRNB4;LHCGR;EDN2;AVPR1B;EDN3;F2R;TACR3;AVPR1A;SSTR1;ADRA2C;SSTR4;GAL;FSHR;UTS2;GRIA1;PTGFR;NPB;CALCA;CHRNA2;CALCRL;CSH2;PTGER2;LHB;PTGER3;CHRNA6;C5AR1;LPAR1;FPR1;LPAR4;FPR2;ADRB2;NTS;MCHR1;C3;GLRA1;C5;CALCR;CNR1;GALR1;NPBWR1;PENK;TAC3;CGA;S1PR5;NTSR1;GRIA3;P2RY13;GABRP;P2RY…	1.89534	36.1894
Leishmaniasis	29/74	9.94395e-09	2.78431e-07	ITGAM;NCF2;ITGB2;PTGS2;ELK1;C3;FCGR3A;HLA-DMA;HLA-DMB;IL12B;HLA-DOA;HLA-DPA1;JAK1;IL10;TGFB2;JUN;HLA-DRB5;CR1;TGFB1;PRKCB;IFNGR2;CYBB;MAPK13;IL1A;FCGR2A;IL1B;TLR4;TLR2;NFKBIB	3.06166	56.415
Type I diabetes mellitus	21/43	1.02387e-08	2.62794e-07	CD86;HLA-DRB5;PTPRN2;PTPRN;PRF1;HLA-B;GZMB;FASLG;HLA-F;HLA-G;IL1A;HLA-DMA;HLA-DMB;IL1B;CD28;LTA;IL12B;CPE;FAS;HLA-DOA;HLA-DPA1	3.81541	70.1924
Chemokine signaling pathway	52/190	5.44438e-08	1.2899e-06	CXCL8;PIK3CD;ARRB2;CXCL2;CXCL5;PIK3CG;CXCL16;GNGT2;RAC2;CCR6;CCR5;PRKACB;CCR2;PRKCB;VAV1;FGR;HCK;XCL2;XCL1;DOCK2;PLCB2;CCL14;CX3CR1;CCL13;WAS;CXCR4;ADCY1;PRKCZ;PIK3R6;PIK3R5;ADCY5;GRK1;GNG3;GNG2;CXCR1;CXCR3;CXCR2;CCL4;PTK2B;CCL2;CCL1;CCR1;CCL23;XCR1;CCL21;BAD;CXCL12;GNB3;GNB5;CCL27;NFKBIB;CCL26	2.13816	35.763
Natural killer cell mediated cytotoxicity	40/131	7.52697e-08	1.65593e-06	ITGB2;PRF1;PIK3CD;FASLG;KIR2DL1;ITGAL;KIR2DL3;KIR2DL4;FCGR3A;KLRK1;TNFSF10;RAC2;PTK2B;FYN;KLRC1;FCER1G;KLRC2;SYK;PRKCB;KLRC3;IFNGR2;SH2D1A;KIR2DS4;HLA-B;SH2D1B;GZMB;NFATC1;KIR3DL1;HLA-G;VAV1;ZAP70;TYROBP;LCK;FAS;KLRD1;LCP2;CD48;CD247;HCST;CD244	2.3855	39.1274
Pertussis	27/76	3.40677e-07	6.99524e-06	C1QB;C1QA;CXCL8;ITGAM;C1S;C1R;ITGB2;LY96;C4BPA;C4BPB;CXCL5;C2;C3;C4A;C5;CFL2;IL12B;NLRP3;IL10;JUN;TIRAP;MAPK13;IL1A;IL1B;SERPING1;TLR4;C1QC	2.77549	41.3336
Inflammatory bowel disease (IBD)	24/65	6.71919e-07	1.29344e-05	IL10;TGFB2;JUN;HLA-DRB5;TGFB1;SMAD3;IFNGR2;IL18;NFATC1;NOD2;IL1A;HLA-DMA;IL18RAP;MAF;HLA-DMB;IL1B;TBX21;IL12B;HLA-DOA;TLR4;IL18R1;HLA-DPA1;TLR2;IL12RB2	2.88462	40.9994
Ovarian steroidogenesis	20/49	8.89942e-07	1.61236e-05	SCARB1;LHCGR;PLA2G4D;HSD3B2;PLA2G4B;LHB;HSD3B1;PLA2G4A;ADCY1;IGF1;PTGS2;ADCY5;STAR;CYP11A1;FSHR;CYP1A1;CYP1B1;CGA;PRKACB;LDLR	3.18878	44.4264
Pathways in cancer	106/530	1.52165e-06	2.60371e-05	RB1;SPI1;EPO;ELK1;FGF2;RASSF5;IL12B;PRKACB;IL15RA;PDGFRA;WNT5B;PRKCB;F2R;MITF;PGF;RUNX1;AR;COL4A4;COL4A3;IL6ST;NOTCH1;BIRC8;NOTCH4;TCF7;MGST1;LPAR1;TGFA;KLK3;LPAR4;PLD1;FOXO1;RASGRP4;DVL3;WNT1;FGF22;WNT4;WNT10B;GSTM3;JUN;TGFB2;TGFB1;SMAD3;FZD4;GADD45A;WNT3A;ZBTB16;IGF1;ESR1;BMP4;CXCL12;LPAR5;FGF18;GNB3;GNB5;IL7R;GSTM5;FGFR1;FGF10;RET;CXCL8;PIK3CD;FASLG;SHH;GNGT2;RAC2;JAK1;EDN1;IL15;MMP1;IFNGR2;MM…	1.5625	20.9308
Antigen processing and presentation	25/77	5.98588e-06	9.70343e-05	KIR2DL1;IFI30;KIR2DL3;CTSS;KIR2DL4;HLA-DMA;HLA-DMB;KLRC1;HLA-DOA;B2M;HLA-DPA1;CD74;HLA-DRB5;KLRC2;KLRC3;KLRC4;KIR2DS4;TAP2;HLA-B;KIR3DL1;HLA-F;HLA-G;CD4;CD8A;KLRD1	2.53653	30.5045
Osteoclast differentiation	35/127	6.52839e-06	0.000100537	SPI1;CSF1;NCF2;ITGB3;PIK3CD;TNFRSF11B;TNFRSF11A;LILRA1;LILRA5;FCGR3A;CALCR;CTSK;FYN;JAK1;TGFB2;JUN;TGFB1;SYK;IFNGR2;MITF;NFATC1;TRAF2;LILRB2;LILRB3;LILRB5;OSCAR;FOSL2;MAPK13;IL1A;TYROBP;FCGR2A;LCK;IL1B;BTK;LCP2	2.15305	25.706
Allograft rejection	16/38	6.7883e-06	9.95617e-05	CD86;IL10;HLA-DRB5;PRF1;HLA-B;GZMB;FASLG;HLA-F;HLA-G;HLA-DMA;HLA-DMB;CD28;IL12B;FAS;HLA-DOA;HLA-DPA1	3.28947	39.1458
Tuberculosis	44/179	1.20756e-05	0.000169059	ITGAM;ITGB2;LSP1;NOD2;CORO1A;CTSS;C3;FCGR3A;HLA-DMA;HLA-DMB;CASP10;MRC1;IL12B;LBP;HLA-DOA;HLA-DPA1;JAK1;IL10;PLK3;CD74;TGFB2;HLA-DRB5;ATP6V0B;TGFB1;FCER1G;CR1;SYK;VDR;BAD;IFNGR2;IL10RA;CARD9;IL18;TIRAP;MAPK13;IL1A;FCGR2A;CD209;IL1B;TLR6;CLEC4E;PLA2R1;TLR4;TLR2	1.92039	21.7471
NF-kappa B signaling pathway	28/95	1.36611e-05	0.00018294	CCL13;CXCL8;BCL2A1;LY96;TNFRSF11A;PTGS2;CXCL2;PLAU;CCL4;LBP;VCAM1;SYK;CCL21;TNFSF14;PRKCB;TRAF2;TIRAP;ZAP70;CXCL12;LCK;IL1B;BTK;LTA;PRKCQ;LTB;TLR4;CARD11;BIRC3	2.30263	25.7917
Transcriptional misregulation in cancer	45/186	1.49324e-05	0.000191632	CD86;CEBPA;SPI1;CXCL8;FLT1;ITGAM;HIST1H3J;BCL2A1;FOXO1;HOXA11;LYL1;HIST1H3A;PLAU;TSPAN7;HIST1H3F;HIST1H3G;HIST1H3H;HIST1H3I;HIST1H3B;PROM1;GRIA3;HIST1H3D;NTRK1;ARNT2;BCL11B;GADD45A;IL1R2;IGFBP3;ZBTB16;MMP3;GZMB;MITF;IGF1;MMP9;RUNX2;RUNX1;MAF;HIST2H3A;ZEB1;WT1;IL2RB;HIST2H3D;HIST2H3C;CDK14;BIRC3	1.89012	21.003
Hematopoietic cell lineage	28/97	2.09539e-05	0.000258152	CSF3;ITGAM;CSF1;EPO;ITGB3;CD3E;HLA-DMA;HLA-DMB;CD37;CD36;HLA-DOA;HLA-DPA1;HLA-DRB5;CR1;IL1R2;ITGA1;EPOR;CD2;IL1A;FCER2;CD4;CD8A;IL1B;IL2RA;CD7;CD9;IL7R;CD22	2.25515	24.2952
Phagosome	38/152	3.08517e-05	0.000365474	SCARB1;ITGAM;NCF2;C1R;ITGB3;ITGB2;THBS2;CORO1A;THBS1;CTSS;ACTG1;C3;TUBA1C;TUBA3E;FCGR3A;HLA-DMA;HLA-DMB;TUBB3;MRC1;CD36;HLA-DOA;ATP6V0E2;ATP6V1F;HLA-DPA1;MSR1;HLA-DRB5;ATP6V0B;TAP2;HLA-B;CYBB;HLA-F;HLA-G;FCGR2A;CD209;TLR6;PLA2R1;TLR4;TLR2	1.95312	20.2858
PI3K-Akt signaling pathway	72/354	3.94222e-05	0.000449705	CSF3;FLT1;CSF1;EPO;ITGB3;TNC;PIK3CD;FASLG;PRL;FGF2;PIK3CG;GNGT2;CREB3L1;MLST8;ITGB8;JAK1;PDGFRA;SYK;VWF;F2R;ITGA1;PGF;COL4A4;EIF4E1B;DDIT4;COL4A3;ITGA8;ITGA7;SGK2;TLR4;TLR2;CREB5;TNXB;CSH2;LAMA4;LAMA3;LPAR1;TGFA;LPAR4;THBS2;THBS1;PIK3R6;PIK3R5;NTF4;VTN;GNG3;GNG2;PDGFD;SPP1;FGF22;NTRK1;NTRK2;ANGPT1;BAD;LAMB4;OSM;IGF1;EPOR;VEGFA;EFNA1;GH2;LPAR5;IL2RA;FGF18;RPS6KB2;IL2RB;GNB3;GNB5;IL7R;PIK3AP1;FGFR1…	1.58898	16.1142
Platelet activation	32/124	6.56551e-05	0.000722206	ITGB3;PIK3CD;ADCY1;PRKCZ;PIK3R6;PIK3CG;ACTG1;MYLK;PIK3R5;ADCY5;PTGS1;FYN;PRKACB;FGB;P2RY12;FGA;FCER1G;PLA2G4D;SYK;VWF;PLA2G4B;F2R;FGG;PLA2G4A;MAPK13;APBB1IP;FCGR2A;TBXAS1;BTK;LCP2;PLCB2;FERMT3	2.01613	19.4175
Proteoglycans in cancer	45/201	0.000111228	0.00118132	CD63;SDC2;ITGB3;TWIST2;PIK3CD;FASLG;ELK1;HOXD10;FGF2;THBS1;ACTG1;VTN;SHH;PLAU;IL12B;TIMP3;FLNA;WNT1;PRKACB;WNT4;WNT10B;TGFB2;TGFB1;WNT5B;PRKCB;FZD4;WNT3A;LUM;MMP2;WNT7A;MSN;IGF1;WNT9A;NUDT16L1;ESR1;MMP9;DCN;VEGFA;MAPK13;RPS6KB2;FAS;TLR4;TLR2;HBEGF;FGFR1	1.74907	15.9234
Leukocyte transendothelial migration	29/112	0.000132603	0.00136139	ITGAM;NCF2;ITGB2;PIK3CD;CXCR4;THY1;ITGAL;CLDN1;ACTG1;RASSF5;RAC2;PTK2B;JAM2;VCAM1;PRKCB;MMP2;CYBB;MSN;RHOH;MMP9;VAV1;MAPK13;CLDN6;CLDN5;CXCL12;CLDN8;CLDN16;MYL9;RAPGEF3	2.02288	18.0606
Th1 and Th2 cell differentiation	25/92	0.000165758	0.00164689	NOTCH1;CD3E;HLA-DMA;HLA-DMB;TBX21;IL12B;HLA-DOA;HLA-DPA1;JAK1;IL12RB2;JUN;HLA-DRB5;IFNGR2;NFATC1;RUNX3;MAPK13;ZAP70;CD4;MAF;LCK;IL2RA;IL2RB;PRKCQ;CD247;NFKBIB	2.12296	18.4803
Chagas disease (American trypanosomiasis)	27/103	0.000178573	0.00171877	C1QB;C1QA;CXCL8;PIK3CD;FASLG;ADCY1;CD3E;C3;GNA15;IL12B;CCL2;IL10;TGFB2;JUN;TGFB1;SMAD3;ACE;IFNGR2;MAPK13;IL1B;FAS;TLR6;CD247;TLR4;PLCB2;TLR2;C1QC	2.04794	17.6747
Autoimmune thyroid disease	17/53	0.000212068	0.0019793	CD86;IL10;HLA-DRB5;PRF1;HLA-B;GZMB;FASLG;HLA-F;HLA-G;TSHR;HLA-DMA;HLA-DMB;CD28;FAS;HLA-DOA;CGA;HLA-DPA1	2.5059	21.1964
Prion diseases	13/35	0.000227909	0.00206459	C1QB;C1QA;NOTCH1;ELK1;IL1A;C5;C6;C7;IL1B;NCAM1;FYN;PRKACB;C1QC	2.90179	24.336
Toxoplasmosis	28/113	0.000377987	0.00332629	BIRC8;LAMA4;LAMA3;LY96;PIK3R6;PIK3CG;PIK3R5;HLA-DMA;HLA-DMB;IL12B;HLA-DOA;CCR5;LDLR;HLA-DPA1;JAK1;IL10;TGFB2;HLA-DRB5;TGFB1;BAD;IFNGR2;IL10RA;LAMB4;MAPK13;TLR4;NFKBIB;BIRC3;TLR2	1.93584	15.2557
African trypanosomiasis	13/37	0.000429506	0.00367466	IL10;VCAM1;PRKCB;LAMA4;IL18;APOA1;FASLG;IL1B;IL12B;FAS;THOP1;PLCB2;IDO1	2.74493	21.2811
Intestinal immune network for IgA production	15/48	0.000671531	0.00559004	CD86;IL10;PIGR;IL15RA;HLA-DRB5;TGFB1;IL15;TNFSF13;CXCR4;HLA-DMA;HLA-DMB;CXCL12;CD28;HLA-DOA;HLA-DPA1	2.44141	17.8368
Human cytomegalovirus infection	46/225	0.000806747	0.00653889	RB1;CXCL8;PTGER2;ITGB3;PTGER3;CXCR4;PIK3CD;FASLG;ADCY1;PTGS2;ELK1;ADCY5;GNG3;GNGT2;GNG2;CREB3L1;CXCR2;CCL4;RAC2;PTK2B;CCL2;CCR5;B2M;PRKACB;JAK1;CCR1;PDGFRA;PRKCB;IL10RA;HLA-B;TAP2;NFATC1;TRAF2;HLA-F;TMEM173;HLA-G;VEGFA;MAPK13;CXCL12;IL1B;RPS6KB2;FAS;GNB3;GNB5;PLCB2;CREB5	1.59722	11.3762
Viral carcinogenesis	42/201	0.000844912	0.00667264	RB1;HIST1H2BN;HIST1H2BM;HIST1H2BO;HIST1H2BJ;HIST1H2BI;HIST1H2BL;HIST1H2BK;PIK3CD;CDC20;C3;HIST2H4A;CREB3L1;CCR5;PRKACB;JAK1;EGR2;JUN;CDKN2B;SYK;HIST1H4L;BAD;HLA-B;TRAF2;HLA-F;HLA-G;DDB1;HIST1H4A;HIST1H4B;H2BFWT;HIST1H4H;HIST1H4I;HIST1H2BH;HIST1H4J;HIST1H4C;IL6ST;HIST1H2BB;HIST1H4D;HIST1H2BD;HIST1H4F;HIST1H2BC;CREB5	1.63246	11.5518
Viral myocarditis	17/59	0.000858389	0.0066096	CD86;HLA-DRB5;ITGB2;PRF1;HLA-B;ITGAL;HLA-F;HLA-G;ACTG1;HLA-DMA;HLA-DMB;SGCB;RAC2;CD28;FYN;HLA-DOA;HLA-DPA1	2.25106	15.8935
Phospholipase D signaling pathway	33/148	0.00092392	0.00694067	PTGFR;CXCL8;LPAR1;PIK3CD;LPAR4;ADCY1;PLD1;PIK3R6;PIK3CG;PIK3R5;ADCY5;GRM4;CYTH4;GRM7;CXCR1;PDGFD;CXCR2;PTK2B;FYN;PDGFRA;FCER1G;PLA2G4D;AVPR1B;SYK;PLA2G4B;F2R;PLA2G4A;AVPR1A;LPAR5;DGKK;PLCB2;PLPP1;RAPGEF3	1.74198	12.171
Vascular smooth muscle contraction	30/132	0.00111623	0.00818571	CALCA;CALCRL;RAMP3;MYL6B;ADCY1;ADRA1B;ADRA1A;ACTG2;MYLK;ADCY5;CALD1;CACNA1S;PRKACB;PPP1R14A;EDN1;EDN2;PLA2G12B;PLA2G4D;AVPR1B;EDN3;PRKCB;PLA2G4B;PLA2G4A;AVPR1A;ACTA2;KCNMA1;PRKCQ;MYL9;PLCB2;RAMP1	1.77557	12.0699
TNF signaling pathway	26/110	0.00127301	0.00911828	CSF1;PIK3CD;NOD2;PTGS2;CXCL2;CXCL5;CASP10;CREB3L1;CCL2;MAP3K5;JUN;EDN1;VCAM1;IL15;MMP3;LIF;TRAF2;TNFRSF1B;MMP9;MAPK13;IL1B;LTA;FAS;IL18R1;CREB5;BIRC3	1.84659	12.3101
Rap1 signaling pathway	42/206	0.00140156	0.00981092	FLT1;ITGAM;CSF1;RGS14;ITGB3;ITGB2;LPAR1;FPR1;PIK3CD;LPAR4;ADCY1;ITGAL;PRKCZ;FGF2;THBS1;ADCY5;ACTG1;CNR1;RASSF5;PDGFD;RAC2;FGF22;PDGFRA;ANGPT1;PRKCB;F2R;IGF1;PGF;VEGFA;MAPK13;APBB1IP;EFNA1;LPAR5;PRKD3;FGF18;LCP2;PRKD1;PLCB2;SKAP1;RAPGEF3;FGFR1;FGF10	1.59284	10.4652
AGE-RAGE signaling pathway in diabetic complications	24/100	0.00153717	0.0105211	TGFB2;JUN;EDN1;TGFB1;VCAM1;SMAD3;CXCL8;PRKCB;MMP2;CYBB;PIK3CD;NFATC1;PRKCZ;F3;FOXO1;MAPK13;VEGFA;IL1A;COL4A4;IL1B;COL4A3;CCL2;PLCD3;PLCB2	1.875	12.1459
Oxytocin signaling pathway	33/153	0.00166863	0.0111725	RYR1;OXTR;MYL6B;ADCY1;PTGS2;ELK1;PIK3R6;PIK3CG;ACTG1;MYLK;PIK3R5;ADCY5;TRPM2;RGS2;CACNG8;CACNA1S;PRKACB;CACNG4;KCNJ3;KCNJ5;JUN;KCNJ6;CAMK1D;PLA2G4D;PRKCB;CACNA2D1;PLA2G4B;PLA2G4A;NFATC1;RCAN1;CAMK1;MYL9;PLCB2	1.68505	10.7772
Th17 cell differentiation	25/107	0.00185428	0.0121515	CD3E;HLA-DMA;HLA-DMB;TBX21;HLA-DOA;HLA-DPA1;JAK1;HLA-DRB5;JUN;TGFB1;SMAD3;IFNGR2;NFATC1;RUNX1;MAPK13;ZAP70;CD4;LCK;IL1B;IL2RA;IL2RB;PRKCQ;CD247;IL6ST;NFKBIB	1.82535	11.4819
Serotonergic synapse	26/113	0.00191963	0.0123176	GABRB2;MAOB;HTR2B;PTGS2;ADCY5;PTGS1;GNG3;GNGT2;GNG2;CACNA1S;PRKACB;KCNJ3;KCNJ5;KCNJ6;HTR1E;KCND2;PLA2G4D;PRKCB;PLA2G4B;HTR3E;PLA2G4A;HTR3A;GNB3;GNB5;PLCB2;RAPGEF3	1.79757	11.2449
Dilated cardiomyopathy (DCM)	22/91	0.00214086	0.0134568	TGFB2;TGFB1;ITGB3;TPM2;CACNA2D1;ITGA1;TPM1;ADCY1;IGF1;ACTG1;ADCY5;CACNG8;PLN;DES;SGCB;MYL3;ITGA8;ITGB8;ITGA7;CACNA1S;PRKACB;CACNG4	1.88874	11.6092
Fc gamma R-mediated phagocytosis	22/91	0.00214086	0.0131877	SYK;PLA2G4D;PRKCB;PLA2G4B;LIMK1;WAS;PIK3CD;PLA2G4A;PLD1;VAV1;HCK;FCGR3A;PTPRC;FCGR2A;BIN1;CFL2;RPS6KB2;RAC2;AMPH;DOCK2;PLPP1;WASF3	1.88874	11.6092
Aldosterone synthesis and secretion	23/98	0.00259608	0.0156783	SCARB1;KCNJ5;CAMK1D;KCNK9;HSD3B2;PRKCB;HSD3B1;ATP2B3;ADCY1;ADCY5;STAR;PRKD3;CYP11A1;CYP21A2;CREB3L1;PRKD1;CACNA1S;CAMK1;PRKACB;PLCB2;LDLR;KCNK3;CREB5	1.83355	10.9165
Relaxin signaling pathway	28/130	0.00366327	0.0216978	PIK3CD;ARRB2;ADCY1;RXFP1;PRKCZ;ADCY5;GNG3;GNA15;GNGT2;GNG2;CREB3L1;PRKACB;JUN;EDN1;TGFB1;SMAD3;MMP1;MMP2;MMP9;MAPK13;VEGFA;ACTA2;COL4A4;COL4A3;GNB3;GNB5;PLCB2;CREB5	1.68269	9.43889
Focal adhesion	39/199	0.00418039	0.0242936	TNXB;FLT1;ITGB3;LAMA4;LAMA3;TNC;PIK3CD;THBS2;ELK1;THBS1;MYLK;ACTG1;VTN;PDGFD;RAC2;SPP1;CAPN2;FLNA;PAK6;ITGB8;FYN;PDGFRA;JUN;VWF;PRKCB;BAD;ITGA1;LAMB4;IGF1;VAV1;PGF;VEGFA;PARVG;COL4A4;COL4A3;ITGA8;ITGA7;MYL9;BIRC3	1.53109	8.38633
Human immunodeficiency virus 1 infection	41/212	0.00431479	0.0246103	CXCR4;PIK3CD;FASLG;CD3E;CCNB3;CCNB1;GNG3;GNGT2;GNG2;CFL2;AP1S2;RAC2;PAK6;PTK2B;CCR5;B2M;APOBEC3C;JUN;APOBEC3G;PRKCB;BAD;LIMK1;HLA-B;TAP2;NFATC1;TRAF2;HLA-F;TMEM173;TNFRSF1B;HLA-G;MAPK13;BST2;DDB1;CD4;RPS6KB2;FAS;GNB3;GNB5;CD247;TLR4;TLR2	1.51091	8.22796
cAMP signaling pathway	41/212	0.00431479	0.0241628	GRIA1;OXTR;VIPR2;PTGER2;PTGER3;PIK3CD;ADCY1;ADRB2;PLD1;ADCY5;PLN;CREB3L1;RAC2;ADORA1;PDE4A;SOX9;CACNA1S;CGA;PRKACB;GRIA3;JUN;EDN1;EDN2;EDN3;HTR1E;BAD;F2R;ATP2B3;NFATC1;SSTR1;GRIN2C;VAV1;TSHR;SST;FXYD2;FSHR;FXYD1;CNGB3;MYL9;RAPGEF3;CREB5	1.51091	8.22796
Amoebiasis	22/96	0.00432548	0.0237901	IL10;TGFB2;CXCL8;ITGAM;TGFB1;PRKCB;IL1R2;LAMA4;ITGB2;LAMA3;LAMB4;PIK3CD;ADCY1;GNA15;IL1B;COL4A4;COL4A3;IL12B;PRKACB;TLR4;PLCB2;TLR2	1.79036	9.74537
Human T-cell leukemia virus 1 infection	42/219	0.00455671	0.0246222	RB1;SPI1;ITGB2;PIK3CD;ADCY1;CD3E;ITGAL;ELK1;ANAPC11;ADCY5;CDC20;HLA-DMA;HLA-DMB;PTTG2;CREB3L1;TSPO;HLA-DOA;B2M;PRKACB;HLA-DPA1;JAK1;IL15RA;EGR2;HLA-DRB5;JUN;CDKN2B;TGFB2;TGFB1;SMAD3;MMP7;IL15;IL1R2;HLA-B;NFATC1;HLA-F;HLA-G;CD4;LCK;IL2RA;IL2RB;LTA;CREB5	1.49829	8.0775
Glutamatergic synapse	25/114	0.00455966	0.0242133	GRIA1;SLC1A1;GRIK1;GRIK2;ADCY1;PLD1;ADCY5;GNG3;GNGT2;GRM4;GNG2;GRM7;DLGAP1;GLUL;PRKACB;GRIA3;KCNJ3;PLA2G4D;PRKCB;PLA2G4B;PLA2G4A;GRIN2C;GNB3;GNB5;PLCB2	1.71327	9.23538
Hypertrophic cardiomyopathy (HCM)	20/85	0.00463001	0.0241702	EDN1;TGFB2;TGFB1;ACE;ITGB3;TPM2;CACNA2D1;ITGA1;TPM1;IGF1;ACTG1;CACNG8;DES;SGCB;MYL3;ITGA8;ITGB8;ITGA7;CACNA1S;CACNG4	1.83824	9.88088
Ras signaling pathway	44/232	0.00464096	0.0238236	FLT1;CSF1;RASGRF2;TGFA;PIK3CD;FASLG;RASAL3;PLD1;ELK1;FGF2;RASGRP4;NTF4;GNG3;GNGT2;GNG2;RASSF5;PDGFD;RAC2;PAK6;PRKACB;FGF22;NTRK1;PDGFRA;NTRK2;PLA2G12B;PLA2G4D;ANGPT1;PRKCB;BAD;PLA2G4B;PLA2G4A;IGF1;PGF;VEGFA;EFNA1;ZAP70;RASA3;FGF18;GNB3;GNB5;RGL1;PLA1A;FGFR1;FGF10	1.48168	7.96083
Morphine addiction	21/91	0.00480098	0.024241	GABRB2;KCNJ5;GABRP;KCNJ6;PRKCB;PDE1A;GABRA4;ARRB2;ADCY1;ADCY5;GNG3;GNGT2;GNG2;ADORA1;PDE4A;GNB3;GNB5;PDE8B;PDE7A;PRKACB;KCNJ3	1.80288	9.62549
ECM-receptor interaction	19/82	0.0067727	0.033645	TNXB;VWF;ITGB3;LAMA4;ITGA1;LAMA3;LAMB4;TNC;THBS2;THBS1;VTN;COL4A4;COL4A3;ITGA8;SPP1;ITGB8;ITGA7;CD36;AGRN	1.81021	9.04175
Cortisol synthesis and secretion	16/65	0.0067851	0.0331716	SCARB1;HSD3B2;HSD3B1;ADCY1;ADCY5;STAR;CYP21A2;CYP11A1;CREB3L1;CACNA1S;PDE8B;PRKACB;PLCB2;LDLR;KCNK3;CREB5	1.92308	9.60197
Cholinergic synapse	24/112	0.00724972	0.0348893	CHRNB4;KCNJ6;PRKCB;CHRNA6;PIK3CD;ADCY1;PIK3R6;PIK3CG;PIK3R5;ADCY5;GNG3;GNGT2;GNG2;CREB3L1;KCNQ1;KCNQ3;GNB3;FYN;CACNA1S;GNB5;PRKACB;PLCB2;CREB5;KCNJ3	1.67411	8.24798
Legionellosis	14/55	0.0080502	0.0381456	CXCL8;ITGAM;CR1;ITGB2;IL18;NLRC4;CXCL2;C3;IL1B;EEF1A2;IL12B;TLR4;NAIP;TLR2	1.98864	9.58932
Cholesterol metabolism	13/50	0.00869331	0.0405688	SCARB1;APOA1;APOC3;CYP27A1;SOAT1;STAR;NPC2;SOAT2;ANGPTL8;TSPO;CD36;PLTP;LDLR	2.03125	9.63869
TGF-beta signaling pathway	20/90	0.00899901	0.0413686	LEFTY1;TGFB2;CDKN2B;TGFB1;SMAD3;CHRD;BMP8B;INHBB;THBS1;INHBC;DCN;GDF7;BMP4;RPS6KB2;ID4;MINOS1-NBL1;FMOD;NBL1;LEFTY2;HAMP	1.73611	8.1782
ABC transporters	12/45	0.00931031	0.0421702	ABCC3;ABCA2;ABCD2;ABCB1;ABCA6;TAP2;ABCA9;DEFB1;ABCA8;ABCA13;ABCD1;ABCG2	2.08333	9.74299
Signaling pathways regulating pluripotency of stem cells	28/139	0.00947813	0.0423082	PIK3CD;FGF2;DVL3;WNT1;LEFTY2;WNT4;JAK1;WNT10B;ZFHX3;SMAD3;WNT5B;FZD4;WNT3A;PCGF5;ESX1;LIF;WNT7A;INHBB;IGF1;WNT9A;INHBC;POU5F1;MAPK13;BMP4;ID4;LHX5;IL6ST;FGFR1	1.57374	7.33169
Cushing syndrome	30/155	0.0130236	0.0573038	RB1;SCARB1;TCF7;ADCY1;ADCY5;RASD1;CYP11A1;CREB3L1;DVL3;CACNA1S;PDE8B;WNT1;PRKACB;LDLR;WNT4;WNT10B;TCF7L2;CDKN2B;WNT5B;HSD3B2;FZD4;WNT3A;HSD3B1;WNT7A;WNT9A;STAR;CYP21A2;PLCB2;KCNK3;CREB5	1.5121	6.564
Galactose metabolism	9/31	0.0131013	0.0568337	HK3;MGAM;GALE;PFKL;MGAM2;GALT;HKDC1;GLA;HK2	2.26815	9.83251
Necroptosis	31/162	0.0137563	0.0588465	HIST2H2AA4;FASLG;PYGM;HIST1H2AE;CAPN2;TNFSF10;NLRP3;HIST1H2AG;GLUL;HIST1H2AC;HIST1H2AB;JAK1;HIST1H2AM;PARP3;HIST1H2AI;PLA2G4D;HIST1H2AH;PLA2G4B;IFNGR2;HIST1H2AJ;CYBB;PLA2G4A;TRAF2;IL1A;HIST3H2A;H2AFY2;IL1B;FAS;TLR4;FTL;BIRC3	1.49498	6.40789
HIF-1 signaling pathway	21/100	0.0143924	0.0607242	EDN1;EGLN3;PFKFB3;FLT1;ANGPT1;EPO;PRKCB;IFNGR2;CYBB;PIK3CD;IGF1;ENO2;HK2;VEGFA;HK3;PFKL;EIF4E1B;HKDC1;RPS6KB2;TIMP1;TLR4	1.64062	6.95798
Primary immunodeficiency	10/37	0.0153725	0.0639828	ZAP70;CD4;PTPRC;LCK;CD8A;TAP2;BTK;CD3E;IL7R;RAG1	2.11149	8.81583
T cell receptor signaling pathway	21/101	0.0160413	0.0658763	IL10;JUN;PIK3CD;NFATC1;CD3E;VAV1;MAPK13;ZAP70;CD4;PTPRC;CD8A;LCK;CD28;PAK6;PRKCQ;LCP2;FYN;PDCD1;CD247;CARD11;NFKBIB	1.62438	6.7129
Human papillomavirus infection	56/330	0.016316	0.0661227	RB1;ITGB3;TNC;PIK3CD;FASLG;OASL;CREB3L1;ITGB8;PRKACB;JAK1;ATP6V0B;WNT5B;VWF;ITGA1;HLA-B;WNT9A;HLA-F;HLA-G;COL4A4;COL4A3;ITGA8;ITGA7;CREB5;TNXB;NOTCH1;NOTCH4;LAMA4;TCF7;LAMA3;PTGS2;THBS2;PRKCZ;THBS1;FOXO1;VTN;SPP1;DVL3;HES1;ATP6V0E2;WNT1;ATP6V1F;WNT4;HES4;WNT10B;TCF7L2;FZD4;WNT3A;BAD;MX1;LAMB4;WNT7A;ISG15;VEGFA;RPS6KB2;FAS;CRB3	1.32576	5.4563
Neomycin, kanamycin and gentamicin biosynthesis	43895	0.0171371	0.0685483	HK3;HKDC1;HK2	4.6875	19.0618
Steroid hormone biosynthesis	14/60	0.0174338	0.068841	UGT1A10;CYP3A7-CYP3A51P;HSD3B2;AKR1C1;HSD3B1;HSD17B6;CYP7B1;HSD17B8;HSD11B1;CYP21A2;CYP11A1;CYP1A1;CYP1B1;UGT2B7	1.82292	7.38162
Arrhythmogenic right ventricular cardiomyopathy (ARVC)	16/72	0.0182164	0.0710209	TCF7L2;ACTN3;ITGB3;CACNA2D1;ITGA1;TCF7;ACTG1;CACNG8;DES;SGCB;ITGA8;ITGB8;ITGA7;CACNA1S;DSC2;CACNG4	1.73611	6.95388
Kaposi sarcoma-associated herpesvirus infection	34/186	0.019824	0.0763223	RB1;CD86;CXCL8;PIK3CD;PTGS2;FGF2;CXCL2;PIK3R6;PIK3CG;PIK3R5;C3;GNG3;GNGT2;GNG2;CCR5;JAK1;CCR1;JUN;SYK;HLA-B;NFATC1;TRAF2;HLA-F;HLA-G;MAPK13;VEGFA;RCAN1;HCK;CD200R1;CLEC2B;GNB3;FAS;GNB5;IL6ST	1.42809	5.59935
Prostate cancer	20/97	0.0201223	0.0765145	RB1;PDGFRA;TCF7L2;BAD;IL1R2;TCF7;MMP3;TGFA;PIK3CD;KLK3;IGF1;MMP9;FOXO1;AR;ZEB1;PLAU;CREB3L1;PDGFD;FGFR1;CREB5	1.61082	6.29176
Regulation of actin cytoskeleton	38/214	0.0222517	0.0835797	ITGAM;ITGB3;ITGB2;LPAR1;WAS;CXCR4;PIK3CD;LPAR4;ITGAL;IQGAP3;FGF2;MYLK;ACTG1;PDGFD;TMSB4X;CFL2;RAC2;PAK6;ITGB8;NCKAP1L;FGF22;PDGFRA;F2R;ITGA1;LIMK1;MSN;VAV1;CXCL12;LPAR5;ITGAD;FGF18;ITGA8;ARHGEF4;ITGA7;MYL9;ARHGEF6;FGFR1;FGF10	1.38727	5.27901
Epstein-Barr virus infection	36/201	0.0226389	0.0840094	RB1;PIK3CD;CD3E;ITGAL;HLA-DMA;HLA-DMB;HES1;CD58;HLA-DOA;B2M;HLA-DPA1;JAK1;ENTPD1;HLA-DRB5;JUN;ENTPD3;SYK;GADD45A;HLA-B;TAP2;ENTPD8;ISG15;TRAF2;HLA-F;RUNX3;HLA-G;MAPK13;FCER2;OAS1;OAS2;BTK;FAS;VIM;CD247;TLR2;NFKBIB	1.39925	5.30049
Calcium signaling pathway	34/188	0.0229452	0.0841322	RYR1;PTGFR;OXTR;PDE1A;PTGER3;HTR2B;CXCR4;ADRB2;ADCY1;ADRA1B;ADRA1A;MYLK;CYSLTR1;GNA15;PLN;PTK2B;CACNA1S;PRKACB;NTSR1;PDGFRA;LHCGR;CAMK1D;AVPR1B;PRKCB;F2R;TNNC2;TACR3;ATP2B3;AVPR1A;GRIN2C;P2RX7;CAMK1;PLCD3;PLCB2	1.4129	5.3332
Apoptosis	27/143	0.0239846	0.086909	BIRC8;BCL2A1;PRF1;PIK3CD;FASLG;CTSW;LMNB2;CTSS;ACTG1;TUBA1C;TUBA3E;CASP10;CTSK;CAPN2;TNFSF10;MAP3K5;NTRK1;JUN;PARP3;GADD45A;BAD;GZMB;TRAF2;PTPN13;BIRC5;FAS;BIRC3	1.47509	5.50258
IL-17 signaling pathway	19/93	0.0252335	0.0903711	CSF3;JUN;CXCL8;MMP1;MMP3;TRAF2;IL17RE;PTGS2;MUC5B;CXCL2;MMP9;CXCL5;MAPK13;TRAF4;IL1B;LCN2;CCL2;S100A8;MAPK4	1.5961	5.87299
Basal cell carcinoma	14/63	0.0261139	0.0924493	WNT10B;TCF7L2;WNT5B;FZD4;WNT3A;GADD45A;TCF7;WNT7A;WNT9A;BMP4;SHH;DVL3;WNT1;WNT4	1.73611	6.32862
Pantothenate and CoA biosynthesis	44001	0.0269907	0.0944676	VNN1;DPYS;DPYD;ENPP1;ENPP3;BCAT1	2.46711	8.91183
Influenza A	31/171	0.0279625	0.0967691	RNASEL;CXCL8;TMPRSS4;PIK3CD;FASLG;ACTG1;HLA-DMA;HLA-DMB;TNFSF10;IL12B;NLRP3;CCL2;HLA-DOA;HLA-DPA1;JAK1;HLA-DRB5;JUN;RSAD2;PRKCB;IFNGR2;MX1;IL18;MAPK13;IL1A;OAS1;OAS2;IL1B;FAS;TLR7;TLR4;NFKBIB	1.4163	5.06596
Pentose phosphate pathway	44073	0.0311304	0.106535	PRPS2;TKTL2;PFKL;GLYCTK;RGN;ALDOC;FBP1;RBKS	2.08333	7.22827
Ether lipid metabolism	11/47	0.0322253	0.10907	GAL3ST1;PLA2G12B;PLA2G4D;PLA2G4B;LPCAT2;ENPP2;PLD4;PLA2G4A;PLD1;PLA2G7;PLPP1	1.82846	6.28076
Breast cancer	27/147	0.0329977	0.11047	RB1;NOTCH1;NOTCH4;TCF7;PIK3CD;FGF2;DVL3;HES1;WNT1;FGF22;WNT4;WNT10B;TCF7L2;JUN;WNT5B;FZD4;WNT3A;GADD45A;WNT7A;IGF1;WNT9A;ESR1;FGF18;RPS6KB2;PGR;FGFR1;FGF10	1.43495	4.89507
B cell receptor signaling pathway	15/71	0.0332415	0.11009	IFITM1;JUN;SYK;CD81;PRKCB;PIK3CD;NFATC1;LILRB3;VAV1;RAC2;BTK;PIK3AP1;CARD11;CD22;NFKBIB	1.65053	5.61833
Starch and sucrose metabolism	9/36	0.0340826	0.111675	HK3;MGAM;MGAM2;HKDC1;ENPP1;PYGM;ENPP3;HK2;PGM2L1	1.95312	6.59955
Asthma	44074	0.0374014	0.121259	IL10;HLA-DMA;HLA-DRB5;HLA-DMB;FCER1G;PRG2;HLA-DOA;HLA-DPA1	2.01613	6.6251
Mucin type O-glycan biosynthesis	44074	0.0374014	0.119996	ST6GALNAC1;C1GALT1C1;GALNT13;GALNT4;GALNT16;GALNT15;GALNTL5;GALNT9	2.01613	6.6251
C-type lectin receptor signaling pathway	20/104	0.039717	0.126112	IL10;PLK3;EGR2;JUN;FCER1G;SYK;CARD9;PIK3CD;NFATC1;LSP1;PTGS2;MAPK13;CLEC4D;CD209;CLEC6A;IL1B;IL12B;NLRP3;CLEC4E;CLEC1B	1.5024	4.84672
Regulation of lipolysis in adipocytes	12/55	0.0428068	0.134536	FABP4;PTGER3;ADORA1;PIK3CD;ADCY1;ADRB2;PTGS2;CGA;PRKACB;TSHR;ADCY5;PTGS1	1.70455	5.37112
Adrenergic signaling in cardiomyocytes	26/145	0.0463907	0.144327	ADRB2;ADCY1;ADRA1B;ADRA1A;PIK3R6;PIK3CG;PIK3R5;ADCY5;CACNG8;PLN;CREB3L1;CACNA1S;PRKACB;SCN1B;CACNG4;TPM2;CACNA2D1;TPM1;ATP2B3;MAPK13;KCNQ1;FXYD2;MYL3;PLCB2;RAPGEF3;CREB5	1.40086	4.30157
GnRH signaling pathway	18/93	0.0465458	0.143361	JUN;PLA2G4D;PRKCB;MMP2;PLA2G4B;LHB;PLA2G4A;ADCY1;PLD1;ELK1;ADCY5;MAPK13;PTK2B;CACNA1S;CGA;PRKACB;PLCB2;HBEGF	1.5121	4.63808
Carbohydrate digestion and absorption	10/44	0.0480205	0.146439	HK3;MGAM;MGAM2;PRKCB;FXYD2;HKDC1;PIK3CD;SLC2A5;PLCB2;HK2	1.77557	5.39085
Fluid shear stress and atherosclerosis	25/139	0.0485026	0.146459	NCF2;SDC2;ITGB3;MGST1;PIK3CD;PRKCZ;ACTG1;RAC2;CCL2;MAP3K5;MEF2A;GSTM3;JUN;EDN1;VCAM1;IL1R2;MMP2;MMP9;MAPK13;VEGFA;BMP4;IL1A;IL1B;GSTA1;GSTM5	1.40513	4.25211
Fructose and mannose metabolism	8/33	0.0523535	0.156552	HK3;PFKL;PFKFB3;TPI1;HKDC1;ALDOC;FBP1;HK2	1.89394	5.58662
Renin secretion	14/69	0.0523914	0.155159	EDN1;EDN2;ACE;EDN3;PTGER2;PDE1A;ADRB2;AQP1;ADCY5;KCNMA1;ADORA1;CACNA1S;PRKACB;PLCB2	1.58514	4.67461
Melanogenesis	19/101	0.0535074	0.156955	WNT10B;TCF7L2;EDN1;WNT5B;PRKCB;FZD4;WNT3A;TCF7;WNT7A;MITF;WNT9A;ADCY1;ADCY5;CREB3L1;DVL3;WNT1;PRKACB;PLCB2;WNT4	1.46968	4.30312
Pyrimidine metabolism	12/57	0.0544226	0.158134	NT5C;CDA;ENTPD1;ENTPD3;DPYS;DPYD;NUDT2;ENPP1;ENTPD8;UPP2;TK1;ENPP3	1.64474	4.78779
Nitrogen metabolism	43968	0.0564602	0.162521	CA12;CPS1;CA7;GLUL;CA14	2.29779	6.60436
Phenylalanine metabolism	43968	0.0564602	0.161016	AOC3;ALDH3A1;MAOB;ALDH3B1;PAH	2.29779	6.60436
Gastric cancer	26/149	0.0612324	0.173024	RB1;ABCB1;TCF7;PIK3CD;FGF2;SHH;DVL3;WNT1;FGF22;WNT4;WNT10B;TCF7L2;TGFB2;CDKN2B;TGFB1;SMAD3;WNT5B;CDX2;FZD4;WNT3A;GADD45A;WNT7A;WNT9A;FGF18;RPS6KB2;FGF10	1.36326	3.80768
Protein digestion and absorption	17/90	0.0631081	0.176703	CPA3;SLC15A1;SLC6A19;COL27A1;KCNE3;ELN;COL22A1;COL12A1;SLC1A1;PRCP;SLC7A7;MEP1A;XPNPEP2;KCNQ1;COL4A4;FXYD2;COL4A3	1.47569	4.07721
Histidine metabolism	44005	0.0644862	0.178935	ALDH3A1;HAL;MAOB;HDC;ALDH3B1;HNMT	2.03804	5.5869
MAPK signaling pathway	47/295	0.0655963	0.18039	FLT1;CSF1;RASGRF2;TGFA;FASLG;ARRB2;ELK1;FGF2;RASGRP4;NTF4;CACNG8;DUSP10;PDGFD;RAC2;FLNA;CACNA1S;PRKACB;FGF22;CACNG4;MAP3K5;NTRK1;PDGFRA;NTRK2;JUN;TGFB2;TGFB1;PLA2G4D;ANGPT1;PRKCB;GADD45A;CACNA2D1;PLA2G4B;PLA2G4A;NFATC1;TRAF2;IGF1;DUSP8;PGF;VEGFA;MAPK13;EFNA1;IL1A;IL1B;FGF18;FAS;FGFR1;FGF10	1.2447	3.39087
Circadian entrainment	18/97	0.0658993	0.179619	GRIA1;RYR1;KCNJ5;KCNJ6;PRKCB;ADCY1;GRIN2C;ADCY5;GNG3;GNGT2;GNG2;RASD1;GNB3;GNB5;PRKACB;PLCB2;GRIA3;KCNJ3	1.44974	3.94276
Bile secretion	14/72	0.0707078	0.191035	ABCC3;SCARB1;ABCB1;AQP9;NR1H4;SLCO1B7;ADCY1;AQP1;ADCY5;FXYD2;SLCO1B3;PRKACB;LDLR;ABCG2	1.5191	4.02439
Wnt signaling pathway	27/158	0.0707935	0.189604	TCF7;PRICKLE3;NKD1;NKD2;RAC2;DVL3;RSPO1;WNT1;PRKACB;WNT4;WNT10B;TCF7L2;JUN;SMAD3;MMP7;WNT5B;PRKCB;FZD4;WNT3A;WNT7A;NFATC1;WNT9A;DKK1;SFRP2;ROR2;LGR6;PLCB2	1.33505	3.53519
Axon guidance	30/181	0.0819311	0.217541	SEMA5A;SEMA7A;SEMA3C;SEMA3A;NTN4;PIK3CD;CXCR4;PRKCZ;SHH;ABLIM1;ABLIM2;ABLIM3;CFL2;RAC2;PAK6;SLIT3;FYN;SRGAP3;PLXNA4;WNT4;WNT5B;UNC5A;TRPC4;LIMK1;L1CAM;RHOD;GDF7;EFNA1;CXCL12;MYL9	1.29489	3.23965
Retrograde endocannabinoid signaling	25/148	0.0884862	0.232938	GRIA1;GABRB2;NDUFA13;NDUFB7;ADCY1;PTGS2;NDUFC2-KCTD14;ADCY5;GNG3;GNGT2;GNG2;CNR1;CACNA1S;PRKACB;GRIA3;KCNJ3;GABRP;KCNJ5;KCNJ6;PRKCB;GABRA4;MAPK13;GNB3;GNB5;PLCB2	1.31968	3.2001
Fc epsilon RI signaling pathway	13/68	0.0885744	0.231194	FCER1G;SYK;PLA2G4D;PLA2G4B;PIK3CD;PLA2G4A;VAV1;MAPK13;ALOX5AP;RAC2;BTK;LCP2;FYN	1.49357	3.62027
JAK-STAT signaling pathway	27/162	0.0900169	0.232985	CSF3;EPO;CSH2;IL24;IL20RA;PIK3CD;PRL;IL22RA2;LEPR;IL12B;JAK1;IL12RB2;IL10;PDGFRA;IL15RA;IL15;IFNGR2;IL10RA;LIF;OSM;EPOR;GH2;LEP;IL2RA;IL2RB;IL6ST;IL7R	1.30208	3.1351
Pancreatic cancer	14/75	0.0927931	0.238169	RB1;TGFB2;TGFB1;SMAD3;BAD;GADD45A;PIK3CD;TGFA;PLD1;VEGFA;RPS6KB2;RAC2;JAK1;ARHGEF6	1.45833	3.46702
GABAergic synapse	16/89	0.0993888	0.25299	GABRB2;GABRP;KCNJ6;PRKCB;PLCL1;GABRA4;ADCY1;ADCY5;GNG3;GNGT2;GNG2;GNB3;CACNA1S;GNB5;GLUL;PRKACB	1.40449	3.24258
NOD-like receptor signaling pathway	29/178	0.101481	0.256198	RNASEL;CXCL8;NOD2;NLRC4;ANTXR1;CXCL2;TRPM2;PSTPIP1;NLRP3;CCL2;JAK1;JUN;CARD9;IL18;CYBB;TRAF2;TMEM173;MAPK13;P2RX7;NLRP12;OAS1;OAS2;IL1B;TXNIP;TLR4;PLCB2;NAIP;NFKBIB;BIRC3	1.27282	2.91207
Estrogen signaling pathway	23/137	0.104175	0.260861	KCNJ5;JUN;KCNJ6;MMP2;KRT13;TGFA;PIK3CD;ADCY1;KRT20;ESR1;MMP9;ADCY5;KRT33B;KRT19;CREB3L1;KRT15;PGR;PRKACB;PLCB2;FKBP5;CREB5;HBEGF;KCNJ3	1.31159	2.9664
Taste transduction	15/83	0.104396	0.259305	TAS2R20;HTR1E;HTR3E;PDE1A;GABRA4;HTR3A;GRM4;SCN9A;SCNN1A;GNB3;TAS2R1;SCN2A;PRKACB;PLCB2;SCN3A	1.4119	3.19028
Toll-like receptor signaling pathway	18/104	0.111588	0.274954	CD86;JUN;CXCL8;LY96;PIK3CD;TIRAP;MAPK13;CTSK;IL1B;CCL4;SPP1;IL12B;TLR8;TLR7;LBP;TLR6;TLR4;TLR2	1.35216	2.96521
Glycosphingolipid biosynthesis	9/45	0.113915	0.278458	FUT6;FUT7;ST3GAL5;B3GNT2;B4GALNT1;FUT2;ST6GALNAC3;GLA;ST6GALNAC5	1.5625	3.39423
Hepatocellular carcinoma	27/168	0.124838	0.302757	RB1;TCF7;MGST1;TGFA;PIK3CD;ELK1;ACTG1;DVL3;WNT1;WNT4;WNT10B;GSTM3;TCF7L2;TGFB2;TGFB1;SMAD3;WNT5B;PRKCB;FZD4;WNT3A;GADD45A;BAD;WNT7A;WNT9A;GSTA1;RPS6KB2;GSTM5	1.25558	2.61253
Melanoma	13/72	0.124977	0.300725	RB1;PDGFRA;BAD;GADD45A;PIK3CD;MITF;IGF1;FGF2;PDGFD;FGF18;FGF22;FGFR1;FGF10	1.41059	2.9335
VEGF signaling pathway	11/59	0.126982	0.303182	PLA2G4D;PRKCB;BAD;PLA2G4B;SH2D2A;RAC2;PIK3CD;PLA2G4A;PTGS2;MAPK13;VEGFA	1.45657	3.00593
Parathyroid hormone synthesis, secretion and action	18/106	0.127505	0.302088	MEF2A;PRKCB;VDR;ARRB2;ADCY1;PLD1;RUNX2;PTHLH;ADCY5;MAFB;BGLAP;CREB3L1;PDE4A;PRKACB;PLCB2;FGFR1;CREB5;HBEGF	1.32665	2.73237
Salmonella infection	15/86	0.13085	0.307648	JUN;CXCL8;IFNGR2;IL18;WAS;NLRC4;CXCL2;ACTG1;MAPK13;IL1A;IL1B;CCL4;FLNA;LBP;TLR4	1.36265	2.77121
Glycine, serine and threonine metabolism	8/40	0.131478	0.306782	AOC3;MAOB;SHMT2;AGXT2;GLYCTK;CBSL;PIPOX;SDSL	1.5625	3.17018
Glycosaminoglycan biosynthesis	10/53	0.133227	0.308527	CHST7;CHSY1;CSGALNACT2;CHST15;B3GNT2;CHST13;CHSY3;CHST2;CHST3;HS3ST2	1.47406	2.97125
Hepatitis B	26/163	0.138375	0.318056	RB1;CXCL8;PIK3CD;FASLG;ELK1;CASP10;CREB3L1;PTK2B;JAK1;TGFB2;EGR2;JUN;TGFB1;SMAD3;PRKCB;BAD;NFATC1;MMP9;TIRAP;MAPK13;DDB1;BIRC5;FAS;TLR4;CREB5;TLR2	1.24617	2.46465
Retinol metabolism	12/67	0.142686	0.325536	UGT1A10;CYP3A7-CYP3A51P;CYP27C1;ALDH1A2;RDH10;CYP2S1;ALDH1A1;CYP1A1;DHRS4L2;HSD17B6;UGT2B7;DHRS4	1.39925	2.7245
Metabolism of xenobiotics by cytochrome P450	13/74	0.145937	0.330503	UGT1A10;GSTM3;AKR1C1;MGST1;HSD11B1;ALDH3A1;ALDH3B1;CYP2S1;GSTA1;CYP1A1;CYP1B1;UGT2B7;GSTM5	1.37247	2.64143
Thyroid hormone synthesis	13/74	0.145937	0.328091	PRKCB;ADCY1;SERPINA7;TSHR;ASGR2;ADCY5;SLC5A5;CREB3L1;FXYD2;CGA;PRKACB;PLCB2;CREB5	1.37247	2.64143
Bladder cancer	8/41	0.146105	0.32609	RB1;CXCL8;MMP1;MMP2;THBS1;MMP9;VEGFA;HBEGF	1.52439	2.93205
Endocrine and other factor-regulated calcium reabsorption	9/48	0.153521	0.340177	VDR;PRKCB;FXYD2;AP2S1;AP2A1;PRKACB;ESR1;PLCB2;AP2M1	1.46484	2.74499
Thyroid hormone signaling pathway	19/116	0.154216	0.339275	NOTCH1;PRKCB;BAD;NOTCH4;ITGB3;DIO1;DIO3;PIK3CD;ESR1;FOXO1;ACTG1;BMP4;RCAN1;PLN;FXYD2;PLCD3;PRKACB;PLCB2;WNT4	1.27963	2.39215
Endocytosis	37/244	0.15486	0.338276	WIPF1;WAS;CXCR4;AP2A1;ARRB2;PLD1;PRKCZ;GRK1;CYTH4;CXCR1;KIF5C;PIP5KL1;PSD4;CXCR2;AP2S1;CCR5;LDLR;AP2M1;RAB11FIP5;PSD;SH3GLB2;PDGFRA;SMAD3;HLA-B;ARAP2;HLA-F;HLA-G;EHD1;ACAP3;EHD3;BIN1;DNAJC6;IL2RA;IL2RB;AMPH;FOLR3;FOLR2	1.18468	2.20971
Measles	22/138	0.162727	0.352958	JUN;BAD;MX1;MSN;PIK3CD;FASLG;CD3E;IL1A;OAS1;CD209;OAS2;IL1B;IL2RA;IL2RB;CD28;IL12B;FAS;TLR7;TLR4;NFKBIB;JAK1;TLR2	1.24547	2.26138
Cellular senescence	25/160	0.168868	0.363716	RB1;CXCL8;PIK3CD;KIR2DL1;KIR2DL3;FOXO1;ZFP36L2;KIR2DL4;CCNB3;CCNB1;RASSF5;CAPN2;TGFB2;CDKN2B;TGFB1;SMAD3;GADD45A;IGFBP3;HLA-B;NFATC1;HLA-F;HLA-G;MAPK13;IL1A;RAD9B	1.2207	2.17119
Salivary secretion	15/90	0.171466	0.366747	PRKCB;ATP2B3;ADCY1;ADRB2;ADRA1B;LYZ;MUC5B;ADRA1A;ADCY5;HTN3;CST2;FXYD2;KCNMA1;PRKACB;PLCB2	1.30208	2.29605
Vitamin digestion and absorption	43975	0.185277	0.393554	SCARB1;FOLH1;TCN2;SLC19A3;APOA1	1.6276	2.74398
AMPK signaling pathway	19/120	0.192134	0.405323	SREBF1;CPT1A;PFKFB3;CAB39L;SCD5;PIK3CD;IGF1;CPT1B;ADRA1A;FOXO1;PFKL;CREB3L1;LEP;RPS6KB2;LEPR;CD36;PPARGC1A;FBP1;CREB5	1.23698	2.04048
Choline metabolism in cancer	16/99	0.19383	0.40612	PDGFRA;SLC22A3;JUN;PLA2G4D;PRKCB;PLA2G4B;WAS;PIK3CD;PLA2G4A;PLD1;PDGFD;RPS6KB2;RAC2;DGKK;PLPP1;WASF3	1.26263	2.07168
beta-Alanine metabolism	6/31	0.198172	0.412412	AOC3;ALDH3A1;SMOX;DPYS;ALDH3B1;DPYD	1.5121	2.44751
Mineral absorption	9/51	0.198923	0.411197	S100G;SLC6A19;HEPH;VDR;FXYD2;CYBRD1;STEAP1;SLC26A6;FTL	1.37868	2.22634
Central carbon metabolism in cancer	11/65	0.203991	0.418861	RET;NTRK1;HK3;PDGFRA;SLC7A5;PFKL;HKDC1;PIK3CD;SLC16A3;HK2;FGFR1	1.32212	2.10174
Inflammatory mediator regulation of TRP channels	16/100	0.205107	0.418363	NTRK1;PLA2G4D;PRKCB;PLA2G4B;PTGER2;HTR2B;PIK3CD;PLA2G4A;IGF1;ADCY1;ADCY5;MAPK13;IL1B;PRKCQ;PRKACB;PLCB2	1.25	1.98028
Acute myeloid leukemia	11/66	0.218474	0.442697	CEBPA;TCF7L2;SPI1;ITGAM;BCL2A1;BAD;ZBTB16;TCF7;RPS6KB2;PIK3CD;RUNX1	1.30208	1.98058
Steroid biosynthesis	43940	0.219044	0.440952	EBP;SOAT1;SOAT2;DHCR24	1.64474	2.4975
Apelin signaling pathway	21/137	0.219435	0.438869	MEF2A;RYR1;SMAD3;ADCY1;PIK3R6;PIK3CG;MYLK;PIK3R5;ADCY5;ACTA2;GNG3;GNGT2;GNG2;MYL3;RPS6KB2;SPP1;GNB3;GNB5;PRKACB;PPARGC1A;PLCB2	1.19754	1.81631
cGMP-PKG signaling pathway	25/166	0.220367	0.437891	ADRB2;ADCY1;ADRA1B;ADRA1A;PIK3R6;PIK3CG;MYLK;PIK3R5;ADCY5;RGS2;PLN;CREB3L1;ADORA3;ADORA1;CACNA1S;MEF2A;BAD;ATP2B3;NFATC1;ADRA2C;FXYD2;KCNMA1;MYL9;PLCB2;CREB5	1.17658	1.77953
mTOR signaling pathway	23/152	0.224994	0.444219	WNT10B;WNT5B;PRKCB;FZD4;WNT3A;CAB39L;NPRL3;PIK3CD;WNT7A;IGF1;WNT9A;SLC7A5;DEPTOR;EIF4E1B;DDIT4;RPS6KB2;MLST8;DVL3;WNT1;LPIN1;RNF152;ATP6V1F;WNT4	1.18215	1.7634
Dopaminergic synapse	20/131	0.231902	0.454941	GRIA1;KCNJ5;KCNJ6;MAOB;PRKCB;ARRB2;ADCY5;MAPK13;GNG3;GNGT2;GNG2;KIF5C;CREB3L1;GNB3;GNB5;PRKACB;PLCB2;GRIA3;CREB5;KCNJ3	1.19275	1.74313
Hippo signaling pathway	24/160	0.232175	0.452594	WNT10B;TCF7L2;TGFB2;TGFB1;SMAD3;WNT5B;FZD4;WNT3A;TCF7;ITGB2;BMP8B;WNT7A;WNT9A;PRKCZ;NKD1;ACTG1;GDF7;BMP4;RASSF2;RASSF4;DVL3;BIRC5;WNT1;WNT4	1.17188	1.71125
PPAR signaling pathway	12/74	0.233077	0.451496	CYP27A1;CPT1A;FABP4;MMP1;ACSL1;SCD5;ME1;APOA1;APOC3;CD36;CPT1B;PLTP	1.26689	1.84508
Nicotine addiction	7/40	0.245837	0.473235	GRIA1;GABRB2;GABRP;GABRA4;CHRNA6;GRIN2C;GRIA3	1.36719	1.91828
Chemical carcinogenesis	13/82	0.246144	0.470884	UGT1A10;GSTM3;CYP3A7-CYP3A51P;MGST1;PTGS2;HSD11B1;ALDH3A1;ALDH3B1;GSTA1;CYP1A1;CYP1B1;UGT2B7;GSTM5	1.23857	1.73627
Sphingolipid metabolism	8/47	0.248193	0.471873	UGCG;ASAH1;NEU4;GAL3ST1;CERS6;GBA;GLA;PLPP1	1.32979	1.85312
Amphetamine addiction	11/68	0.248622	0.469789	GRIA1;ARC;JUN;MAOB;PRKCB;CREB3L1;GRIN2C;PRKACB;GRIA3;CREB5;ADCY5	1.26379	1.75897
Glycolysis / Gluconeogenesis	11/68	0.248622	0.466924	HK3;ALDH3A1;PFKL;TPI1;PKLR;HKDC1;ALDH3B1;ALDOC;ENO2;FBP1;HK2	1.26379	1.75897
Adipocytokine signaling pathway	11/69	0.264226	0.493222	CPT1A;ACSL1;LEP;LEPR;TRAF2;PRKCQ;CD36;TNFRSF1B;CPT1B;PPARGC1A;NFKBIB	1.24547	1.65766
Pathogenic Escherichia coli infection	9/55	0.266804	0.495033	TUBA1C;TUBA3E;TUBB3;WAS;LY96;FYN;CLDN1;TLR4;ACTG1	1.27841	1.68909
Riboflavin metabolism	43869	0.273126	0.50373	ENPP1;ENPP3	1.95312	2.53481
Arginine biosynthesis	43942	0.277953	0.50958	ACY1;CPS1;GPT2;GLUL	1.4881	1.90521
Arachidonic acid metabolism	10/63	0.282632	0.515092	GGT5;PTGIS;PLA2G12B;PLA2G4D;PLA2G4B;TBXAS1;PLA2G4A;PTGDS;PTGS2;PTGS1	1.24008	1.56698
Purine metabolism	19/129	0.291555	0.528229	PRPS2;ENTPD1;ENTPD3;PDE6H;PKLR;GDA;PDE1A;NUDT2;ENTPD8;ADCY1;AK8;ADCY5;NT5C;ENPP1;PDE4A;ENPP3;NUDT16;PDE8B;PDE7A	1.15068	1.41824
Small cell lung cancer	14/93	0.299763	0.539925	RB1;CDKN2B;BIRC8;GADD45A;LAMA4;LAMA3;LAMB4;PIK3CD;TRAF2;PTGS2;TRAF4;COL4A4;COL4A3;BIRC3	1.17608	1.41689
Colorectal cancer	13/86	0.304027	0.544421	TCF7L2;TGFB2;JUN;TGFB1;SMAD3;BAD;GADD45A;TCF7;PIK3CD;TGFA;RPS6KB2;RAC2;BIRC5	1.18096	1.40609
Insulin resistance	16/108	0.304702	0.542475	SREBF1;CPT1A;PRKCB;NR1H2;PIK3CD;PPP1R3A;PYGM;CPT1B;PRKCZ;FOXO1;CREB3L1;RPS6KB2;PRKCQ;CD36;PPARGC1A;CREB5	1.15741	1.37549
FoxO signaling pathway	19/132	0.328013	0.580621	IL10;PLK3;TGFB2;CDKN2B;TGFB1;SMAD3;GADD45A;PIK3CD;FASLG;IGF1;SOD2;FOXO1;MAPK13;CCNB3;CCNB1;TNFSF10;IL7R;SGK2;RAG1	1.12453	1.25351
Nicotinate and nicotinamide metabolism	43981	0.337365	0.593763	NT5C;NNMT;ENPP1;ENPP3;NMNAT2	1.30208	1.41483
Renin-angiotensin system	43944	0.338951	0.593165	CPA3;ACE;PRCP;THOP1	1.3587	1.46997
Non-alcoholic fatty liver disease (NAFLD)	21/149	0.352851	0.614	SREBF1;CEBPA;NDUFA13;JUN;TGFB1;CXCL8;NDUFB7;PKLR;PIK3CD;FASLG;TRAF2;SDHA;NDUFC2-KCTD14;COX7A1;IL1A;IL1B;LEP;LEPR;UQCRC1;FAS;MAP3K5	1.10109	1.14702
Glycerophospholipid metabolism	14/97	0.358169	0.619753	PLA2G12B;PLA2G4D;PNPLA7;PLA2G4B;PLD4;PLA2G4A;PLD1;LCLAT1;PISD;ETNK2;LPCAT2;DGKK;LPIN1;PLPP1	1.12758	1.15774
Long-term depression	9/60	0.359409	0.618425	RYR1;GRIA1;PLA2G4D;PRKCB;PLA2G4B;PLA2G4A;IGF1;PLCB2;GRIA3	1.17188	1.19917
Epithelial cell signaling in Helicobacter pylori infection	10/68	0.370591	0.634122	ATP6V0B;JUN;CXCL8;CXCR1;CXCR2;ATP6V0E2;JAM2;HBEGF;ATP6V1F;MAPK13	1.1489	1.14046
Renal cell carcinoma	10/69	0.388618	0.661295	ARNT2;TGFB2;JUN;EGLN3;TGFB1;BAD;PIK3CD;TGFA;PAK6;VEGFA	1.13225	1.07015
Cysteine and methionine metabolism	7/47	0.396175	0.67045	AGXT2;BHMT2;AMD1;CBSL;MAT1A;SDSL;BCAT1	1.16356	1.07734
alpha-Linolenic acid metabolism	43946	0.400317	0.673758	PLA2G12B;PLA2G4D;PLA2G4B;PLA2G4A	1.25	1.14437
Ferroptosis	6/40	0.406305	0.68012	MAP1LC3C;ACSL1;CYBB;SLC39A14;CP;FTL	1.17188	1.05545
Drug metabolism	15/108	0.409332	0.681483	CDA;UGT1A10;GSTM3;MAOB;DPYS;MGST1;ALDH3A1;ALDH3B1;DPYD;GSTA1;UPP2;TK1;UGT2B7;CES1;GSTM5	1.08507	0.969215
Insulin secretion	12/86	0.421535	0.698025	RIMS2;PRKCB;CREB3L1;FXYD2;KCNMA1;ADCY1;CACNA1S;PRKACB;PLCB2;CREB5;ADCY5;TRPM4	1.09012	0.941701
Hepatitis C	21/155	0.425441	0.700726	RB1;SCARB1;RNASEL;RSAD2;CD81;BAD;MX1;PIK3CD;FASLG;TRAF2;IFIT1;CLDN1;CLDN6;CLDN5;OAS1;OAS2;CLDN8;FAS;CLDN16;LDLR;JAK1	1.05847	0.904597
Maturity onset diabetes of the young	43947	0.430671	0.705568	PKLR;HES1;HNF1B;NEUROG3	1.20192	1.01251
Cocaine addiction	7/49	0.440165	0.717306	JUN;MAOB;CREB3L1;GRIN2C;PRKACB;CREB5;ADCY5	1.11607	0.915854
Gap junction	12/88	0.454297	0.73644	TUBA1C;PDGFRA;TUBA3E;TUBB3;PRKCB;PDGFD;HTR2B;LPAR1;ADCY1;PRKACB;PLCB2;ADCY5	1.06534	0.840558
Sphingolipid signaling pathway	16/119	0.457217	0.737293	ASAH1;CERS6;FCER1G;PRKCB;PIK3CD;TRAF2;PLD1;PRKCZ;MAPK13;ADORA3;ADORA1;RAC2;FYN;S1PR5;PLCB2;MAP3K5	1.05042	0.822055
Ascorbate and aldarate metabolism	43948	0.460594	0.738869	UGT1A10;UGDH;RGN;UGT2B7	1.15741	0.897267
Biosynthesis of unsaturated fatty acids	43948	0.460594	0.735041	TECR;SCD5;ACOT4;HACD4	1.15741	0.897267
Alanine, aspartate and glutamate metabolism	5/35	0.470347	0.746736	FOLH1;CPS1;AGXT2;GPT2;GLUL	1.11607	0.841836
One carbon pool by folate	43910	0.481223	0.760085	ALDH1L1;SHMT2;ALDH1L2	1.17188	0.857139
Insulin signaling pathway	18/137	0.491065	0.771673	SREBF1;PKLR;BAD;PIK3CD;PPP1R3A;PYGM;ELK1;PRKCZ;FOXO1;HK2;HK3;EIF4E1B;HKDC1;RPS6KB2;TRIP10;PRKACB;PPARGC1A;FBP1	1.02646	0.729998
Phenylalanine, tyrosine and tryptophan biosynthesis	43835	0.49586	0.775253	PAH	1.5625	1.09603
Tyrosine metabolism	5/36	0.496137	0.771769	AOC3;ALDH3A1;MAOB;HGD;ALDH3B1	1.08507	0.760528
Gastric acid secretion	10/75	0.496556	0.76854	PRKCB;SST;KCNQ1;KCNJ15;GAST;ADCY1;PRKACB;PLCB2;MYLK;ADCY5	1.04167	0.729227
Peroxisome	11/83	0.499915	0.769869	ABCD2;PEX5L;ACSL1;MPV17L;ECH1;MPV17L2;PIPOX;PEX10;SOD2;ABCD1;DHRS4	1.03539	0.717855
Fatty acid biosynthesis	43874	0.509888	0.781321	OLAH;ACSL1	1.20192	0.809572
Lysosome	16/123	0.513018	0.782226	ABCA2;CD63;ATP6V0B;ASAH1;GBA;LAPTM5;CTSW;CTSS;CLN3;GM2A;HYAL1;NPC2;CTSK;AP1S2;CD68;GLA	1.01626	0.678297
Linoleic acid metabolism	43950	0.518618	0.786869	PLA2G12B;PLA2G4D;PLA2G4B;PLA2G4A	1.07759	0.707529
Aldosterone-regulated sodium reabsorption	5/37	0.521439	0.78727	PRKCB;FXYD2;SCNN1A;PIK3CD;IGF1	1.05574	0.687461
Thyroid cancer	5/37	0.521439	0.78343	RET;NTRK1;TCF7L2;GADD45A;TCF7	1.05574	0.687461
Type II diabetes mellitus	6/46	0.546329	0.816841	HK3;PKLR;HKDC1;PIK3CD;PRKCZ;HK2	1.01902	0.616033
Prolactin signaling pathway	9/70	0.548048	0.815453	LHCGR;GALT;LHB;PIK3CD;PRL;TNFRSF11A;CGA;ESR1;MAPK13	1.00446	0.604077
Cardiac muscle contraction	10/78	0.548814	0.812667	CACNG8;TPM2;CACNA2D1;FXYD2;TPM1;MYL3;UQCRC1;CACNA1S;COX7A1;CACNG4	1.0016	0.600957
Hedgehog signaling pathway	6/47	0.568303	0.837499	EVC2;SHH;EVC;GAS1;ARRB2;PRKACB	0.99734	0.563598
Adherens junction	9/72	0.583523	0.855834	TCF7L2;SMAD3;TCF7;RAC2;WAS;FYN;WASF3;ACTG1;FGFR1	0.976562	0.526046
p53 signaling pathway	9/72	0.583523	0.851778	CCNB1;CD82;ZMAT3;GADD45A;IGFBP3;FAS;IGF1;THBS1;RPRM	0.976562	0.526046
Glutathione metabolism	7/56	0.586965	0.852761	GGT5;GSTM3;NAT8;ODC1;GSTA1;MGST1;GSTM5	0.976562	0.520302
Amino sugar and nucleotide sugar metabolism	6/48	0.589745	0.852776	HK3;UGDH;GALE;GALT;HKDC1;HK2	0.976562	0.515689
Thiamine metabolism	43876	0.589747	0.848794	ALPL;AK8	1.04167	0.550065
Arginine and proline metabolism	6/49	0.610616	0.874743	MAOB;SMOX;CKMT1A;P4HA3;AMD1;ODC1	0.956633	0.471894
Fat digestion and absorption	5/41	0.616407	0.878951	SCARB1;PLA2G12B;APOA1;CD36;PLPP1	0.952744	0.460982
Progesterone-mediated oocyte maturation	12/99	0.62551	0.887821	CCNB3;MAD2L2;CCNB1;PIK3CD;PGR;IGF1;ADCY1;CPEB3;PRKACB;ANAPC11;ADCY5;MAPK13	0.94697	0.444306
Vibrio cholerae infection	6/50	0.630884	0.891341	ATP6V0B;KCNQ1;ATP6V0E2;PRKACB;ACTG1;ATP6V1F	0.9375	0.431844
Glioma	9/75	0.634179	0.891904	RB1;PDGFRA;CAMK1D;PRKCB;GADD45A;PIK3CD;TGFA;IGF1;CAMK1	0.9375	0.426961
Tryptophan metabolism	5/42	0.638338	0.893674	MAOB;HAAO;CYP1A1;CYP1B1;IDO1	0.93006	0.417492
Amyotrophic lateral sclerosis (ALS)	6/51	0.650521	0.906608	GRIA1;BAD;TNFRSF1B;GRIN2C;MAP3K5;MAPK13	0.919118	0.395204
Primary bile acid biosynthesis	43878	0.659489	0.914967	CYP27A1;CYP7B1	0.919118	0.382619
ErbB signaling pathway	10/85	0.661193	0.913217	JUN;PRKCB;BAD;RPS6KB2;PIK3CD;TGFA;PAK6;NRG1;ELK1;HBEGF	0.919118	0.380248
Longevity regulating pathway	12/102	0.667351	0.917607	CREB3L1;EIF4E1B;RPS6KB2;PIK3CD;IGF1;ADCY1;SOD2;PRKACB;PPARGC1A;FOXO1;CREB5;ADCY5	0.919118	0.371727
Neurotrophin signaling pathway	14/119	0.67355	0.922014	NTRK1;NTRK2;JUN;BAD;MATK;PIK3CD;FASLG;IRAK3;MAPK13;NTF4;ARHGDIB;SH2B3;MAP3K5;NFKBIB	0.919118	0.36323
Fatty acid degradation	5/44	0.679795	0.926446	ACADVL;CPT1A;ACSL1;ECI1;CPT1B	0.887784	0.342653
Glucagon signaling pathway	12/103	0.680692	0.923583	CPT1A;PFKL;CREB3L1;SIK1;PYGM;PRKACB;CPT1B;PPARGC1A;FBP1;PLCB2;FOXO1;CREB5	0.910194	0.350101
Synaptic vesicle cycle	9/78	0.681294	0.920344	ATP6V0B;SLC6A7;SLC1A1;AP2S1;AP2A1;STX2;ATP6V0E2;AP2M1;ATP6V1F	0.901442	0.345939
RIG-I-like receptor signaling pathway	8/70	0.687778	0.925047	CXCL8;CASP10;IL12B;TRAF2;ISG15;TMEM173;MAPK13;NFKBIB	0.892857	0.334186
Collecting duct acid secretion	43917	0.689887	0.923849	ATP6V0E2;SLC12A7;ATP6V1F	0.868056	0.322246
Fatty acid elongation	43917	0.689887	0.919849	TECR;ACOT4;HACD4	0.868056	0.322246
Other glycan degradation	43879	0.690628	0.916868	NEU4;GBA	0.868056	0.321315
Tight junction	20/170	0.691474	0.914052	JUN;WAS;MSN;MYL6B;CLDN1;PRKCZ;ACTG1;RUNX1;CLDN6;CLDN5;TUBA1C;TUBA3E;CLDN8;MYH13;CLDN16;PRKACB;MYL9;JAM2;MAP3K5;CRB3	0.919118	0.33909
Butanoate metabolism	43918	0.71388	0.939636	BDH2;ACSM5;ACSM4	0.837054	0.282121
Mitophagy	7/65	0.742397	0.973014	FIS1;JUN;PINK1;CITED2;ATG9B;MITF;TBC1D17	0.841346	0.250613
Shigellosis	7/65	0.742397	0.968891	MAD2L2;CXCL8;WAS;NOD2;ACTG1;MAPK13;NFKBIB	0.841346	0.250613
Synthesis and degradation of ketone bodies	43840	0.745889	0.969341	BDH2	0.78125	0.229045
Notch signaling pathway	5/48	0.752731	0.974122	NOTCH1;NOTCH4;DTX1;DVL3;HES1	0.813802	0.231159
Non-small cell lung cancer	7/66	0.756795	0.975285	RB1;PRKCB;BAD;GADD45A;RASSF5;PIK3CD;TGFA	0.828598	0.230899
Glyoxylate and dicarboxylate metabolism	43920	0.75751	0.972138	SHMT2;GLYCTK;GLUL	0.78125	0.216967
Endometrial cancer	6/58	0.769079	0.98289	TCF7L2;BAD;GADD45A;TCF7;PIK3CD;ELK1	0.80819	0.212199
Long-term potentiation	7/67	0.770606	0.980771	GRIA1;PRKCB;ADCY1;GRIN2C;PRKACB;PLCB2;RAPGEF3	0.816231	0.212692
Chronic myeloid leukemia	8/76	0.772945	0.9797	RB1;TGFB2;TGFB1;SMAD3;BAD;GADD45A;PIK3CD;RUNX1	0.822368	0.211799
Taurine and hypotaurine metabolism	43841	0.778432	0.98261	GGT5	0.710227	0.177894
Porphyrin and chlorophyll metabolism	4/42	0.803376	1	UGT1A10;HEPH;CP;UGT2B7	0.744048	0.162896
Glycerolipid metabolism	6/61	0.809647	1	GLYCTK;DGKK;LPIN1;LCLAT1;GLA;PLPP1	0.768443	0.162262
Mannose type O-glycan biosynthesis	43884	0.812677	1	B3GAT1;LARGE1	0.679348	0.140911
Mismatch repair	43884	0.812677	1	LIG1;RPA4	0.679348	0.140911
Proximal tubule bicarbonate reclamation	43884	0.812677	1	FXYD2;AQP1	0.679348	0.140911
Cell cycle	13/124	0.817065	1	RB1;TGFB2;CDKN2B;TGFB1;SMAD3;GADD45A;ANAPC11;CDC20;CCNB3;MAD2L2;CCNB1;CDC45;PTTG2	0.819052	0.165478
Pancreatic secretion	10/98	0.820733	1	CPA3;PLA2G12B;PRKCB;KCNQ1;FXYD2;KCNMA1;ATP2B3;ADCY1;PLCB2;ADCY5	0.797194	0.157491
Pentose and glucuronate interconversions	3/34	0.82855	1	UGT1A10;UGDH;UGT2B7	0.689338	0.12965
Vasopressin-regulated water reabsorption	4/44	0.83197	1	CREB3L1;ARHGDIB;PRKACB;CREB5	0.710227	0.130653
Fanconi anemia pathway	5/54	0.837728	1	POLN;SLX1B;RPA4;FANCA;HES1	0.72338	0.128083
Glycosylphosphatidylinositol (GPI)-anchor biosynthesis	43886	0.848043	1	PIGK;GPLD1	0.625	0.103015
Inositol phosphate metabolism	7/74	0.851389	1	INPP4B;TPI1;PIP5KL1;PIK3CD;PLCD3;PLCB2;PIK3CG	0.73902	0.118898
DNA replication	3/36	0.856835	1	RNASEH2C;LIG1;RPA4	0.651042	0.100593
Folate biosynthesis	43887	0.863346	1	PAH;ALPL	0.600962	0.0883053
Huntington disease	20/193	0.871957	1	DNAH12;NDUFA13;DNAI2;NDUFB7;DNAH7;DNAH5;AP2A1;DNAH9;SDHA;SOD2;NDUFC2-KCTD14;COX7A1;CREB3L1;UQCRC1;AP2S1;PPARGC1A;PLCB2;AP2M1;TGM2;CREB5	0.809585	0.110926
Valine, leucine and isoleucine degradation	4/48	0.878792	1	BCKDHA;AGXT2;BCAT1;HSD17B10	0.651042	0.0841194
Parkinson disease	14/142	0.883767	1	NDUFA13;NDUFB7;LRRK2;UBE2L6;SDHA;SNCAIP;NDUFC2-KCTD14;COX7A1;ADCY5;UCHL1;PINK1;UQCRC1;PRKACB;SNCA	0.770246	0.0951732
Thermogenesis	24/231	0.887779	1	CPT1A;NDUFA13;NDUFB7;ACSL1;BMP8B;ADCY1;SDHA;CPT1B;NDUFC2-KCTD14;COX7A1;ADCY5;ACTG1;MAPK13;CNR1;CREB3L1;ZNF516;RPS6KB2;UQCRC1;MLST8;PRKACB;PPARGC1A;MAP3K5;FGFR1;CREB5	0.811688	0.0966172
Oocyte meiosis	12/125	0.890262	1	CDC20;MAD2L2;AR;CCNB1;PTTG2;PGR;IGF1;ADCY1;CPEB3;PRKACB;ANAPC11;ADCY5	0.75	0.0871798
N-Glycan biosynthesis	4/50	0.897635	1	ST6GAL1;MGAT4A;MAN1A1;MGAT1	0.625	0.0674946
Phosphatidylinositol signaling system	9/99	0.900837	1	INPP4B;PPIP5K1;PPIP5K2;PRKCB;PIK3CD;DGKK;PLCD3;PLCB2;IP6K3	0.710227	0.0741699
Herpes simplex virus 1 infection	54/492	0.904383	1	ZNF492;ITGB3;PIK3CD;FASLG;ZNF727;ZNF726;IL12B;HLA-DOA;B2M;HLA-DPA1;JAK1;SYK;ZNF480;IFNGR2;TAP2;HLA-B;ZNF98;TRAF2;TMEM173;HLA-F;HLA-G;OAS1;OAS2;IL1B;LTA;ZNF556;ZNF676;ZNF114;ZNF674;BIRC3;TLR2;RNASEL;ZNF670;ZNF20;CFP;C3;C5;HLA-DMA;ZFP14;HLA-DMB;CCL2;ZNF546;CD74;HLA-DRB5;TNFSF14;BAD;CARD9;PILRA;BST2;ZNF37A;FAS;ZNF214;ZNF135;ZNF333	0.85747	0.0861773
Citrate cycle (TCA cycle)	2/30	0.911408	1	OGDH;SDHA	0.520833	0.0483147
Cytosolic DNA-sensing pathway	5/63	0.919034	1	IL1B;CCL4;IL18;TMEM173;NFKBIB	0.62004	0.0523514
Glycosaminoglycan degradation	43849	0.925992	1	HYAL1	0.411184	0.0316156
Base excision repair	2/33	0.936504	1	PARP3;LIG1	0.473485	0.0310613
RNA degradation	6/79	0.949097	1	PFKL;PNLDC1;PABPC3;NUDT16;ENO2;TOB1	0.593354	0.0309997
Nucleotide excision repair	3/47	0.950261	1	DDB1;LIG1;RPA4	0.49867	0.0254416
Other types of O-glycan biosynthesis	43852	0.95095	1	ST6GAL1	0.355114	0.0178601
Alzheimer disease	15/171	0.961068	1	NDUFA13;NDUFB7;BAD;SDHA;GRIN2C;NDUFC2-KCTD14;COX7A1;HSD17B10;IL1B;CAPN2;UQCRC1;FAS;CACNA1S;PLCB2;SNCA	0.685307	0.0272137
Pyruvate metabolism	2/39	0.967916	1	PKLR;ME1	0.400641	0.013065
Phototransduction	43858	0.978458	1	GRK1	0.279018	0.0060764
Circadian rhythm	43861	0.985725	1	RORB	0.252016	0.00362357
Ubiquitin mediated proteolysis	10/137	0.985962	1	CDC20;DDB1;BIRC8;UBE2QL1;UBE2L6;KLHL13;SAE1;RHOBTB1;ANAPC11;BIRC3	0.570255	0.00806186
Autophagy	9/128	0.987424	1	DEPTOR;BAD;ATG9B;DDIT4;RPS6KB2;MLST8;PIK3CD;PRKCQ;PRKACB	0.549316	0.00695179
Propanoate metabolism	1/32	0.987554	1	BCKDHA	0.244141	0.00305755
Bacterial invasion of epithelial cells	4/74	0.989195	1	MAD2L2;WAS;PIK3CD;ACTG1	0.422297	0.00458774
SNARE interactions in vesicular transport	1/34	0.99054	1	STX2	0.229779	0.00218395
Oxidative phosphorylation	9/133	0.991542	1	NDUFA13;ATP6V0B;NDUFB7;UQCRC1;SDHA;ATP6V0E2;NDUFC2-KCTD14;COX7A1;ATP6V1F	0.528665	0.00449062
Homologous recombination	1/41	0.996379	1	RPA4	0.190549	0.000691259
MicroRNAs in cancer	24/299	0.996759	1	PDGFRA;TGFB2;ABCB1;TNXB;NOTCH1;PRKCB;WNT3A;NOTCH4;ITGB3;TPM1;TNC;PTGS2;HOXD10;MMP9;THBS1;VEGFA;ZEB1;PLAU;DDIT4;IGF2BP1;CYP1B1;TIMP3;VIM;RECK	0.62709	0.00203564
Lysine degradation	2/59	0.997037	1	SETDB2;PIPOX	0.264831	0.000785835
Proteasome	1/45	0.997908	1	PSMB8	0.173611	0.000363612
Aminoacyl-tRNA biosynthesis	2/66	0.998745	1	SARS2;TARSL2	0.236742	0.000297291
Protein processing in endoplasmic reticulum	9/165	0.999457	1	ATXN3L;HSPH1;DERL3;EDEM2;CAPN2;MAN1A1;TRAF2;UBQLN3;MAP3K5	0.426136	0.000231583
mRNA surveillance pathway	1/91	0.999993	1	PABPC3	0.0858516	6.12462e-07
RNA transport	5/165	0.999993	1	EIF4E1B;EEF1A2;PABPC3;SMN1;RPP25	0.236742	1.54374e-06
Olfactory transduction	23/444	0.999994	1	OR52E4;OR1L8;OR13G1;PDE1A;OR52D1;OR1J4;OR1L4;OR1L3;OR5P2;ARRB2;OR51J1;OR52N2;RGS2;OR9A4;OR52E8;OR51B6;OR2Z1;OR10G8;OR2A42;PRKACB;OR7D2;OR4D5;OR52A5	0.404702	2.28056e-06
Ribosome biogenesis in eukaryotes	1/101	0.999996	1	RPP25	0.0773515	3.45126e-07
Ribosome	3/153	0.999996	1	RPL36A-HNRNPH2;RPL10L;RPL9	0.153186	6.5264e-07
Spliceosome	2/134	0.999996	1	RBMXL2;SNRPB	0.116604	4.76812e-07

## Sheet: Supplementary Table 4
Supplementary Table 4 KEGG enrichment analysis of differential metabolites
MapID	MapTitle	Pvalue	AdjustedPv	x1	x2	n	N	Ratio	EnrichDirect	MetaIDs	kegg_cpd_id
map00140	Steroid hormone biosynthesis	0.000267417	0.00722025	5	13	9	145	0.384615	Over	Com_1650_neg Com_2762_neg Com_3031_neg Com_3249_neg Com_597_neg	cpd:C05470,cpd:C02140,cpd:C05472,cpd:C11134,cpd:C05301
map04923	Regulation of lipolysis in adipocytes	0.0193607	0.139655	2	4	9	145	0.5	Over	Com_2762_neg Com_932_neg	cpd:C02140,cpd:C00584
map00100	Steroid biosynthesis	0.062069	0.139655	1	1	9	145	1	Over	Com_2807_neg	cpd:C01673
map00624	Polycyclic aromatic hydrocarbon degradation	0.062069	0.139655	1	1	9	145	1	Over	Com_1951_neg	cpd:C18263
map04961	Endocrine and other factor-regulated calcium reabsorption	0.062069	0.139655	1	1	9	145	1	Over	Com_2807_neg	cpd:C01673
map05020	Prion diseases	0.062069	0.139655	1	1	9	145	1	Over	Com_2762_neg	cpd:C02140
map05140	Leishmaniasis	0.062069	0.139655	1	1	9	145	1	Over	Com_932_neg	cpd:C00584
map05143	African trypanosomiasis	0.062069	0.139655	1	1	9	145	1	Over	Com_932_neg	cpd:C00584
map05146	Amoebiasis	0.062069	0.139655	1	1	9	145	1	Over	Com_932_neg	cpd:C00584
map05152	Tuberculosis	0.062069	0.139655	1	1	9	145	1	Over	Com_2807_neg	cpd:C01673
map05165	Human papillomavirus infection	0.062069	0.139655	1	1	9	145	1	Over	Com_932_neg	cpd:C00584
map05323	Rheumatoid arthritis	0.062069	0.139655	1	1	9	145	1	Over	Com_932_neg	cpd:C00584
map04921	Oxytocin signaling pathway	0.12069	0.217241	1	2	9	145	0.5	Over	Com_932_neg	cpd:C00584
map04924	Renin secretion	0.12069	0.217241	1	2	9	145	0.5	Over	Com_932_neg	cpd:C00584
map04925	Aldosterone synthesis and secretion	0.12069	0.217241	1	2	9	145	0.5	Over	Com_2762_neg	cpd:C02140
map00627	Aminobenzoate degradation	0.228254	0.29347	1	4	9	145	0.25	Over	Com_2045_neg	cpd:C16285
map04024	cAMP signaling pathway	0.228254	0.29347	1	4	9	145	0.25	Over	Com_932_neg	cpd:C00584
map04726	Serotonergic synapse	0.228254	0.29347	1	4	9	145	0.25	Over	Com_932_neg	cpd:C00584
map04750	Inflammatory mediator regulation of TRP channels	0.228254	0.29347	1	4	9	145	0.25	Over	Com_932_neg	cpd:C00584
map04913	Ovarian steroidogenesis	0.228254	0.29347	1	4	9	145	0.25	Over	Com_597_neg	cpd:C05301
map04978	Mineral absorption	0.228254	0.29347	1	4	9	145	0.25	Over	Com_2807_neg	cpd:C01673
map00590	Arachidonic acid metabolism	0.277515	0.340586	1	5	9	145	0.2	Over	Com_932_neg	cpd:C00584
map05200	Pathways in cancer	0.32396	0.380301	1	6	9	145	0.166667	Over	Com_932_neg	cpd:C00584
map04080	Neuroactive ligand-receptor interaction	0.367732	0.413699	1	7	9	145	0.142857	Over	Com_932_neg	cpd:C00584
map04976	Bile secretion	0.518715	0.560212	1	11	9	145	0.0909091	Over	Com_932_neg	cpd:C00584
map01120	Microbial metabolism in diverse environments	1	1	2	32	9	145	0.0625	Over	Com_1951_neg Com_2045_neg	cpd:C18263,cpd:C16285
map04024	cAMP signaling pathway	0.00457449	0.0709046	2	3	5	114	0.666667	Over	Com_1171_pos Com_900_pos	cpd:C00780,cpd:C00334
map04721	Synaptic vesicle cycle	0.00457449	0.0709046	2	3	5	114	0.666667	Over	Com_1171_pos Com_900_pos	cpd:C00780,cpd:C00334
map04742	Taste transduction	0.00898488	0.0928438	2	4	5	114	0.5	Over	Com_1171_pos Com_900_pos	cpd:C00780,cpd:C00334
map04080	Neuroactive ligand-receptor interaction	0.0297707	0.123604	2	7	5	114	0.285714	Over	Com_1171_pos Com_900_pos	cpd:C00780,cpd:C00334
map00904	Diterpenoid biosynthesis	0.0438596	0.123604	1	1	5	114	1	Over	Com_2736_pos	cpd:C11864
map04540	Gap junction	0.0438596	0.123604	1	1	5	114	1	Over	Com_1171_pos	cpd:C00780
map04727	GABAergic synapse	0.0438596	0.123604	1	1	5	114	1	Over	Com_900_pos	cpd:C00334
map04915	Estrogen signaling pathway	0.0438596	0.123604	1	1	5	114	1	Over	Com_900_pos	cpd:C00334
map05020	Prion diseases	0.0438596	0.123604	1	1	5	114	1	Over	Com_1491_pos	cpd:C02140
map05032	Morphine addiction	0.0438596	0.123604	1	1	5	114	1	Over	Com_900_pos	cpd:C00334
map07211	Serotonin receptor agonists/antagonists	0.0438596	0.123604	1	1	5	114	1	Over	Com_1171_pos	cpd:C00780
map02024	Quorum sensing	0.0861667	0.166948	1	2	5	114	0.5	Over	Com_900_pos	cpd:C00334
map04075	Plant hormone signal transduction	0.0861667	0.166948	1	2	5	114	0.5	Over	Com_2736_pos	cpd:C11864
map04726	Serotonergic synapse	0.0861667	0.166948	1	2	5	114	0.5	Over	Com_1171_pos	cpd:C00780
map04923	Regulation of lipolysis in adipocytes	0.0861667	0.166948	1	2	5	114	0.5	Over	Com_1491_pos	cpd:C02140
map05033	Nicotine addiction	0.0861667	0.166948	1	2	5	114	0.5	Over	Com_900_pos	cpd:C00334
map04976	Bile secretion	0.098884	0.180318	2	13	5	114	0.153846	Over	Com_1171_pos Com_295_pos	cpd:C00780,cpd:C06880
map00650	Butanoate metabolism	0.126963	0.20715	1	3	5	114	0.333333	Over	Com_900_pos	cpd:C00334
map04723	Retrograde endocannabinoid signaling	0.126963	0.20715	1	3	5	114	0.333333	Over	Com_900_pos	cpd:C00334
map00250	Alanine, aspartate and glutamate metabolism	0.166289	0.224128	1	4	5	114	0.25	Over	Com_900_pos	cpd:C00334
map00380	Tryptophan metabolism	0.166289	0.224128	1	4	5	114	0.25	Over	Com_1171_pos	cpd:C00780
map04750	Inflammatory mediator regulation of TRP channels	0.166289	0.224128	1	4	5	114	0.25	Over	Com_1171_pos	cpd:C00780
map04925	Aldosterone synthesis and secretion	0.166289	0.224128	1	4	5	114	0.25	Over	Com_1491_pos	cpd:C02140
map00410	beta-Alanine metabolism	0.24069	0.286977	1	6	5	114	0.166667	Over	Com_900_pos	cpd:C00334
map00760	Nicotinate and nicotinamide metabolism	0.24069	0.286977	1	6	5	114	0.166667	Over	Com_900_pos	cpd:C00334
map01063	Biosynthesis of alkaloids derived from shikimate pathway	0.24069	0.286977	1	6	5	114	0.166667	Over	Com_1171_pos	cpd:C00780
map00330	Arginine and proline metabolism	0.275843	0.316709	1	7	5	114	0.142857	Over	Com_900_pos	cpd:C00334
map00140	Steroid hormone biosynthesis	0.309682	0.342863	1	8	5	114	0.125	Over	Com_1491_pos	cpd:C02140
map01110	Biosynthesis of secondary metabolites	1	1	1	22	5	114	0.0454545	Over	Com_2736_pos	cpd:C11864
map01100	Metabolic pathways	1	1	3	67	5	114	0.0447761	Over	Com_1171_pos Com_1491_pos Com_900_pos	cpd:C00780,cpd:C02140,cpd:C00334

## Sheet: Supplementary Table 5
Supplementary Table 5 Differential gene analysis results in mRNA expression profile microarray datasets (173 PE placenta vs. 157 normal pregnancy placenta, adj.P.Val < 0.05)
Name	logFC	AveExpr	t	P.Value	adj.P.Val	B
LEP	2.60066	10.4115	15.0258	2.11e-39	3.09e-35	78.584
HTRA4	1.58584	10.4944	14.1182	7.27e-36	5.33e-32	70.5887
FSTL3	1.55171	11.4205	14.0199	1.74e-35	8.51e-32	69.7304
ERO1L	0.676344	9.45171	13.604	6.94e-34	2.23e-30	66.1124
ENG	0.924581	11.3538	13.5934	7.62e-34	2.23e-30	66.0205
FLT1	1.03428	11.3008	13.4572	2.53e-33	6.17e-30	64.843
SPAG4	0.776529	7.80759	13.2659	1.36e-32	2.84e-29	63.1942
TPBG	0.725604	9.31517	12.899	3.32e-31	6.09e-28	60.0529
SASH1	0.892943	10.2658	12.8699	4.28e-31	6.96e-28	59.8054
KRT19	0.767822	12.0288	12.5388	7.47e-30	1.09e-26	56.997
PROCR	0.750198	10.6856	12.4209	2.05e-29	2.73e-26	56.0041
INHA	0.989838	9.20273	12.3226	4.76e-29	5.81e-26	55.1781
SLC6A8	0.626597	9.10083	12.1963	1.4e-28	1.58e-25	54.1208
HEXB	0.597238	12.7416	12.168	1.78e-28	1.86e-25	53.8844
NDRG1	0.758351	11.2942	12.1546	1.99e-28	1.95e-25	53.7723
PVRL4	0.916405	10.0312	12.1358	2.34e-28	2.14e-25	53.6157
FLNB	0.624931	10.1957	11.9938	7.8e-28	6.72e-25	52.4333
WDR60	0.51933	8.39637	11.839	2.88e-27	2.34e-24	51.1516
EFNB1	0.522433	9.08573	11.7895	4.37e-27	3.37e-24	50.7428
HK2	1.07812	8.1924	11.7425	6.48e-27	4.74e-24	50.3556
PAPPA2	0.884125	11.9779	11.732	7.07e-27	4.93e-24	50.2697
PLA2G16	0.579996	9.7214	11.6726	1.16e-26	7.75e-24	49.7809
SH3PXD2A	0.596392	9.73779	11.6264	1.71e-26	1.09e-23	49.4022
RDH13	0.765124	9.90664	11.5031	4.78e-26	2.92e-23	48.393
SFXN3	0.58825	9.21247	11.4563	7.06e-26	4.14e-23	48.0115
BCL6	0.767347	9.20345	11.345	1.77e-25	1e-22	47.1065
SIGLEC6	0.776922	10.644	11.2251	4.77e-25	2.58e-22	46.1362
NEK11	0.693294	7.6726	11.2209	4.94e-25	2.58e-22	46.1023
BHLHE40	0.992388	10.1344	11.2028	5.73e-25	2.9e-22	45.9559
TREM1	1.20313	8.86291	11.0849	1.51e-24	7.36e-22	45.0076
F13A1	-0.550151	12.0314	-11.0795	1.58e-24	7.44e-22	44.964
QPCT	0.709109	7.71512	11.063	1.8e-24	8.26e-22	44.8313
INHBA	0.949581	11.1571	11.0566	1.9e-24	8.43e-22	44.7802
HSD17B1	-0.507751	11.9228	-10.9187	5.84e-24	2.52e-21	43.6776
TBC1D22A	0.317688	9.3012	10.8797	8.02e-24	3.36e-21	43.3668
NPNT	0.720142	8.16976	10.8486	1.03e-23	4.2e-21	43.1195
TMEM139	-0.484738	8.96393	-10.7956	1.59e-23	6.28e-21	42.6985
OCRL	0.429986	9.52563	10.7884	1.68e-23	6.48e-21	42.6412
SOD1	-0.431044	11.5211	-10.6829	3.94e-23	1.48e-20	41.8066
RFK	0.487357	8.89386	10.6483	5.2e-23	1.9e-20	41.534
CST6	0.687343	8.53088	10.6302	6.01e-23	2.15e-20	41.3915
TRIM24	0.463731	9.1178	10.5874	8.47e-23	2.95e-20	41.0549
HILPDA	0.806364	9.73037	10.5033	1.66e-22	5.65e-20	40.3955
CYP2J2	0.629811	9.2763	10.474	2.1e-22	6.98e-20	40.1666
GCLM	-0.475332	8.14	-10.4711	2.14e-22	6.98e-20	40.1442
DIO2	0.920071	7.56012	10.41	3.49e-22	1.11e-19	39.6669
SH3BP5	0.743539	8.94361	10.3676	4.88e-22	1.52e-19	39.3375
P4HA1	0.549246	9.07391	10.3244	6.87e-22	2.1e-19	39.0019
ERGIC1	0.411308	9.01214	10.2763	1.01e-21	3.01e-19	38.6291
GPT2	0.55912	7.75154	10.2644	1.1e-21	3.24e-19	38.5368
ERRFI1	0.663266	11.4968	10.2535	1.2e-21	3.46e-19	38.4528
TMEM136	-0.498238	7.99421	-10.2493	1.24e-21	3.5e-19	38.4207
SCARB1	0.49283	11.5906	10.0839	4.56e-21	1.26e-18	37.1474
LIMCH1	0.712407	10.1985	10.0294	6.97e-21	1.89e-18	36.7305
OLFML3	-0.567552	8.93458	-10.0167	7.7e-21	2.05e-18	36.6333
SMARCA1	0.353396	9.26195	9.99589	9.05e-21	2.37e-18	36.4747
SEMA4C	0.589456	8.57781	9.97996	1.02e-20	2.63e-18	36.3532
PPAP2B	-0.436864	11.9166	-9.96982	1.11e-20	2.8e-18	36.276
ANKRD37	0.834763	8.31843	9.93692	1.43e-20	3.55e-18	36.0256
CORO2A	0.548238	7.42644	9.92643	1.55e-20	3.79e-18	35.9459
TPI1	0.441072	9.25725	9.91445	1.7e-20	4.09e-18	35.8549
CCBL1	0.311477	7.47315	9.86421	2.51e-20	5.94e-18	35.4739
CCSAP	0.613793	10.1496	9.85312	2.74e-20	6.37e-18	35.39
TMEM45A	0.890798	8.88339	9.84884	2.83e-20	6.48e-18	35.3576
DAB2	-0.421801	12.9843	-9.83115	3.24e-20	7.31e-18	35.2238
PHYHIP	0.46774	7.04755	9.81056	3.8e-20	8.44e-18	35.0683
COL17A1	0.910848	8.92106	9.77944	4.83e-20	1.06e-17	34.8335
UBE2Q2	0.399811	9.91487	9.75799	5.7e-20	1.23e-17	34.672
PPP1R12C	0.369148	8.63189	9.70036	8.87e-20	1.88e-17	34.2389
LIMD1	0.746921	8.55453	9.6803	1.03e-19	2.16e-17	34.0884
B3GNT2	-0.410557	8.12123	-9.66579	1.15e-19	2.38e-17	33.9798
ZC2HC1A	-0.577926	8.8725	-9.64209	1.38e-19	2.82e-17	33.8024
ARID3A	0.466384	9.96099	9.63238	1.49e-19	2.99e-17	33.7298
SLC16A10	-0.598932	8.78869	-9.61062	1.76e-19	3.48e-17	33.5673
IGSF8	0.547996	8.44559	9.60113	1.89e-19	3.69e-17	33.4965
NTRK2	0.498499	6.55849	9.49153	4.35e-19	8.34e-17	32.6816
FAM101B	-0.425698	8.55059	-9.49045	4.38e-19	8.34e-17	32.6736
MIF	0.42311	11.4849	9.46576	5.28e-19	9.92e-17	32.4907
LRRC1	0.518483	10.0982	9.4369	6.57e-19	1.22e-16	32.2773
NRIP1	0.695616	10.4106	9.3598	1.17e-18	2.15e-16	31.7092
PRKD3	0.37545	7.30709	9.356	1.21e-18	2.18e-16	31.6813
GDPD3	0.538113	8.68091	9.34952	1.27e-18	2.26e-16	31.6336
SYDE1	0.576189	10.298	9.33874	1.37e-18	2.43e-16	31.5545
CSNK1E	0.350539	9.27464	9.30083	1.83e-18	3.18e-16	31.2765
KDM3A	0.425142	8.73496	9.27338	2.24e-18	3.86e-16	31.0756
BHLHE41	-0.423893	8.18139	-9.26219	2.44e-18	4.15e-16	30.9937
C12orf75	0.628639	9.39812	9.2053	3.72e-18	6.27e-16	30.5789
MORC4	-0.319089	11.324	-9.19351	4.06e-18	6.76e-16	30.493
PNCK	0.635481	7.9346	9.19192	4.11e-18	6.77e-16	30.4814
NEURL	0.557433	8.49736	9.13881	6.1e-18	9.92e-16	30.0958
SLAMF1	-0.467819	6.30098	-9.12649	6.68e-18	1.08e-15	30.0065
GOT1	-0.349622	9.2016	-9.12386	6.81e-18	1.08e-15	29.9875
VWCE	0.598229	7.76859	9.0993	8.17e-18	1.29e-15	29.8098
RASEF	0.683246	8.00043	9.07842	9.53e-18	1.48e-15	29.6589
PLIN2	0.739796	11.9353	9.05818	1.11e-17	1.71e-15	29.5129
TRIM14	0.419409	7.3493	9.0521	1.16e-17	1.77e-15	29.469
GREM2	0.650375	8.70175	9.04477	1.22e-17	1.84e-15	29.4162
SLCO2A1	0.672658	11.5278	9.02734	1.39e-17	2.07e-15	29.2907
ZCCHC2	0.389501	7.93114	8.99641	1.74e-17	2.58e-15	29.0684
ARHGEF4	0.596193	6.62996	8.98353	1.91e-17	2.8e-15	28.976
MFF	-0.252051	9.46595	-8.98187	1.94e-17	2.81e-15	28.964
CEBPA	0.461978	10.4377	8.96507	2.19e-17	3.15e-15	28.8436
TKT	-0.316906	10.3065	-8.95639	2.34e-17	3.32e-15	28.7814
CLDN16	-0.652583	7.55115	-8.95312	2.39e-17	3.37e-15	28.758
SERPINA3	1.29717	8.04804	8.94651	2.51e-17	3.48e-15	28.7107
MAF	-0.269893	8.14425	-8.94628	2.52e-17	3.48e-15	28.709
FAM184A	0.4875	9.13154	8.90876	3.31e-17	4.53e-15	28.4409
ARL4C	-0.395771	8.6131	-8.89388	3.69e-17	5e-15	28.3347
DNM2	0.331921	10.1373	8.8717	4.33e-17	5.82e-15	28.1767
CALM1	0.39333	11.6809	8.82665	6.01e-17	8.01e-15	27.8564
GPR34	-0.454287	8.11214	-8.82531	6.07e-17	8.01e-15	27.8469
NANS	0.319403	8.5615	8.82374	6.14e-17	8.03e-15	27.8358
ILVBL	0.387773	10.1637	8.79304	7.67e-17	9.94e-15	27.6182
FAM43A	0.55337	9.67381	8.79128	7.77e-17	9.98e-15	27.6057
IL1RAP	0.428065	9.90978	8.78673	8.03e-17	1.02e-14	27.5735
ARPC5	-0.296716	11.1317	-8.78656	8.04e-17	1.02e-14	27.5723
BTD	0.422836	8.35585	8.77652	8.64e-17	1.07e-14	27.5013
TMEM168	-0.42682	9.21529	-8.7763	8.66e-17	1.07e-14	27.4997
RASSF7	0.423669	8.73904	8.77266	8.89e-17	1.09e-14	27.474
LAMA2	-0.420042	9.85383	-8.77247	8.9e-17	1.09e-14	27.4727
CADM3	-0.618712	8.1365	-8.74699	1.07e-16	1.3e-14	27.2927
PRRG1	0.350469	8.94935	8.72798	1.23e-16	1.47e-14	27.1586
ENPP1	-0.489534	9.67194	-8.72327	1.27e-16	1.51e-14	27.1254
RCAN1	-0.444424	8.94636	-8.7126	1.37e-16	1.62e-14	27.0503
SLC20A1	-0.422857	11.1893	-8.71067	1.39e-16	1.63e-14	27.0367
S100A6	0.347478	10.0565	8.70035	1.5e-16	1.74e-14	26.9641
BTNL9	0.605875	7.1572	8.68367	1.69e-16	1.95e-14	26.8468
SLC16A3	0.469749	10.2339	8.65074	2.14e-16	2.43e-14	26.6157
FBN2	-0.363073	12.1973	-8.65063	2.14e-16	2.43e-14	26.6149
MTSS1	-0.380548	9.03907	-8.6323	2.44e-16	2.75e-14	26.4866
LANCL2	-0.233661	8.99427	-8.62198	2.63e-16	2.94e-14	26.4144
BACH1	0.399076	8.24693	8.61266	2.81e-16	3.12e-14	26.3492
LEPREL1	-0.528908	8.75157	-8.60708	2.92e-16	3.22e-14	26.3102
PIK3CB	0.532381	9.75582	8.59609	3.16e-16	3.46e-14	26.2335
ASTE1	0.527071	7.76122	8.59095	3.28e-16	3.54e-14	26.1976
ZMYND8	0.260977	8.74874	8.59074	3.28e-16	3.54e-14	26.1962
LDHA	0.517088	11.5891	8.57465	3.68e-16	3.94e-14	26.0839
FKBP2	0.418932	9.29816	8.57055	3.79e-16	4.03e-14	26.0554
MFAP5	0.413509	12.1638	8.56072	4.07e-16	4.29e-14	25.9869
APMAP	-0.293205	10.2322	-8.54401	4.58e-16	4.78e-14	25.8707
EPHB6	-0.368175	7.68698	-8.54353	4.6e-16	4.78e-14	25.8673
MKNK1	-0.222758	9.03294	-8.5305	5.04e-16	5.2e-14	25.7767
SCN9A	-0.406109	7.05551	-8.48003	7.21e-16	7.39e-14	25.4268
GPX3	0.495216	11.3719	8.46035	8.29e-16	8.44e-14	25.2908
FAM120AOS	0.347043	10.1958	8.45595	8.55e-16	8.64e-14	25.2604
EAF1	0.362893	8.87692	8.44667	9.13e-16	9.17e-14	25.1963
GAPDH	0.479701	12.3912	8.44345	9.34e-16	9.31e-14	25.174
EZR	0.345694	12.8525	8.43752	9.74e-16	9.64e-14	25.1332
CA4	0.434865	7.63515	8.43246	1.01e-15	9.93e-14	25.0983
HTRA1	0.558276	12.8091	8.42805	1.04e-15	1.02e-13	25.0679
LRRC8A	0.34938	9.64422	8.41297	1.16e-15	1.12e-13	24.964
CSHL1	-0.283095	13.6885	-8.40077	1.26e-15	1.22e-13	24.88
ACO1	-0.278787	10.4542	-8.38987	1.36e-15	1.31e-13	24.805
ENPP2	-0.413314	10.8296	-8.34547	1.86e-15	1.77e-13	24.5005
TRPV6	-0.468596	11.3042	-8.34477	1.87e-15	1.77e-13	24.4957
C18orf8	-0.250116	9.41355	-8.32613	2.13e-15	2e-13	24.3681
MOB3A	0.320891	9.60723	8.32386	2.17e-15	2.02e-13	24.3526
ARRDC3	0.551551	11.1463	8.32238	2.19e-15	2.03e-13	24.3425
PKM	0.351395	10.1846	8.31797	2.26e-15	2.08e-13	24.3123
DISP1	-0.272587	7.45693	-8.29063	2.73e-15	2.5e-13	24.1257
PTBP3	0.226192	9.89039	8.28696	2.8e-15	2.55e-13	24.1007
GUCA2A	0.560086	8.84314	8.27669	3.01e-15	2.72e-13	24.0307
TLE6	0.336458	7.34876	8.25899	3.41e-15	3.06e-13	23.9102
MME	0.389828	9.91567	8.25728	3.45e-15	3.08e-13	23.8986
PRKAB2	0.430659	8.6183	8.25634	3.47e-15	3.08e-13	23.8922
PCOLCE	-0.425605	8.7221	-8.2464	3.72e-15	3.28e-13	23.8246
LCP1	-0.434578	11.2385	-8.21415	4.65e-15	4.08e-13	23.6057
BAD	0.327801	8.54512	8.20684	4.89e-15	4.27e-13	23.5562
KCTD11	0.304358	7.53128	8.18567	5.67e-15	4.91e-13	23.4129
CLDN1	-0.781138	10.1713	-8.18295	5.78e-15	4.98e-13	23.3946
EDEM2	0.422641	9.66342	8.17871	5.95e-15	5.1e-13	23.3659
SPTLC3	0.417127	11.9938	8.17449	6.12e-15	5.22e-13	23.3374
PXK	-0.306303	8.49505	-8.16895	6.36e-15	5.39e-13	23.3
CYSLTR1	-0.427491	7.06812	-8.16648	6.47e-15	5.45e-13	23.2833
KIT	0.523934	7.81559	8.16278	6.64e-15	5.56e-13	23.2583
C12orf39	-0.717537	6.9064	-8.16059	6.74e-15	5.61e-13	23.2435
CYTH3	-0.331404	9.89835	-8.1599	6.77e-15	5.61e-13	23.2389
HMGB3	0.355675	9.98866	8.13739	7.91e-15	6.48e-13	23.0871
GFOD2	0.31597	8.60353	8.13734	7.92e-15	6.48e-13	23.0868
BMP5	-0.417718	9.4035	-8.13282	8.17e-15	6.65e-13	23.0563
APLN	-0.521614	8.69042	-8.12303	8.74e-15	7.07e-13	22.9904
ADORA2A	0.320609	7.07127	8.12155	8.83e-15	7.1e-13	22.9805
KLRD1	-0.397183	7.07135	-8.10434	9.94e-15	7.95e-13	22.8648
LYN	0.539293	11.0993	8.09681	1.05e-14	8.33e-13	22.8142
MYO7B	0.466643	7.07252	8.09343	1.07e-14	8.48e-13	22.7915
KIF2A	0.465496	11.1745	8.07046	1.25e-14	9.88e-13	22.6375
HN1L	0.369002	9.43681	8.03514	1.6e-14	1.25e-12	22.4013
MXI1	0.366658	8.01974	8.02894	1.67e-14	1.3e-12	22.3599
TMEM141	0.325948	10.3027	8.00972	1.9e-14	1.47e-12	22.2317
DNAJC1	0.296658	9.10534	7.99529	2.1e-14	1.62e-12	22.1356
ACSF2	0.316452	9.14071	7.9927	2.13e-14	1.64e-12	22.1184
ASAH1	-0.282834	10.5617	-7.9905	2.17e-14	1.65e-12	22.1037
CYP11A1	0.400472	12.9232	7.98597	2.23e-14	1.7e-12	22.0736
ZNF641	-0.329982	7.62669	-7.93069	3.25e-14	2.46e-12	21.7068
GUCY1A3	-0.34768	8.64178	-7.93009	3.27e-14	2.46e-12	21.7028
PREP	0.343263	8.79676	7.91535	3.61e-14	2.7e-12	21.6053
ABCA7	0.330251	7.40271	7.90904	3.77e-14	2.8e-12	21.5636
CCBP2	0.342948	10.9085	7.89784	4.07e-14	3.01e-12	21.4896
PTPRD	-0.455872	7.70368	-7.89452	4.16e-14	3.06e-12	21.4677
SERPINB9	0.428115	9.66674	7.89352	4.19e-14	3.07e-12	21.4611
SNX27	-0.221194	9.88962	-7.86963	4.92e-14	3.59e-12	21.3036
VWA1	0.278043	8.98924	7.86508	5.07e-14	3.68e-12	21.2737
DPYSL3	-0.289121	7.99845	-7.8456	5.78e-14	4.17e-12	21.1456
DUSP1	0.52052	12.535	7.8448	5.82e-14	4.18e-12	21.1403
NARF	0.241644	8.49343	7.77381	9.37e-14	6.7e-12	20.6753
KL	-0.544876	9.41248	-7.77298	9.42e-14	6.7e-12	20.6699
LRIG3	-0.515443	8.14005	-7.76062	1.02e-13	7.22e-12	20.5893
CDO1	0.414879	11.132	7.76028	1.03e-13	7.22e-12	20.587
PIK3AP1	0.387988	9.21485	7.74118	1.17e-13	8.17e-12	20.4626
SLC19A3	-0.426118	10.6465	-7.72299	1.32e-13	9.18e-12	20.3442
TMEM176A	-0.374765	8.6214	-7.7031	1.5e-13	1.04e-11	20.2151
YPEL4	0.279767	6.81401	7.70024	1.53e-13	1.06e-11	20.1965
BMP6	-0.372676	8.79372	-7.68122	1.74e-13	1.19e-11	20.0733
SLC25A27	-0.354922	6.57803	-7.67529	1.81e-13	1.24e-11	20.0349
ZFAND5	-0.233025	10.7528	-7.67219	1.84e-13	1.26e-11	20.0148
KIAA1919	0.360442	9.31396	7.65844	2.02e-13	1.37e-11	19.9259
TRIM40	-0.522873	9.33834	-7.64551	2.2e-13	1.49e-11	19.8424
RALYL	-0.363483	6.29006	-7.64353	2.23e-13	1.5e-11	19.8296
IPMK	0.547397	8.35419	7.62742	2.48e-13	1.66e-11	19.7257
SYNPO2L	-0.355489	7.24038	-7.6227	2.56e-13	1.7e-11	19.6953
MIIP	0.362233	8.04949	7.62064	2.59e-13	1.72e-11	19.682
DSP	0.336328	10.4905	7.60366	2.9e-13	1.92e-11	19.5728
SPON1	-0.57131	8.37955	-7.60118	2.95e-13	1.94e-11	19.5569
EPS8L1	0.469445	9.46	7.59736	3.03e-13	1.98e-11	19.5323
BTG2	-0.338552	9.74897	-7.59041	3.17e-13	2.06e-11	19.4877
CCND2	-0.3833	10.1262	-7.57668	3.47e-13	2.25e-11	19.3995
NR2F1	-0.468155	8.99173	-7.56578	3.72e-13	2.4e-11	19.3296
MID1	0.400454	8.66214	7.56323	3.79e-13	2.43e-11	19.3133
MYCN	0.333654	8.30466	7.55126	4.1e-13	2.62e-11	19.2367
AQP1	0.465567	7.88525	7.5381	4.47e-13	2.85e-11	19.1526
RAB25	0.414659	9.51057	7.52932	4.73e-13	3e-11	19.0965
GALNT2	0.325989	9.09818	7.52711	4.8e-13	3.03e-11	19.0823
PUSL1	0.232371	8.105	7.51821	5.09e-13	3.2e-11	19.0256
AK4	0.380726	7.9085	7.49826	5.8e-13	3.63e-11	18.8984
MGAT3	0.476816	8.44579	7.48156	6.47e-13	4.03e-11	18.7922
AIF1	-0.330383	9.22342	-7.47699	6.66e-13	4.14e-11	18.7631
ITPR1	-0.253104	7.82565	-7.47079	6.94e-13	4.29e-11	18.7238
DDR1	0.398313	8.62193	7.46688	7.12e-13	4.38e-11	18.6989
DLX5	0.422047	9.15996	7.45685	7.6e-13	4.66e-11	18.6353
GSTK1	-0.205935	10.506	-7.45464	7.71e-13	4.7e-11	18.6213
WNT2	-0.484882	8.90439	-7.45253	7.81e-13	4.75e-11	18.6079
AIF1L	0.37605	9.04552	7.45034	7.92e-13	4.8e-11	18.594
MMP14	0.286214	8.90789	7.44377	8.27e-13	4.99e-11	18.5524
EBI3	0.52145	13.3886	7.42794	9.17e-13	5.5e-11	18.4522
PRSS22	0.389733	7.84474	7.42704	9.22e-13	5.51e-11	18.4465
SH3BGRL	-0.335693	9.51958	-7.42144	9.56e-13	5.69e-11	18.4111
SRPX2	-0.354843	8.50331	-7.41096	1.02e-12	6.07e-11	18.3449
HMGN3	0.310596	8.86307	7.40061	1.09e-12	6.46e-11	18.2796
NPC1	-0.216104	10.4765	-7.3974	1.12e-12	6.57e-11	18.2594
PDE7B	-0.36452	7.03356	-7.39653	1.12e-12	6.58e-11	18.2539
FAM84B	-0.279724	8.29032	-7.38815	1.19e-12	6.92e-11	18.2011
BIN2	0.490499	8.38955	7.38571	1.21e-12	7.01e-11	18.1857
PDPN	-0.363851	9.17507	-7.38055	1.25e-12	7.22e-11	18.1532
ZNF185	-0.286002	8.50893	-7.37656	1.28e-12	7.37e-11	18.1281
BCAT2	0.305708	9.05674	7.37554	1.29e-12	7.39e-11	18.1217
PDZRN3	-0.430559	7.51547	-7.37215	1.32e-12	7.53e-11	18.1004
FAM120A	0.247581	10.3301	7.36416	1.39e-12	7.9e-11	18.0501
INSIG1	0.495392	10.3568	7.36269	1.4e-12	7.94e-11	18.0409
SEC22C	-0.201323	8.31998	-7.35758	1.45e-12	8.18e-11	18.0088
SLC2A3	0.473757	9.51285	7.35458	1.47e-12	8.28e-11	17.99
GPR17	0.334686	6.81241	7.35418	1.48e-12	8.28e-11	17.9874
TXNRD1	-0.340257	9.8209	-7.3539	1.48e-12	8.28e-11	17.9857
RASL11B	-0.378653	8.8731	-7.34819	1.54e-12	8.55e-11	17.9498
PFKFB4	0.364401	8.44437	7.34746	1.54e-12	8.56e-11	17.9453
SLCO4A1	0.659449	8.59684	7.34143	1.6e-12	8.87e-11	17.9074
SRPX	-0.489737	9.25505	-7.31945	1.85e-12	1.02e-10	17.7697
ARNT2	0.482582	7.20308	7.31748	1.87e-12	1.03e-10	17.7574
ADCY7	-0.366602	8.95058	-7.31602	1.89e-12	1.03e-10	17.7483
HPGDS	-0.476524	8.41899	-7.31442	1.91e-12	1.04e-10	17.7383
SSR1	0.229515	10.6742	7.30465	2.03e-12	1.1e-10	17.6772
APBB2	-0.278718	9.39558	-7.30185	2.07e-12	1.12e-10	17.6597
LEPROTL1	0.33458	10.3503	7.29809	2.12e-12	1.14e-10	17.6363
BMX	-0.283413	6.37012	-7.29247	2.2e-12	1.18e-10	17.6012
CYBASC3	-0.230667	9.21877	-7.29082	2.22e-12	1.19e-10	17.5908
NPL	-0.307478	8.56302	-7.28746	2.27e-12	1.21e-10	17.5699
CRH	0.891499	12.165	7.28628	2.29e-12	1.21e-10	17.5625
PKD2	-0.253595	8.67574	-7.28521	2.3e-12	1.22e-10	17.5558
RNF114	-0.197247	10.3759	-7.28405	2.32e-12	1.22e-10	17.5486
GNG2	-0.350041	6.50353	-7.28081	2.37e-12	1.24e-10	17.5284
MEST	-0.359346	10.634	-7.2717	2.51e-12	1.31e-10	17.4717
CNPY2	0.261086	10.19	7.27015	2.53e-12	1.32e-10	17.462
ACBD4	0.272798	7.55625	7.26104	2.69e-12	1.4e-10	17.4053
DNAJB2	0.209201	8.85562	7.25835	2.73e-12	1.41e-10	17.3886
SLC23A2	-0.32282	8.92502	-7.2528	2.83e-12	1.46e-10	17.3541
CNNM4	0.322282	8.03657	7.24529	2.97e-12	1.53e-10	17.3074
GALK1	0.346129	8.65336	7.24492	2.98e-12	1.53e-10	17.3051
PLOD2	0.426865	9.69526	7.24309	3.01e-12	1.54e-10	17.2937
UBB	-0.24511	13.0753	-7.24249	3.02e-12	1.54e-10	17.29
MICAL3	0.422915	7.38045	7.24109	3.05e-12	1.55e-10	17.2813
PPL	0.35338	8.21725	7.23662	3.14e-12	1.59e-10	17.2536
ITGA5	0.316322	11.7747	7.23466	3.18e-12	1.6e-10	17.2414
FOLR2	-0.375972	9.77073	-7.23219	3.23e-12	1.62e-10	17.2261
HIGD1B	-0.423605	9.34238	-7.23097	3.25e-12	1.63e-10	17.2185
PAM	0.318363	11.4254	7.22603	3.36e-12	1.67e-10	17.1879
SLCO2B1	-0.359689	9.46467	-7.22283	3.43e-12	1.7e-10	17.1681
ARHGEF16	0.364698	8.20635	7.21446	3.62e-12	1.79e-10	17.1162
NOG	0.483964	7.71835	7.20829	3.76e-12	1.85e-10	17.078
SLC35F2	0.40283	8.8116	7.19439	4.11e-12	2.02e-10	16.9921
ATP8B4	-0.331067	7.78291	-7.18638	4.32e-12	2.12e-10	16.9426
SLC1A1	-0.390992	6.94481	-7.17757	4.57e-12	2.23e-10	16.8882
CX3CR1	-0.411873	7.0556	-7.16183	5.05e-12	2.46e-10	16.7912
JUP	0.297333	10.3448	7.1392	5.83e-12	2.83e-10	16.6519
GSTA3	-0.428784	9.08783	-7.1298	6.18e-12	2.99e-10	16.5942
DCP2	0.275374	10.7379	7.12677	6.3e-12	3.04e-10	16.5756
ABCG2	-0.429713	9.46063	-7.11884	6.62e-12	3.18e-10	16.527
PER3	-0.235033	7.16226	-7.10908	7.04e-12	3.37e-10	16.4672
FANCE	0.28519	9.42126	7.10335	7.3e-12	3.49e-10	16.4321
TGM1	0.348892	6.74396	7.09455	7.72e-12	3.67e-10	16.3782
VWA5A	-0.371035	9.13651	-7.08969	7.96e-12	3.77e-10	16.3485
MAN1C1	0.45561	11.6102	7.07959	8.48e-12	4.01e-10	16.2868
TRIP10	0.324969	9.70959	7.07576	8.69e-12	4.09e-10	16.2634
KIF17	0.233749	7.28818	7.07227	8.88e-12	4.17e-10	16.2421
VTCN1	0.415114	6.79322	7.07034	8.99e-12	4.21e-10	16.2303
GNPTG	0.264258	9.6017	7.06818	9.11e-12	4.25e-10	16.2172
HSD17B2	-0.339345	11.534	-7.06174	9.49e-12	4.41e-10	16.1779
ST6GAL1	-0.384682	7.82833	-7.06051	9.56e-12	4.43e-10	16.1704
CYBB	-0.365905	9.98824	-7.05811	9.7e-12	4.48e-10	16.1558
PRKCA	-0.298266	7.61266	-7.0478	1.04e-11	4.77e-10	16.093
ERP44	0.304592	10.3652	7.04716	1.04e-11	4.77e-10	16.0891
GSE1	0.321935	10.7681	7.0419	1.07e-11	4.92e-10	16.0571
ABCD3	-0.262534	8.94195	-7.03764	1.1e-11	5.03e-10	16.0312
FAM26E	-0.358297	7.826	-7.03173	1.14e-11	5.21e-10	15.9952
CATSPERB	-0.472546	6.90881	-7.03067	1.15e-11	5.23e-10	15.9888
TRAF3	-0.296427	8.11872	-7.02788	1.17e-11	5.3e-10	15.9719
IGF1	-0.452481	8.34684	-7.02728	1.18e-11	5.3e-10	15.9682
STRA13	0.22645	9.28136	7.02106	1.22e-11	5.5e-10	15.9305
POLR2H	0.205432	10.602	7.01834	1.24e-11	5.57e-10	15.914
LHB	0.696401	9.83582	7.0165	1.26e-11	5.62e-10	15.9028
SLC2A1	0.303919	13.2391	7.00767	1.33e-11	5.92e-10	15.8492
CXXC1	0.344282	8.57583	7.00328	1.37e-11	6.07e-10	15.8226
CTSC	-0.367821	10.0949	-7.00214	1.38e-11	6.09e-10	15.8157
PMEL	0.237159	7.26762	6.99841	1.41e-11	6.22e-10	15.7931
ARMCX1	-0.286377	7.81029	-6.98861	1.5e-11	6.58e-10	15.7338
COL1A2	-0.373525	10.6586	-6.98832	1.5e-11	6.58e-10	15.7321
GSN	0.193457	9.70119	6.96976	1.68e-11	7.35e-10	15.62
RUNX1T1	-0.293633	7.15148	-6.96961	1.69e-11	7.35e-10	15.619
SNAI2	-0.402059	8.74013	-6.96254	1.76e-11	7.66e-10	15.5763
METTL7B	-0.361394	7.88901	-6.95736	1.82e-11	7.88e-10	15.5451
KCTD3	-0.210341	9.57073	-6.94781	1.93e-11	8.34e-10	15.4876
ZNF554	-0.380477	8.27291	-6.9412	2.01e-11	8.65e-10	15.4478
C7orf49	0.427072	9.46522	6.94098	2.01e-11	8.65e-10	15.4465
SERTAD4	0.421052	8.21177	6.92821	2.18e-11	9.32e-10	15.3697
SLC18B1	-0.30096	9.16489	-6.92799	2.18e-11	9.32e-10	15.3684
PSMG3	0.212575	8.5443	6.91176	2.41e-11	1.03e-09	15.2709
PMAIP1	-0.295579	8.01622	-6.89501	2.67e-11	1.14e-09	15.1705
IPO13	-0.187911	8.37166	-6.8901	2.76e-11	1.17e-09	15.1411
NSMAF	-0.262463	9.13715	-6.88916	2.77e-11	1.17e-09	15.1355
DNAH11	0.385531	6.83259	6.88377	2.87e-11	1.21e-09	15.1032
ADAP2	-0.231521	9.18429	-6.88208	2.9e-11	1.22e-09	15.0931
EGLN1	0.220379	8.56929	6.87307	3.06e-11	1.28e-09	15.0392
TUBA4A	0.380096	8.53287	6.87208	3.08e-11	1.29e-09	15.0334
HCAR2	0.39031	7.04992	6.87108	3.1e-11	1.29e-09	15.0274
MYOF	0.315046	11.2443	6.86972	3.12e-11	1.29e-09	15.0192
FAM107B	0.426383	10.2633	6.8697	3.12e-11	1.29e-09	15.0191
GLA	0.308858	9.38448	6.86778	3.16e-11	1.3e-09	15.0077
EGFL6	-0.4059	11.1882	-6.85802	3.36e-11	1.38e-09	14.9494
ASPHD2	0.300664	7.27317	6.8575	3.37e-11	1.38e-09	14.9463
GABARAPL1	-0.243624	11.8823	-6.84912	3.55e-11	1.45e-09	14.8964
PLAC1	-0.37933	11.7058	-6.83908	3.77e-11	1.54e-09	14.8366
FXYD3	-0.306806	9.86981	-6.81213	4.45e-11	1.81e-09	14.6764
PARL	-0.234214	8.94826	-6.81082	4.48e-11	1.82e-09	14.6687
C10orf10	-0.351813	10.4083	-6.80524	4.64e-11	1.87e-09	14.6356
ICA1	-0.263431	7.22619	-6.80495	4.65e-11	1.87e-09	14.6338
BASP1	0.283353	11.8802	6.80269	4.71e-11	1.9e-09	14.6204
DSCR4	0.349347	7.77093	6.79923	4.81e-11	1.93e-09	14.5999
SLC1A6	0.405531	6.67262	6.79504	4.93e-11	1.98e-09	14.5751
EGLN3	0.654517	8.37903	6.79374	4.97e-11	1.99e-09	14.5674
HMGN2	-0.22392	9.98084	-6.78622	5.21e-11	2.07e-09	14.5229
ANGPTL2	-0.298308	7.78954	-6.77835	5.46e-11	2.17e-09	14.4764
TMEM133	-0.358782	9.1037	-6.76314	5.99e-11	2.37e-09	14.3865
BCAR3	0.322661	10.3245	6.76034	6.1e-11	2.41e-09	14.37
CHN1	-0.350187	9.00282	-6.75153	6.43e-11	2.53e-09	14.318
TLR7	-0.369374	7.59136	-6.74472	6.7e-11	2.63e-09	14.2779
ASCL2	0.427001	8.03767	6.74055	6.87e-11	2.69e-09	14.2534
ZNF555	-0.281937	7.3063	-6.73469	7.12e-11	2.78e-09	14.2189
GRHL1	0.474971	9.48557	6.73217	7.23e-11	2.82e-09	14.2041
MLL5	0.267882	9.62872	6.72574	7.52e-11	2.92e-09	14.1662
ABAT	-0.321097	7.8815	-6.7198	7.79e-11	3.02e-09	14.1313
VDR	0.337936	7.30454	6.71929	7.82e-11	3.02e-09	14.1284
MRPS30	-0.202513	8.7021	-6.7179	7.88e-11	3.04e-09	14.1202
ADAMTSL1	-0.245562	6.42067	-6.70036	8.77e-11	3.37e-09	14.0173
CXCL14	-0.570872	9.81321	-6.69215	9.21e-11	3.53e-09	13.9692
MTFP1	0.215049	7.42475	6.6893	9.37e-11	3.58e-09	13.9525
GLUL	-0.354102	10.2126	-6.67909	9.97e-11	3.79e-09	13.8928
CXCR6	0.40633	7.39317	6.67898	9.97e-11	3.79e-09	13.8922
TCF21	-0.382524	9.69637	-6.672	1.04e-10	3.95e-09	13.8514
SLC11A1	0.227208	7.24064	6.65432	1.16e-10	4.38e-09	13.7482
VEGFC	0.329648	8.47769	6.63892	1.27e-10	4.79e-09	13.6585
RARRES2	-0.307074	8.2388	-6.63591	1.29e-10	4.86e-09	13.641
SLC9A9	-0.392377	8.4048	-6.63469	1.3e-10	4.89e-09	13.6339
ARHGAP17	-0.288628	10.3864	-6.63271	1.32e-10	4.93e-09	13.6224
SUV39H1	0.335857	8.3041	6.6252	1.38e-10	5.14e-09	13.5788
IL27RA	0.253557	7.4531	6.62511	1.38e-10	5.14e-09	13.5782
MIDN	0.294835	9.57499	6.62097	1.41e-10	5.25e-09	13.5542
LRRN3	-0.365541	6.88873	-6.61864	1.43e-10	5.31e-09	13.5407
PREX1	0.317358	8.06186	6.60667	1.54e-10	5.69e-09	13.4712
PRDX6	0.250516	11.1486	6.59877	1.61e-10	5.95e-09	13.4254
SELE	-0.447091	6.53163	-6.59705	1.63e-10	6e-09	13.4155
PLEKHO2	-0.229532	9.52971	-6.58774	1.72e-10	6.31e-09	13.3616
BNC2	-0.23222	7.32373	-6.58773	1.72e-10	6.31e-09	13.3615
RGL1	-0.261387	8.81061	-6.58569	1.74e-10	6.37e-09	13.3497
LTBP1	0.279332	9.83679	6.58483	1.75e-10	6.39e-09	13.3447
ZNF175	0.489655	8.41565	6.57185	1.89e-10	6.88e-09	13.2698
EPHB3	0.298859	7.71231	6.56422	1.98e-10	7.19e-09	13.2257
C5orf46	0.308679	6.393	6.56111	2.02e-10	7.3e-09	13.2078
VIT	0.40777	6.6769	6.55752	2.06e-10	7.44e-09	13.1871
LGI2	-0.344807	7.13727	-6.55212	2.13e-10	7.67e-09	13.156
GNS	-0.266412	11.3089	-6.54691	2.2e-10	7.89e-09	13.126
BMPR2	0.279837	10.4441	6.54352	2.24e-10	8.03e-09	13.1064
NEK6	0.238465	8.78575	6.54056	2.28e-10	8.15e-09	13.0894
SPRED1	-0.315961	8.88415	-6.53878	2.31e-10	8.22e-09	13.0792
SERPINE1	0.382893	11.8135	6.53826	2.31e-10	8.22e-09	13.0762
C4orf3	0.182314	8.7407	6.53561	2.35e-10	8.31e-09	13.0609
UGP2	0.336867	9.13291	6.53558	2.35e-10	8.31e-09	13.0608
ARHGAP27	0.179639	7.65808	6.51758	2.61e-10	9.21e-09	12.9574
MOB3C	-0.177867	7.71606	-6.51742	2.62e-10	9.21e-09	12.9565
SCD	0.245654	7.21067	6.51087	2.72e-10	9.55e-09	12.9189
KLHL3	-0.369523	7.99887	-6.50844	2.76e-10	9.67e-09	12.905
CNTN5	-0.350936	5.9913	-6.5069	2.78e-10	9.73e-09	12.8962
GNPDA1	-0.251035	9.15379	-6.49824	2.93e-10	1.02e-08	12.8466
CPOX	0.25642	8.41123	6.49008	3.07e-10	1.07e-08	12.7999
SEPP1	-0.376893	11.1903	-6.48587	3.15e-10	1.09e-08	12.7758
NRCAM	-0.342517	9.03902	-6.48281	3.21e-10	1.11e-08	12.7584
NLRP2	0.42361	9.01238	6.48225	3.22e-10	1.11e-08	12.7551
IRF3	0.18497	8.88185	6.4809	3.25e-10	1.12e-08	12.7474
SEMA3G	0.307681	8.3073	6.47629	3.33e-10	1.15e-08	12.7211
SIPA1L1	0.269878	9.62321	6.47445	3.37e-10	1.16e-08	12.7106
CD200R1	-0.323834	6.86903	-6.46772	3.51e-10	1.2e-08	12.6722
CLTC	-0.196566	10.7137	-6.46256	3.62e-10	1.23e-08	12.6428
RNASE1	-0.297382	12.4773	-6.45774	3.72e-10	1.27e-08	12.6154
ANK3	-0.34742	8.68636	-6.45585	3.76e-10	1.28e-08	12.6045
UPK1B	0.579826	8.09618	6.44766	3.95e-10	1.34e-08	12.5579
PWWP2B	0.259178	7.98139	6.44479	4.01e-10	1.36e-08	12.5416
CCDC113	0.333754	8.20382	6.44233	4.07e-10	1.37e-08	12.5276
P2RY2	0.295135	8.48143	6.43815	4.17e-10	1.41e-08	12.5038
HEMK1	0.23057	8.18097	6.42773	4.44e-10	1.49e-08	12.4447
USP9X	-0.250194	11.1188	-6.4219	4.59e-10	1.54e-08	12.4116
DOCK8	-0.264077	9.72211	-6.41955	4.65e-10	1.56e-08	12.3983
CD28	-0.32112	7.47508	-6.41905	4.67e-10	1.56e-08	12.3954
IGSF6	-0.406884	8.37381	-6.41683	4.73e-10	1.57e-08	12.3829
CNRIP1	-0.26367	8.33292	-6.41194	4.86e-10	1.62e-08	12.3552
PARD3	0.188847	8.25735	6.41076	4.9e-10	1.62e-08	12.3485
PIK3R1	0.340364	9.19151	6.40885	4.95e-10	1.64e-08	12.3377
RAB17	0.261089	7.82893	6.40758	4.99e-10	1.65e-08	12.3305
A2M	-0.282878	11.4781	-6.39911	5.24e-10	1.73e-08	12.2825
EFNA1	0.356356	9.93434	6.39812	5.27e-10	1.73e-08	12.277
CEBPG	0.241964	9.07617	6.39706	5.31e-10	1.74e-08	12.2709
FAM156A	0.24436	10.515	6.39509	5.37e-10	1.75e-08	12.2598
CCDC3	-0.429448	8.36267	-6.39494	5.37e-10	1.75e-08	12.259
ALDOA	0.262297	9.91099	6.39192	5.47e-10	1.78e-08	12.2419
PPP1R35	0.186948	9.00914	6.38885	5.57e-10	1.81e-08	12.2246
PRDX3	-0.222358	10.6503	-6.38665	5.64e-10	1.83e-08	12.2121
BTBD3	-0.240934	9.84144	-6.37891	5.9e-10	1.91e-08	12.1684
ESRRG	-0.256812	9.32152	-6.36882	6.26e-10	2.02e-08	12.1116
IDO1	-0.400437	9.92939	-6.36831	6.27e-10	2.02e-08	12.1087
GPER	0.488166	8.28633	6.359	6.62e-10	2.13e-08	12.0562
MAD2L2	-0.245702	8.85256	-6.35592	6.74e-10	2.16e-08	12.0389
ZNF627	-0.206232	7.8	-6.3519	6.9e-10	2.21e-08	12.0163
HHEX	-0.224923	7.70719	-6.34202	7.31e-10	2.33e-08	11.9608
DONSON	0.216618	8.42911	6.34008	7.39e-10	2.35e-08	11.9499
DVL1	0.201318	8.30881	6.33866	7.45e-10	2.37e-08	11.9419
ANXA4	0.36616	10.8592	6.33604	7.57e-10	2.4e-08	11.9272
DEGS1	0.27067	10.6182	6.33504	7.61e-10	2.41e-08	11.9216
C16orf74	0.33294	8.82422	6.33486	7.62e-10	2.41e-08	11.9206
CLIC3	0.327722	10.7985	6.32757	7.95e-10	2.5e-08	11.8797
SLC2A14	0.391344	7.60882	6.32753	7.95e-10	2.5e-08	11.8795
JUNB	0.370478	9.18051	6.32588	8.03e-10	2.51e-08	11.8702
FAM20B	-0.181192	9.07531	-6.32575	8.03e-10	2.51e-08	11.8695
ELMO1	-0.227336	9.1774	-6.32509	8.06e-10	2.52e-08	11.8658
TNNI2	0.366934	7.62445	6.3222	8.2e-10	2.56e-08	11.8496
HPCAL1	0.396611	9.33275	6.32163	8.23e-10	2.56e-08	11.8464
RASGRF2	0.354393	7.71212	6.3163	8.48e-10	2.63e-08	11.8166
NFE2L2	-0.181843	10.6768	-6.31438	8.58e-10	2.66e-08	11.8058
MRS2	-0.252339	8.6853	-6.30392	9.11e-10	2.82e-08	11.7473
KCNMB4	-0.352835	7.82428	-6.29141	9.79e-10	3.02e-08	11.6774
SLC26A2	-0.293329	9.84421	-6.28516	1.02e-09	3.12e-08	11.6425
BRAF	0.211174	8.97584	6.27975	1.05e-09	3.22e-08	11.6124
CARD16	-0.312655	7.38963	-6.26944	1.11e-09	3.41e-08	11.555
ARSK	0.269033	7.31481	6.26773	1.12e-09	3.43e-08	11.5455
VAV1	-0.216267	7.38432	-6.26454	1.14e-09	3.49e-08	11.5277
ADAM9	0.293349	9.93799	6.25905	1.18e-09	3.59e-08	11.4972
SUN2	0.223965	9.6558	6.25501	1.21e-09	3.67e-08	11.4747
CSNK2A2	0.267923	10.9258	6.2457	1.27e-09	3.86e-08	11.423
CABLES1	-0.297082	8.56497	-6.24355	1.29e-09	3.9e-08	11.4111
PLBD1	0.276559	10.3056	6.24238	1.3e-09	3.92e-08	11.4046
GADD45G	0.367379	10.6098	6.23489	1.35e-09	4.08e-08	11.3631
PLAC8	0.607084	9.58091	6.23462	1.36e-09	4.08e-08	11.3616
TNFAIP8L1	0.268847	8.20727	6.23421	1.36e-09	4.08e-08	11.3594
HPS3	0.240739	8.58221	6.22647	1.42e-09	4.26e-08	11.3165
PMP22	-0.368224	10.1018	-6.22273	1.45e-09	4.34e-08	11.2957
DUS2L	-0.247588	8.89702	-6.21732	1.5e-09	4.46e-08	11.2658
MAP4K3	-0.223143	9.95745	-6.21698	1.5e-09	4.46e-08	11.264
PLEC	0.248705	8.64822	6.21691	1.5e-09	4.46e-08	11.2636
HIST1H1T	-0.4881	6.48818	-6.21484	1.52e-09	4.51e-08	11.2522
MAPK11	0.163414	7.15261	6.21209	1.54e-09	4.56e-08	11.237
SLC26A6	0.284501	8.24952	6.21205	1.54e-09	4.56e-08	11.2367
C14orf37	0.464547	8.00511	6.21106	1.55e-09	4.58e-08	11.2313
RSPO2	-0.399672	6.77583	-6.20592	1.6e-09	4.7e-08	11.2028
CHPF	0.275305	10.2292	6.20475	1.61e-09	4.73e-08	11.1964
LYVE1	-0.378932	11.1658	-6.20233	1.63e-09	4.78e-08	11.1831
OAZ1	-0.162446	12.4819	-6.19585	1.69e-09	4.94e-08	11.1473
CYTH4	-0.227317	8.33224	-6.19585	1.69e-09	4.94e-08	11.1473
NCOR2	0.230382	8.41851	6.18994	1.75e-09	5.1e-08	11.1147
TMTC4	0.294113	7.78321	6.18775	1.77e-09	5.15e-08	11.1027
TMEM184A	0.304946	8.23013	6.1796	1.86e-09	5.39e-08	11.0578
HERPUD2	0.170034	9.38344	6.17837	1.87e-09	5.42e-08	11.051
PITX2	-0.340387	7.98799	-6.16221	2.05e-09	5.93e-08	10.9622
GNA14	-0.299227	7.26555	-6.15967	2.08e-09	6e-08	10.9483
RAP1GAP2	-0.258027	7.91298	-6.15836	2.1e-09	6.03e-08	10.9411
ATRNL1	-0.287263	6.40847	-6.14818	2.22e-09	6.38e-08	10.8852
MATN2	-0.318027	9.05303	-6.14639	2.24e-09	6.43e-08	10.8754
VNN3	-0.483715	7.29247	-6.14154	2.31e-09	6.6e-08	10.8489
STX1A	0.238735	7.83356	6.1331	2.42e-09	6.91e-08	10.8027
EGFLAM	-0.27571	7.61824	-6.13271	2.42e-09	6.91e-08	10.8006
STK11IP	0.21019	7.67882	6.13143	2.44e-09	6.94e-08	10.7936
RIMS3	-0.317166	7.35989	-6.12977	2.46e-09	7e-08	10.7845
PPP1R15A	0.250753	9.89564	6.12256	2.57e-09	7.27e-08	10.7451
PIP5K1B	-0.290049	8.5501	-6.12056	2.6e-09	7.34e-08	10.7341
CCDC127	0.232622	8.75419	6.11675	2.65e-09	7.49e-08	10.7134
BRWD3	0.222894	8.26859	6.11459	2.68e-09	7.56e-08	10.7016
SREBF1	0.262983	8.73728	6.1141	2.69e-09	7.57e-08	10.6989
NFIA	-0.229598	7.97722	-6.1124	2.72e-09	7.63e-08	10.6896
BIN1	-0.213242	8.60729	-6.11073	2.74e-09	7.69e-08	10.6805
GALE	0.258939	8.21336	6.10941	2.76e-09	7.73e-08	10.6733
STC2	0.38629	7.76252	6.10779	2.79e-09	7.78e-08	10.6645
NUCB2	0.327715	11.2094	6.10675	2.81e-09	7.82e-08	10.6588
RAB15	-0.24355	8.44184	-6.10271	2.87e-09	7.98e-08	10.6368
RHOU	0.278676	10.5868	6.09933	2.93e-09	8.12e-08	10.6184
HERPUD1	0.258441	11.0614	6.09868	2.94e-09	8.13e-08	10.6149
NNT	-0.234265	8.05576	-6.09838	2.94e-09	8.13e-08	10.6132
PPP1R16B	0.232858	7.65041	6.09438	3.01e-09	8.3e-08	10.5914
TBXAS1	-0.297521	7.98193	-6.08419	3.19e-09	8.77e-08	10.536
CASP1	-0.262483	7.77578	-6.08252	3.22e-09	8.84e-08	10.527
FBLN5	-0.311437	9.22311	-6.07987	3.26e-09	8.96e-08	10.5125
PFKL	0.276131	9.43744	6.07233	3.41e-09	9.33e-08	10.4716
ANG	0.288712	7.45626	6.07116	3.43e-09	9.37e-08	10.4653
CDH11	-0.408944	10.1281	-6.06653	3.52e-09	9.6e-08	10.4402
ATP1A1	-0.213488	11.5023	-6.06483	3.55e-09	9.67e-08	10.431
RUSC2	0.209349	8.02328	6.0639	3.57e-09	9.69e-08	10.4259
FGF10	-0.386456	6.69668	-6.06386	3.57e-09	9.69e-08	10.4257
WLS	-0.286809	9.61816	-6.06277	3.59e-09	9.73e-08	10.4198
MAP3K8	0.318642	10.0088	6.06071	3.63e-09	9.82e-08	10.4086
C1orf21	0.279434	8.46702	6.05681	3.72e-09	1e-07	10.3875
PDK1	0.296076	7.54501	6.05378	3.78e-09	1.02e-07	10.3711
TGFBR3	-0.319392	11.7809	-6.05121	3.83e-09	1.03e-07	10.3572
STK24	0.279953	9.3807	6.05057	3.85e-09	1.03e-07	10.3537
STX7	-0.259774	9.70302	-6.04509	3.97e-09	1.06e-07	10.3241
DSN1	-0.220842	9.04181	-6.04195	4.04e-09	1.08e-07	10.3071
VSIG4	-0.390326	9.75017	-6.03736	4.14e-09	1.11e-07	10.2823
SLC22A3	-0.319193	8.13591	-6.03694	4.15e-09	1.11e-07	10.28
ATP5B	-0.161844	11.9804	-6.0249	4.44e-09	1.18e-07	10.215
PPP1R3B	0.336027	8.15603	6.02412	4.46e-09	1.18e-07	10.2109
MXRA5	-0.358082	8.14001	-6.02169	4.52e-09	1.2e-07	10.1977
PROM1	-0.379358	9.13972	-6.02126	4.53e-09	1.2e-07	10.1954
FBXO22	0.188641	9.15995	6.01862	4.6e-09	1.21e-07	10.1812
DDA1	0.168641	10.4704	6.01593	4.67e-09	1.23e-07	10.1667
ATP10D	-0.230422	10.5252	-6.01351	4.73e-09	1.24e-07	10.1537
UBE2F	-0.166409	9.51585	-6.01076	4.8e-09	1.26e-07	10.1389
F11R	0.275878	9.75216	6.00692	4.91e-09	1.29e-07	10.1182
KLF4	0.336903	9.3577	6.00554	4.95e-09	1.29e-07	10.1108
CHKA	-0.268466	7.8408	-6.00409	4.99e-09	1.3e-07	10.103
DLK1	-0.246117	11.9479	-5.99526	5.24e-09	1.37e-07	10.0555
EEF2	-0.157849	12.1715	-5.98732	5.47e-09	1.42e-07	10.0129
VTN	-0.302049	7.65361	-5.9818	5.64e-09	1.47e-07	9.9833
TSPAN7	-0.383893	8.4935	-5.97975	5.71e-09	1.48e-07	9.97232
ABCA1	0.275752	10.3801	5.97723	5.79e-09	1.5e-07	9.95883
IL12RB2	-0.290844	7.54885	-5.97653	5.81e-09	1.5e-07	9.95508
SLIT2	-0.340851	8.55183	-5.97444	5.88e-09	1.52e-07	9.94385
CHMP4B	0.219215	9.34338	5.97408	5.89e-09	1.52e-07	9.94193
COG3	0.17081	9.78667	5.9731	5.92e-09	1.52e-07	9.93672
H2AFY	-0.162931	9.79275	-5.96963	6.04e-09	1.55e-07	9.91815
FURIN	-0.229869	11.3544	-5.96582	6.17e-09	1.58e-07	9.89773
COMTD1	0.226519	8.79058	5.96291	6.27e-09	1.6e-07	9.88218
RGS10	-0.272951	8.34615	-5.95951	6.39e-09	1.63e-07	9.86402
SH3BP2	0.254541	8.10078	5.94946	6.75e-09	1.72e-07	9.81033
USP18	0.238551	7.37604	5.94551	6.9e-09	1.76e-07	9.78923
MTSS1L	0.25115	7.46273	5.9417	7.05e-09	1.79e-07	9.76892
LAMC3	-0.278253	9.5915	-5.93912	7.15e-09	1.81e-07	9.75515
KEL	0.346035	7.31346	5.91998	7.94e-09	2.01e-07	9.65327
AMOTL2	0.314083	8.36313	5.91873	8e-09	2.02e-07	9.64661
RIN2	-0.211563	9.27583	-5.91514	8.16e-09	2.06e-07	9.62757
NMUR1	0.206049	7.11183	5.91442	8.19e-09	2.06e-07	9.62373
POSTN	-0.375394	9.7058	-5.91417	8.2e-09	2.06e-07	9.62238
LSR	0.214571	8.95155	5.91125	8.33e-09	2.09e-07	9.60686
KRT15	0.195137	6.69694	5.90893	8.44e-09	2.11e-07	9.59459
ZEB2	-0.254735	7.82413	-5.90699	8.53e-09	2.13e-07	9.58426
DSCR6	0.180428	7.14096	5.9065	8.56e-09	2.14e-07	9.58167
TMEM55A	-0.219137	7.75722	-5.90514	8.62e-09	2.15e-07	9.57444
RAD54L2	-0.195492	9.37867	-5.90323	8.71e-09	2.17e-07	9.5643
NEDD4L	-0.234128	8.73932	-5.90259	8.74e-09	2.17e-07	9.56092
C5orf42	-0.223228	7.09382	-5.90105	8.82e-09	2.19e-07	9.55275
HEY1	0.274571	8.99857	5.89089	9.32e-09	2.31e-07	9.4989
SLC11A2	0.200408	9.81299	5.89008	9.36e-09	2.31e-07	9.49464
C4orf26	0.414754	7.93446	5.88736	9.5e-09	2.34e-07	9.48025
LANCL1	-0.206676	8.84423	-5.87883	9.96e-09	2.45e-07	9.43512
CARKD	0.141519	8.78494	5.87778	1e-08	2.46e-07	9.42955
XAF1	0.258154	8.93895	5.87741	1e-08	2.46e-07	9.42761
TACC2	-0.265977	9.91508	-5.87649	1.01e-08	2.47e-07	9.42273
VPS45	-0.14037	9.51711	-5.87173	1.04e-08	2.53e-07	9.3976
TMCC3	0.227664	8.78316	5.87051	1.04e-08	2.54e-07	9.39114
UBALD2	-0.236791	9.46578	-5.87032	1.04e-08	2.54e-07	9.39013
KCNF1	0.343587	7.28046	5.86879	1.05e-08	2.56e-07	9.38208
DDIT4L	0.289379	7.3299	5.86547	1.07e-08	2.6e-07	9.36454
FGF22	0.23384	6.92615	5.8635	1.08e-08	2.63e-07	9.35414
SDC4	0.271512	10.0265	5.86143	1.1e-08	2.65e-07	9.34324
SDC2	-0.30104	8.86758	-5.85971	1.11e-08	2.67e-07	9.33415
FES	-0.179065	7.99011	-5.85885	1.11e-08	2.68e-07	9.32961
RNF150	-0.327758	7.25227	-5.85605	1.13e-08	2.72e-07	9.3149
ELF3	0.321414	9.01622	5.84724	1.18e-08	2.85e-07	9.2685
FMOD	-0.373147	8.61651	-5.84217	1.22e-08	2.92e-07	9.24181
SH2D3A	0.241448	7.64313	5.84037	1.23e-08	2.95e-07	9.23232
HAPLN1	-0.503637	9.21781	-5.83207	1.29e-08	3.08e-07	9.18873
DDR2	-0.245621	7.55927	-5.8251	1.34e-08	3.19e-07	9.15211
CAP2	-0.269266	10.2497	-5.82326	1.35e-08	3.22e-07	9.14248
CD4	-0.271563	7.99432	-5.81591	1.4e-08	3.34e-07	9.10396
AKR1B1	-0.242854	12.1257	-5.8082	1.46e-08	3.48e-07	9.06355
MIB2	0.218497	8.15984	5.80342	1.5e-08	3.57e-07	9.03852
LAMC1	-0.243384	11.3917	-5.80283	1.51e-08	3.57e-07	9.03547
GSR	-0.273997	9.1026	-5.80025	1.53e-08	3.62e-07	9.02195
ECM1	-0.350781	9.43148	-5.799	1.54e-08	3.63e-07	9.01543
WFDC1	-0.279007	9.71172	-5.79728	1.55e-08	3.66e-07	9.00643
MTUS1	0.277976	9.14543	5.79683	1.56e-08	3.67e-07	9.00409
LSS	-0.394677	8.50252	-5.79491	1.57e-08	3.7e-07	8.99404
TRIM45	-0.275445	7.60579	-5.79388	1.58e-08	3.71e-07	8.98865
PDLIM2	0.249882	8.6215	5.79386	1.58e-08	3.71e-07	8.98858
MED13L	0.212636	9.89962	5.79169	1.6e-08	3.75e-07	8.97722
BPGM	-0.292876	11.7111	-5.78848	1.63e-08	3.81e-07	8.96045
FRMD4A	0.23752	7.8277	5.78644	1.65e-08	3.84e-07	8.94984
PAAF1	-0.234915	8.34154	-5.78508	1.66e-08	3.86e-07	8.94273
REEP4	0.247645	8.79639	5.78325	1.68e-08	3.9e-07	8.93318
S100PBP	-0.160031	8.27916	-5.78295	1.68e-08	3.9e-07	8.93159
SEMA7A	0.310083	10.6487	5.7805	1.7e-08	3.94e-07	8.91883
PSMA1	-0.181119	10.3721	-5.77993	1.71e-08	3.95e-07	8.91585
GRHL3	0.214214	7.0638	5.77929	1.71e-08	3.95e-07	8.91254
SLC16A4	-0.227246	11.0187	-5.77488	1.75e-08	4.04e-07	8.88955
FMO1	-0.243687	5.99346	-5.77401	1.76e-08	4.06e-07	8.88501
FBXO8	-0.143164	9.99116	-5.77367	1.76e-08	4.06e-07	8.88323
EIF4ENIF1	-0.166976	8.74039	-5.77121	1.79e-08	4.11e-07	8.87044
TACC1	0.157918	10.7924	5.77047	1.8e-08	4.12e-07	8.86657
FBLIM1	0.238986	7.82934	5.76858	1.81e-08	4.15e-07	8.85676
LONRF2	-0.276743	6.9054	-5.76678	1.83e-08	4.19e-07	8.84738
KIAA0226L	-0.278511	6.79121	-5.76502	1.85e-08	4.22e-07	8.83818
HMOX1	0.347811	9.80589	5.76075	1.89e-08	4.31e-07	8.81597
ATP5A1	-0.186457	10.9078	-5.75895	1.91e-08	4.35e-07	8.80666
SLC28A1	0.215515	6.77658	5.75659	1.93e-08	4.39e-07	8.79436
LAIR2	0.514016	8.37791	5.75392	1.96e-08	4.45e-07	8.78049
PLEK	-0.339838	8.52753	-5.75115	1.99e-08	4.51e-07	8.76609
SPP1	-0.553202	12.6109	-5.74597	2.05e-08	4.63e-07	8.73924
MRI1	-0.314501	8.82476	-5.74498	2.06e-08	4.65e-07	8.73408
ADCY3	-0.2585	9.57648	-5.74048	2.11e-08	4.76e-07	8.71077
CRKL	0.212965	9.50034	5.73567	2.17e-08	4.87e-07	8.6858
OPRK1	-0.493379	7.70064	-5.72606	2.28e-08	5.12e-07	8.63607
APBA1	-0.247122	6.72666	-5.72453	2.3e-08	5.16e-07	8.62815
PCDH18	-0.312807	10.041	-5.72335	2.31e-08	5.18e-07	8.62202
ADRB3	-0.262718	6.89581	-5.72149	2.34e-08	5.23e-07	8.61242
TRAF2	0.168693	7.80525	5.71673	2.4e-08	5.35e-07	8.58781
UBE2H	-0.182182	9.75136	-5.71581	2.41e-08	5.37e-07	8.58307
LY6E	0.286541	10.0754	5.7155	2.41e-08	5.37e-07	8.58145
AGTR1	-0.315401	10.3824	-5.71188	2.46e-08	5.47e-07	8.56277
CDK19	0.210202	9.17271	5.71137	2.47e-08	5.48e-07	8.56014
ZMYND11	-0.224506	8.2018	-5.70223	2.59e-08	5.74e-07	8.51296
FHL2	0.3039	9.26364	5.70167	2.6e-08	5.75e-07	8.51011
TMEM178A	0.2451	8.47559	5.6956	2.68e-08	5.93e-07	8.47878
EPB41L2	-0.259193	8.90989	-5.69046	2.76e-08	6.09e-07	8.45232
ZNF114	0.456755	6.95753	5.68931	2.78e-08	6.11e-07	8.44641
TSPAN3	-0.228897	9.88418	-5.68912	2.78e-08	6.11e-07	8.44545
ZNF626	0.173603	7.9821	5.68847	2.79e-08	6.12e-07	8.44208
SLC38A3	0.197116	6.57986	5.68415	2.85e-08	6.26e-07	8.41984
NCF2	-0.404044	8.20332	-5.68361	2.86e-08	6.27e-07	8.41709
NBN	-0.21106	8.34721	-5.68334	2.87e-08	6.27e-07	8.41572
FRMD3	-0.320643	7.92683	-5.67897	2.93e-08	6.4e-07	8.39321
FAM212A	-0.229415	7.27762	-5.67524	2.99e-08	6.52e-07	8.37408
CRIP2	0.297631	11.1813	5.67409	3.01e-08	6.55e-07	8.36816
TIMP3	0.348097	11.0626	5.67281	3.03e-08	6.59e-07	8.3616
RAB3IL1	-0.230206	7.92722	-5.67222	3.04e-08	6.6e-07	8.35858
GIMAP8	-0.271245	7.83691	-5.6687	3.1e-08	6.71e-07	8.34049
ATG16L2	0.230956	7.52265	5.66677	3.13e-08	6.77e-07	8.33062
MMADHC	-0.209824	10.335	-5.66003	3.24e-08	7.01e-07	8.29601
FRZB	-0.530134	11.0868	-5.65912	3.26e-08	7.03e-07	8.29136
NTF4	0.252942	6.99744	5.65779	3.28e-08	7.07e-07	8.28456
RPL8	-0.149584	11.8183	-5.65679	3.3e-08	7.1e-07	8.27944
ALPK3	0.219521	7.37006	5.65653	3.31e-08	7.1e-07	8.27811
MAT2B	-0.222883	8.52064	-5.65623	3.31e-08	7.1e-07	8.27657
ZNF331	0.26021	8.84607	5.65503	3.33e-08	7.14e-07	8.27041
ACSS3	-0.308426	6.68458	-5.65457	3.34e-08	7.14e-07	8.26804
CLDN5	0.300195	8.73469	5.65135	3.4e-08	7.26e-07	8.25158
PRKAR1A	-0.316023	10.8451	-5.64742	3.47e-08	7.4e-07	8.23146
C11orf63	-0.257896	7.87561	-5.64574	3.5e-08	7.45e-07	8.22285
IGFLR1	-0.168404	7.87381	-5.64519	3.51e-08	7.46e-07	8.22007
ADCK1	-0.234353	7.29642	-5.64453	3.52e-08	7.48e-07	8.2167
SWAP70	0.220402	10.4955	5.64434	3.53e-08	7.48e-07	8.21569
FOXJ2	0.218242	9.13177	5.644	3.53e-08	7.48e-07	8.21397
GPR146	0.367927	8.06269	5.64213	3.57e-08	7.54e-07	8.20442
NCEH1	-0.2353	9.36801	-5.63526	3.7e-08	7.81e-07	8.16933
ADAMTS3	-0.389685	7.61298	-5.6345	3.72e-08	7.83e-07	8.16543
TNIP2	0.166355	9.23403	5.63136	3.78e-08	7.95e-07	8.14941
KRT17	0.334507	7.54129	5.62739	3.86e-08	8.11e-07	8.12912
SSR4	0.231377	10.346	5.6251	3.91e-08	8.2e-07	8.11746
TNFAIP8	0.274578	8.49296	5.62463	3.91e-08	8.21e-07	8.11506
PRRX1	-0.322828	6.85532	-5.62411	3.93e-08	8.22e-07	8.1124
GREB1L	0.417919	6.62685	5.62168	3.98e-08	8.31e-07	8.10003
LAMC2	0.270276	7.35468	5.62007	4.01e-08	8.37e-07	8.09181
DNAJC3	0.320712	9.8245	5.61879	4.04e-08	8.41e-07	8.08529
INMT	-0.275776	8.90326	-5.61829	4.05e-08	8.42e-07	8.08276
SEMA4B	0.151854	8.74769	5.61358	4.15e-08	8.62e-07	8.05878
SEMA3D	-0.278229	6.32077	-5.61303	4.16e-08	8.64e-07	8.05597
TMEM59	0.21447	12.297	5.60626	4.31e-08	8.94e-07	8.02154
LY6D	0.339046	7.4717	5.60124	4.43e-08	9.17e-07	7.996
SDF2L1	0.262565	8.7424	5.60096	4.44e-08	9.17e-07	7.99463
ACACA	-0.248865	7.61498	-5.59643	4.54e-08	9.38e-07	7.97161
CCT6A	-0.164443	9.17342	-5.59612	4.55e-08	9.38e-07	7.97003
SLC27A2	-0.40788	9.29871	-5.59554	4.57e-08	9.39e-07	7.96706
AQPEP	0.43125	9.13549	5.59366	4.61e-08	9.47e-07	7.95752
LRRC42	-0.208697	9.4828	-5.59124	4.67e-08	9.58e-07	7.94524
NCOA2	-0.281914	8.97919	-5.59	4.7e-08	9.63e-07	7.93895
SLC35A3	0.251316	8.94917	5.58702	4.77e-08	9.77e-07	7.92383
NT5E	0.315375	10.5615	5.58653	4.79e-08	9.78e-07	7.92138
JPH1	0.281079	6.49244	5.58258	4.89e-08	9.97e-07	7.90133
LONRF1	0.282506	8.67698	5.58226	4.9e-08	9.98e-07	7.89972
RAB8B	0.21638	9.10018	5.57531	5.08e-08	1.03e-06	7.86454
CBX5	-0.184348	9.79101	-5.57484	5.09e-08	1.03e-06	7.86217
CYTL1	-0.294092	8.51829	-5.57168	5.18e-08	1.05e-06	7.84614
CDYL2	-0.273451	9.31723	-5.57074	5.2e-08	1.05e-06	7.8414
THSD4	-0.284521	8.20541	-5.57062	5.21e-08	1.05e-06	7.84078
KRTCAP3	0.208298	7.77003	5.57006	5.22e-08	1.05e-06	7.83795
GPR124	-0.280078	9.40877	-5.56962	5.23e-08	1.06e-06	7.83573
SH3TC1	0.211685	7.57644	5.56877	5.26e-08	1.06e-06	7.83144
MSC	-0.326932	7.82361	-5.56854	5.26e-08	1.06e-06	7.83025
CA8	-0.270321	7.39003	-5.56287	5.42e-08	1.09e-06	7.80163
IDH1	-0.26147	10.2529	-5.5628	5.42e-08	1.09e-06	7.80129
PISD	-0.212274	10.1299	-5.56207	5.44e-08	1.09e-06	7.79759
MEIS2	-0.248007	7.28052	-5.5576	5.57e-08	1.12e-06	7.77498
HELZ2	0.172752	7.67905	5.55689	5.59e-08	1.12e-06	7.77141
FGF7	-0.309587	6.35634	-5.55638	5.61e-08	1.12e-06	7.76882
KCNJ5	-0.225583	7.39666	-5.55393	5.68e-08	1.13e-06	7.75647
TLE4	-0.221592	8.36692	-5.54839	5.85e-08	1.16e-06	7.72857
TECR	0.223312	11.8007	5.54559	5.94e-08	1.18e-06	7.71444
LYPD3	0.324864	9.08335	5.54471	5.96e-08	1.18e-06	7.70997
PPP2R5A	0.175731	8.82363	5.54267	6.03e-08	1.19e-06	7.69974
HIST2H2BE	-0.158351	10.7718	-5.53984	6.12e-08	1.21e-06	7.68548
SSNA1	0.170488	8.83047	5.53793	6.18e-08	1.22e-06	7.67587
SLC17A5	-0.203132	9.48631	-5.53578	6.25e-08	1.23e-06	7.66505
BNIP3L	0.21411	11.1066	5.5353	6.26e-08	1.24e-06	7.6626
FAM126A	-0.262211	8.58674	-5.53496	6.27e-08	1.24e-06	7.66091
WFS1	0.280299	9.95408	5.53182	6.38e-08	1.25e-06	7.64509
ALDH5A1	-0.148048	7.35531	-5.53117	6.4e-08	1.26e-06	7.64185
2021-03-04	-0.284409	7.49855	-5.53047	6.42e-08	1.26e-06	7.63831
HSD3B2	-0.316027	6.78179	-5.53042	6.43e-08	1.26e-06	7.63808
PODXL	0.306957	9.13917	5.52751	6.52e-08	1.28e-06	7.62343
MLH1	-0.131807	9.3116	-5.52478	6.62e-08	1.29e-06	7.60975
LRRC39	-0.299719	6.20436	-5.52239	6.7e-08	1.31e-06	7.59773
PRTFDC1	-0.288642	6.34702	-5.5221	6.71e-08	1.31e-06	7.59625
RARRES1	0.39884	7.43605	5.52095	6.75e-08	1.31e-06	7.59049
YIPF1	-0.151478	9.05384	-5.51263	7.05e-08	1.37e-06	7.54876
MEIS1	-0.23787	8.20324	-5.51141	7.1e-08	1.38e-06	7.54261
GMEB2	0.196062	8.69217	5.50771	7.23e-08	1.4e-06	7.52407
YWHAZ	-0.150103	11.3305	-5.5065	7.28e-08	1.41e-06	7.51802
TOR1B	0.225234	8.8258	5.50509	7.33e-08	1.42e-06	7.51099
LIN7B	0.163177	7.19167	5.503	7.41e-08	1.43e-06	7.50051
HRASLS2	0.209572	6.19064	5.50212	7.45e-08	1.44e-06	7.49611
GFPT2	-0.349599	9.15301	-5.50026	7.52e-08	1.45e-06	7.48678
KLHL42	-0.157874	8.97183	-5.49959	7.55e-08	1.45e-06	7.48344
PLTP	-0.324685	10.8016	-5.49939	7.55e-08	1.45e-06	7.48241
FN1	0.463873	9.22851	5.49938	7.55e-08	1.45e-06	7.48237
PKNOX2	-0.174008	7.73875	-5.49746	7.63e-08	1.46e-06	7.47278
HCK	-0.188161	8.1831	-5.49253	7.83e-08	1.5e-06	7.4481
ZNF692	0.186448	8.08367	5.49211	7.85e-08	1.5e-06	7.446
SNX9	0.260681	9.82625	5.49169	7.86e-08	1.5e-06	7.4439
ARHGAP9	-0.233206	7.25533	-5.49077	7.9e-08	1.5e-06	7.43935
CCT5	-0.247283	9.7691	-5.48118	8.3e-08	1.58e-06	7.39144
FAM110B	-0.216013	6.76807	-5.47929	8.39e-08	1.59e-06	7.38201
P2RY1	-0.272476	7.86516	-5.47642	8.51e-08	1.62e-06	7.36771
ATXN2	-0.200801	10.5004	-5.47295	8.67e-08	1.64e-06	7.35037
STK17B	-0.244323	8.75481	-5.46991	8.8e-08	1.67e-06	7.33526
CYB5R1	0.263548	11.4662	5.46908	8.84e-08	1.67e-06	7.33112
PRKD1	-0.187446	6.65366	-5.46622	8.97e-08	1.69e-06	7.31684
ARHGAP18	-0.212103	9.0021	-5.46493	9.03e-08	1.7e-06	7.31042
ABCA11P	-0.219734	6.88109	-5.46451	9.05e-08	1.7e-06	7.30835
PFKP	0.33225	7.69162	5.46385	9.08e-08	1.71e-06	7.30506
CBR1	0.428679	8.76728	5.4569	9.42e-08	1.77e-06	7.27051
GRHPR	-0.119642	8.74127	-5.45415	9.55e-08	1.79e-06	7.2568
MTX1	0.186545	8.93807	5.45011	9.75e-08	1.83e-06	7.23674
STXBP6	-0.231663	8.0101	-5.44932	9.79e-08	1.83e-06	7.23282
CITED2	0.292019	9.96257	5.44829	9.84e-08	1.84e-06	7.22772
WDFY3	-0.165246	8.74673	-5.44696	9.91e-08	1.85e-06	7.22113
GOT2	-0.140449	9.91098	-5.44605	9.96e-08	1.86e-06	7.21657
MYO9A	-0.259109	9.59753	-5.44555	9.98e-08	1.86e-06	7.2141
RPP25	-0.151838	7.58582	-5.44433	1e-07	1.87e-06	7.20805
MAFF	0.331061	9.9258	5.44199	1.02e-07	1.89e-06	7.19644
C6orf89	0.153305	9.13527	5.44148	1.02e-07	1.89e-06	7.19393
IER3	0.265642	9.68337	5.4347	1.06e-07	1.96e-06	7.16032
NDN	-0.30464	7.943	-5.4343	1.06e-07	1.96e-06	7.15832
GUCY1B3	-0.282462	8.37399	-5.43411	1.06e-07	1.96e-06	7.15737
NR2C1	-0.154456	8.26726	-5.42769	1.09e-07	2.02e-06	7.1256
ADIRF	-0.192797	9.14512	-5.42589	1.1e-07	2.04e-06	7.11666
SLC25A5	-0.147946	10.3513	-5.41852	1.15e-07	2.11e-06	7.08021
GAP43	-0.289218	6.7012	-5.41762	1.15e-07	2.12e-06	7.07577
EEF1A1	-0.212155	12.9559	-5.41747	1.15e-07	2.12e-06	7.07503
KCNIP3	-0.227803	7.16889	-5.41297	1.18e-07	2.17e-06	7.05281
ARHGEF12	-0.15778	9.73117	-5.41201	1.19e-07	2.17e-06	7.04804
EFHD1	0.273614	12.7143	5.40941	1.2e-07	2.2e-06	7.03523
KEAP1	-0.149012	8.44326	-5.40883	1.21e-07	2.2e-06	7.03237
TSPAN12	-0.213835	8.25011	-5.40615	1.22e-07	2.23e-06	7.01915
DPP7	0.233898	9.29314	5.40478	1.23e-07	2.24e-06	7.01239
SERPINB2	-0.419601	12.5076	-5.39865	1.27e-07	2.31e-06	6.98218
PARP6	-0.180147	8.37999	-5.39821	1.27e-07	2.32e-06	6.98002
MS4A4A	-0.341073	9.06268	-5.39564	1.29e-07	2.34e-06	6.96733
LMBR1L	0.172516	8.55398	5.39463	1.3e-07	2.35e-06	6.96236
VIM	-0.269843	11.7626	-5.39299	1.31e-07	2.37e-06	6.95427
MRPS15	-0.143301	10.4651	-5.38809	1.34e-07	2.43e-06	6.93017
KIAA1217	0.274247	8.69118	5.38595	1.36e-07	2.45e-06	6.91964
FABP7	0.305827	6.39792	5.38591	1.36e-07	2.45e-06	6.91944
AKIP1	-0.164871	8.13854	-5.3826	1.38e-07	2.48e-06	6.90318
DCAF7	-0.112268	9.35521	-5.38234	1.38e-07	2.48e-06	6.9019
FKBP8	0.231785	9.55382	5.38231	1.38e-07	2.48e-06	6.90178
RGN	-0.329835	6.86569	-5.37717	1.42e-07	2.55e-06	6.8765
RASSF4	-0.271001	7.89621	-5.37653	1.42e-07	2.55e-06	6.87335
RHOB	0.285297	10.3202	5.37428	1.44e-07	2.58e-06	6.86232
IPPK	0.188526	8.25008	5.37386	1.44e-07	2.58e-06	6.86024
TMEM66	0.173763	11.4792	5.37237	1.45e-07	2.6e-06	6.85295
CCDC97	-0.203178	8.46985	-5.36973	1.47e-07	2.63e-06	6.84001
KLF12	-0.226863	6.35049	-5.36952	1.48e-07	2.63e-06	6.83894
FLVCR2	0.257533	10.2446	5.36938	1.48e-07	2.63e-06	6.83825
LIPG	-0.263209	9.68754	-5.36907	1.48e-07	2.63e-06	6.83675
HS6ST1	0.254277	8.20953	5.36899	1.48e-07	2.63e-06	6.83637
IL1R2	0.520235	8.01062	5.36456	1.51e-07	2.68e-06	6.81463
ANXA6	-0.209384	10.5829	-5.36241	1.53e-07	2.71e-06	6.80411
PTPN1	-0.193078	10.1493	-5.36222	1.53e-07	2.71e-06	6.80318
MTHFD1L	0.217821	7.40817	5.36073	1.54e-07	2.73e-06	6.79586
SRXN1	-0.249307	8.57411	-5.36042	1.55e-07	2.73e-06	6.79437
WWC1	-0.237557	9.20395	-5.36015	1.55e-07	2.73e-06	6.79302
COPS6	-0.0970185	10.3623	-5.35861	1.56e-07	2.75e-06	6.78549
CLDN9	0.164972	7.57339	5.35806	1.56e-07	2.75e-06	6.78279
PALLD	-0.228559	8.95533	-5.35639	1.58e-07	2.77e-06	6.77461
EIF3K	-0.146787	10.4884	-5.35502	1.59e-07	2.79e-06	6.76791
FABP4	0.487222	10.6875	5.35363	1.6e-07	2.8e-06	6.7611
ALDH4A1	-0.161208	8.40504	-5.35264	1.61e-07	2.81e-06	6.75626
ZNF583	-0.254581	7.52253	-5.35229	1.61e-07	2.82e-06	6.75455
C1orf43	-0.14705	10.3187	-5.35118	1.62e-07	2.83e-06	6.74914
STAM	-0.18829	9.52915	-5.35104	1.62e-07	2.83e-06	6.74846
GSTA4	-0.211226	9.80784	-5.35013	1.63e-07	2.84e-06	6.74398
PTPRU	0.225909	8.47403	5.34923	1.64e-07	2.85e-06	6.73957
ZBTB2	0.213619	8.0246	5.34812	1.65e-07	2.86e-06	6.73415
BLCAP	0.187388	9.83649	5.3473	1.65e-07	2.87e-06	6.73014
PIK3CG	-0.187551	7.09883	-5.34634	1.66e-07	2.88e-06	6.72548
ZBTB20	-0.259512	8.02065	-5.34587	1.66e-07	2.88e-06	6.72315
INPP5B	0.219929	9.0319	5.34338	1.69e-07	2.92e-06	6.71102
MBD2	0.196659	9.9102	5.34289	1.69e-07	2.92e-06	6.70863
IER2	0.195299	9.26494	5.34183	1.7e-07	2.93e-06	6.70341
PRKCZ	-0.279256	10.6845	-5.34044	1.71e-07	2.95e-06	6.69665
ITPR3	0.260125	8.06759	5.34016	1.71e-07	2.95e-06	6.69529
DARC	-0.268559	7.27102	-5.33937	1.72e-07	2.96e-06	6.69143
MTMR4	0.327772	10.8678	5.3381	1.73e-07	2.97e-06	6.68519
TSPAN33	-0.256141	7.80106	-5.3376	1.74e-07	2.98e-06	6.68276
MT1F	0.318317	8.78583	5.33648	1.75e-07	2.99e-06	6.6773
PHF1	0.179431	8.00458	5.33423	1.77e-07	3.02e-06	6.66633
ELL	0.144041	8.8585	5.33146	1.79e-07	3.06e-06	6.65282
TYRO3	-0.155332	7.64591	-5.3288	1.82e-07	3.1e-06	6.63987
CCNDBP1	-0.212804	9.59971	-5.32204	1.88e-07	3.2e-06	6.60691
ADAM17	0.174026	9.47192	5.32202	1.88e-07	3.2e-06	6.60686
GLIS3	0.283276	7.43281	5.32079	1.89e-07	3.22e-06	6.60083
NNAT	0.372007	10.6764	5.31769	1.92e-07	3.26e-06	6.58577
BCL2L13	-0.0984992	9.25641	-5.31704	1.93e-07	3.27e-06	6.58262
NCKAP1L	-0.279902	8.24351	-5.31596	1.94e-07	3.28e-06	6.57733
SHC3	0.24312	6.81057	5.31534	1.94e-07	3.29e-06	6.57433
ANGPT1	-0.23542	7.70844	-5.31344	1.96e-07	3.32e-06	6.56511
GRINA	-0.165506	9.41643	-5.30972	2e-07	3.38e-06	6.547
ABCA12	0.379747	7.41529	5.30912	2.01e-07	3.38e-06	6.54412
DOCK2	-0.251344	7.99352	-5.30825	2.01e-07	3.4e-06	6.53986
CD53	-0.281703	9.0568	-5.3076	2.02e-07	3.4e-06	6.53672
CARHSP1	0.241643	11.0941	5.30391	2.06e-07	3.46e-06	6.51879
HAS2	-0.256315	6.62023	-5.30128	2.09e-07	3.51e-06	6.50602
MAPK8	-0.231956	8.11513	-5.29937	2.11e-07	3.54e-06	6.49674
NR1D2	-0.27948	8.61162	-5.29908	2.11e-07	3.54e-06	6.49533
SLC1A3	0.237906	8.93006	5.29828	2.12e-07	3.55e-06	6.49147
UBASH3B	0.260228	8.68212	5.29731	2.13e-07	3.56e-06	6.48678
MCTP1	-0.244189	7.00613	-5.29433	2.16e-07	3.61e-06	6.47233
PCSK5	-0.296125	8.11584	-5.29109	2.2e-07	3.66e-06	6.4566
CARD10	0.212481	7.70297	5.29094	2.2e-07	3.66e-06	6.45588
OBSCN	0.19624	6.83056	5.29065	2.2e-07	3.67e-06	6.45447
FPR1	-0.290124	8.3214	-5.28928	2.22e-07	3.69e-06	6.44787
AKAP13	-0.200319	8.94897	-5.28691	2.24e-07	3.73e-06	6.43638
COL6A1	-0.284892	10.0956	-5.28534	2.26e-07	3.75e-06	6.42876
DNMT3A	-0.217081	8.17467	-5.28275	2.29e-07	3.8e-06	6.41625
AFF2	-0.205107	7.91777	-5.27699	2.36e-07	3.9e-06	6.38839
OXGR1	0.330545	6.54476	5.27623	2.37e-07	3.91e-06	6.38473
HEBP1	-0.213726	9.41755	-5.2754	2.38e-07	3.93e-06	6.3807
ANKRD54	0.180454	7.69781	5.27266	2.41e-07	3.98e-06	6.36745
FILIP1	-0.275384	6.98706	-5.27195	2.42e-07	3.99e-06	6.36403
CHST11	-0.19513	9.31463	-5.2689	2.46e-07	4.04e-06	6.3493
SLC2A5	0.199638	7.29049	5.26869	2.46e-07	4.04e-06	6.34829
CMKLR1	-0.209323	7.97538	-5.26851	2.46e-07	4.04e-06	6.34741
HDAC9	-0.184885	6.44543	-5.26742	2.48e-07	4.06e-06	6.34217
TSHZ3	-0.219854	7.12479	-5.26131	2.55e-07	4.18e-06	6.31269
IQGAP2	-0.25846	10.8405	-5.25739	2.6e-07	4.26e-06	6.29379
GJA1	-0.246462	10.5095	-5.25668	2.61e-07	4.27e-06	6.29038
GABRA3	-0.279527	7.21155	-5.25387	2.65e-07	4.33e-06	6.27683
COLEC10	-0.324076	7.03262	-5.25241	2.67e-07	4.35e-06	6.2698
TXK	-0.301458	7.5762	-5.2486	2.72e-07	4.43e-06	6.25149
LINC00472	-0.222084	7.49479	-5.24799	2.73e-07	4.44e-06	6.24855
CD180	-0.261104	6.84201	-5.24727	2.74e-07	4.45e-06	6.24505
SPARC	-0.22533	12.4262	-5.24639	2.75e-07	4.47e-06	6.24082
DPYD	-0.290646	8.15006	-5.24435	2.78e-07	4.51e-06	6.23104
RASL12	-0.188649	8.01254	-5.2442	2.78e-07	4.51e-06	6.23028
PSMC5	-0.220137	9.90117	-5.24013	2.84e-07	4.59e-06	6.21073
NEBL	0.269083	9.22799	5.23986	2.84e-07	4.6e-06	6.20943
GNG11	-0.313509	11.4468	-5.23764	2.87e-07	4.64e-06	6.19875
STAU2	-0.177624	7.71466	-5.23731	2.88e-07	4.64e-06	6.19719
RLF	0.166711	9.22897	5.2359	2.9e-07	4.67e-06	6.19041
DLG2	-0.147419	6.23701	-5.23379	2.93e-07	4.72e-06	6.18028
WDR89	0.242843	8.09446	5.23292	2.94e-07	4.73e-06	6.17612
IFI44L	0.302252	8.33455	5.2323	2.95e-07	4.74e-06	6.17313
ZMYM4	-0.191257	9.57902	-5.2301	2.98e-07	4.79e-06	6.16259
PTGES	0.318069	9.61439	5.23001	2.99e-07	4.79e-06	6.16213
RAD9A	0.169082	8.13134	5.22923	3e-07	4.8e-06	6.15839
AP1G2	0.161058	9.10427	5.2291	3e-07	4.8e-06	6.15777
ELF4	0.217911	9.0022	5.22885	3e-07	4.8e-06	6.15657
CAPS	0.229157	8.85458	5.22684	3.03e-07	4.84e-06	6.14694
CLDN3	0.200623	7.98426	5.22071	3.13e-07	4.99e-06	6.11757
CEP63	0.16429	7.69602	5.21901	3.15e-07	5.02e-06	6.10943
GATA3	0.243533	10.7559	5.21265	3.26e-07	5.18e-06	6.07898
COX4I2	-0.265111	8.57566	-5.21125	3.28e-07	5.21e-06	6.07231
MROH8	-0.229963	6.5006	-5.21081	3.29e-07	5.22e-06	6.07016
RBMS3	-0.199825	8.60159	-5.20683	3.35e-07	5.31e-06	6.05118
CAPN11	0.203187	6.65779	5.20417	3.4e-07	5.38e-06	6.03844
SH3RF1	0.179893	8.27177	5.20306	3.42e-07	5.4e-06	6.03317
SRSF9	0.137286	10.2592	5.20217	3.43e-07	5.42e-06	6.02889
OAS2	0.291831	7.96984	5.19844	3.5e-07	5.52e-06	6.01107
BAMBI	-0.305655	9.19866	-5.1929	3.59e-07	5.67e-06	5.98466
ELMO3	0.22821	8.07955	5.19185	3.61e-07	5.69e-06	5.97963
GRIK2	-0.17869	6.30461	-5.19055	3.64e-07	5.72e-06	5.97345
LURAP1L	-0.229424	8.73456	-5.18982	3.65e-07	5.73e-06	5.97
TBK1	0.198992	10.2801	5.18646	3.71e-07	5.83e-06	5.95395
PNKD	0.147489	8.13197	5.18482	3.74e-07	5.87e-06	5.94614
SLC25A6	-0.147206	12.0097	-5.18428	3.75e-07	5.88e-06	5.94357
FLJ34503	0.329102	7.07156	5.18401	3.76e-07	5.88e-06	5.9423
PPARG	0.187528	9.08304	5.18003	3.83e-07	5.99e-06	5.92335
CLIC5	-0.291328	8.98927	-5.17666	3.89e-07	6.08e-06	5.90732
ITPRIP	0.232487	10.0454	5.17559	3.92e-07	6.1e-06	5.90223
MAP1LC3C	-0.267146	7.44723	-5.17558	3.92e-07	6.1e-06	5.90221
ISG15	0.29568	8.56024	5.17405	3.95e-07	6.14e-06	5.89489
NDUFAF5	-0.170797	7.1904	-5.17329	3.96e-07	6.16e-06	5.89128
RIOK1	0.213035	8.57725	5.16823	4.06e-07	6.31e-06	5.86726
YWHAB	-0.135914	11.2384	-5.16635	4.1e-07	6.36e-06	5.85835
MCTP2	-0.259571	8.2552	-5.16563	4.11e-07	6.38e-06	5.85491
ZFP3	-0.211491	7.53611	-5.16451	4.14e-07	6.41e-06	5.84962
SLC7A7	-0.227651	8.14269	-5.16348	4.16e-07	6.43e-06	5.84473
TJP1	-0.21112	10.5549	-5.16303	4.17e-07	6.44e-06	5.84257
SCRN1	-0.212753	8.34318	-5.1594	4.24e-07	6.55e-06	5.82537
CYP24A1	-0.24576	6.53632	-5.15915	4.25e-07	6.55e-06	5.82415
CGB1	0.407933	7.47141	5.15495	4.34e-07	6.68e-06	5.80427
MYT1	0.182064	6.60294	5.15383	4.36e-07	6.71e-06	5.79894
CALM2	-0.203405	10.5517	-5.15048	4.43e-07	6.82e-06	5.78307
GUCY1A2	-0.343536	8.56142	-5.14642	4.52e-07	6.95e-06	5.76387
VCP	-0.12353	10.6437	-5.14526	4.55e-07	6.98e-06	5.75837
HPSE2	-0.233595	6.76181	-5.14177	4.63e-07	7.09e-06	5.74185
PDLIM4	0.283571	7.80695	5.13623	4.76e-07	7.28e-06	5.71569
AGL	-0.219963	8.41468	-5.13519	4.78e-07	7.31e-06	5.71077
PCCB	-0.140323	9.31444	-5.13506	4.78e-07	7.31e-06	5.71014
TNFAIP2	0.409733	8.82957	5.13191	4.86e-07	7.42e-06	5.6953
CAPRIN2	-0.195796	7.27974	-5.13155	4.87e-07	7.42e-06	5.69359
SH2B2	0.187617	8.10389	5.12587	5.01e-07	7.62e-06	5.6668
SIK3	-0.153537	9.77526	-5.12378	5.06e-07	7.69e-06	5.65696
VCAM1	-0.425155	8.25663	-5.12308	5.08e-07	7.71e-06	5.65364
OLFML1	-0.229806	6.71171	-5.12212	5.1e-07	7.74e-06	5.64913
C3AR1	-0.2575	8.66586	-5.12173	5.11e-07	7.75e-06	5.64728
S100A12	-0.420118	7.09401	-5.12131	5.12e-07	7.76e-06	5.64531
RNF24	0.163221	7.72298	5.11955	5.16e-07	7.82e-06	5.637
VASN	0.221169	8.8642	5.11895	5.18e-07	7.83e-06	5.63418
SCMH1	-0.221054	8.23393	-5.11763	5.21e-07	7.87e-06	5.62797
APPBP2	-0.16694	9.3481	-5.11493	5.28e-07	7.97e-06	5.61525
PGBD2	0.185174	7.6315	5.1125	5.35e-07	8.06e-06	5.60382
RUVBL2	0.160187	8.65077	5.11038	5.4e-07	8.13e-06	5.59386
PCBD1	-0.142105	8.45599	-5.10976	5.42e-07	8.15e-06	5.59093
SCN11A	-0.32955	6.46826	-5.10865	5.45e-07	8.19e-06	5.58569
CTSA	0.177193	11.1832	5.10493	5.55e-07	8.33e-06	5.56822
DAB2IP	0.197339	7.91515	5.10017	5.68e-07	8.52e-06	5.54585
RBP7	-0.249045	6.9512	-5.09553	5.81e-07	8.7e-06	5.52407
GABRB1	-0.381593	7.00081	-5.09519	5.82e-07	8.7e-06	5.52249
MANSC1	-0.24549	8.45961	-5.09515	5.82e-07	8.7e-06	5.52231
FAM198B	-0.298565	8.10973	-5.09328	5.88e-07	8.77e-06	5.5135
EEF1G	-0.129013	12.5461	-5.09154	5.93e-07	8.84e-06	5.50535
VEGFA	0.312468	7.6805	5.09023	5.96e-07	8.89e-06	5.49922
CRYL1	-0.167557	7.57094	-5.08939	5.99e-07	8.92e-06	5.49528
RDH10	-0.228582	9.5307	-5.0883	6.02e-07	8.95e-06	5.49019
AKAP8	0.132887	9.20847	5.0878	6.03e-07	8.97e-06	5.48783
RASSF8	0.251736	8.3854	5.08743	6.05e-07	8.97e-06	5.48611
PRKCH	0.146318	10.5477	5.08712	6.05e-07	8.98e-06	5.48465
CFI	-0.298516	7.58162	-5.08657	6.07e-07	8.99e-06	5.48207
SOCS2	-0.211855	9.49231	-5.08443	6.14e-07	9.08e-06	5.47203
TSPAN6	-0.223398	9.15591	-5.08295	6.18e-07	9.14e-06	5.46509
PIFO	0.227718	7.38482	5.08189	6.21e-07	9.17e-06	5.46013
PSMD11	-0.139308	9.82801	-5.0813	6.23e-07	9.19e-06	5.45736
AMPD3	-0.186606	7.43841	-5.08105	6.24e-07	9.19e-06	5.45623
CA10	-0.327643	7.56529	-5.07675	6.37e-07	9.38e-06	5.43609
MLX	0.131953	8.54779	5.07606	6.39e-07	9.4e-06	5.43289
RRAD	0.291579	7.69145	5.07513	6.42e-07	9.43e-06	5.42853
LTF	0.498276	7.67382	5.07449	6.44e-07	9.45e-06	5.4255
ATP8B3	0.232927	6.87195	5.07421	6.45e-07	9.46e-06	5.42419
MINPP1	-0.223175	10.0053	-5.07294	6.49e-07	9.51e-06	5.41828
SPICE1	0.18696	6.93989	5.07269	6.5e-07	9.51e-06	5.41711
F5	-0.258782	10.5896	-5.06972	6.59e-07	9.64e-06	5.40324
TUBA1A	-0.186769	10.0326	-5.06868	6.63e-07	9.68e-06	5.39837
EPHA1	0.210392	8.1318	5.06515	6.74e-07	9.83e-06	5.3819
LAMA5	0.17578	10.1353	5.06499	6.75e-07	9.83e-06	5.38117
KRT23	-0.225347	12.081	-5.06415	6.77e-07	9.86e-06	5.37721
KHDRBS3	0.212323	7.15307	5.05375	7.13e-07	1.04e-05	5.32872
SPRY2	-0.236475	8.30407	-5.05126	7.21e-07	1.05e-05	5.31714
PIAS2	-0.151243	7.17298	-5.05042	7.24e-07	1.05e-05	5.31323
GABRA4	-0.285281	6.79971	-5.04912	7.29e-07	1.06e-05	5.30716
S100A3	0.257332	6.34753	5.04541	7.42e-07	1.08e-05	5.28988
IDS	0.184217	10.3143	5.04389	7.48e-07	1.08e-05	5.28283
CTHRC1	-0.270183	8.93118	-5.04179	7.55e-07	1.09e-05	5.27306
CLC	0.402536	7.56594	5.03943	7.64e-07	1.1e-05	5.2621
ELK1	-0.224427	9.36383	-5.03892	7.66e-07	1.11e-05	5.2597
COG6	0.212673	9.54596	5.03772	7.7e-07	1.11e-05	5.25414
SPCS3	0.231729	9.63646	5.03249	7.9e-07	1.14e-05	5.22984
C4BPB	-0.201076	6.92846	-5.03232	7.91e-07	1.14e-05	5.22904
DOK6	-0.232769	6.82237	-5.03	8e-07	1.15e-05	5.2183
LRRC45	0.170653	7.09887	5.02412	8.23e-07	1.18e-05	5.19104
VNN1	-0.296831	6.99867	-5.02393	8.24e-07	1.18e-05	5.19014
LSM12	-0.16674	9.87331	-5.02276	8.28e-07	1.19e-05	5.18472
HECW2	-0.281696	8.17452	-5.01713	8.51e-07	1.22e-05	5.15862
NLRP7	0.249413	6.32109	5.01424	8.63e-07	1.23e-05	5.14527
DDX47	-0.12033	9.67279	-5.01325	8.67e-07	1.24e-05	5.1407
SLC35A2	0.147706	8.52344	5.0126	8.7e-07	1.24e-05	5.13767
IL37	-0.180449	5.73808	-5.01167	8.74e-07	1.25e-05	5.13339
FAM110A	0.227208	8.46005	5.00998	8.81e-07	1.25e-05	5.12557
RBM4B	-0.242844	9.34438	-5.00997	8.81e-07	1.25e-05	5.12551
QSOX1	0.302449	10.3927	5.00683	8.95e-07	1.27e-05	5.11101
B9D2	0.157518	7.71301	5.00656	8.96e-07	1.27e-05	5.10974
ZNF682	-0.251417	6.5757	-5.0057	9e-07	1.28e-05	5.10576
IQGAP1	0.212376	11.3199	5.00114	9.2e-07	1.3e-05	5.08471
SUMO3	-0.148618	10.2015	-5.00109	9.2e-07	1.3e-05	5.08449
SNX10	0.260539	10.012	5.00097	9.2e-07	1.3e-05	5.08391
RNF19A	0.215066	8.87624	5.00048	9.23e-07	1.3e-05	5.08167
GLRX	0.238823	11.9094	4.9984	9.32e-07	1.32e-05	5.07207
OSTM1	0.174236	9.13139	4.99714	9.38e-07	1.32e-05	5.06626
TOM1L1	-0.209133	6.75383	-4.9969	9.39e-07	1.32e-05	5.06514
SPATA6	-0.268836	7.25938	-4.99419	9.51e-07	1.34e-05	5.05262
CCDC115	0.160077	8.48931	4.9926	9.58e-07	1.35e-05	5.04532
GABARAPL2	-0.182025	11.099	-4.99215	9.6e-07	1.35e-05	5.04324
ERC2	-0.180828	6.1461	-4.99214	9.6e-07	1.35e-05	5.04318
SYTL2	-0.20686	7.08561	-4.98793	9.8e-07	1.38e-05	5.02379
ABCA6	-0.29619	6.64507	-4.98632	9.88e-07	1.38e-05	5.01636
CKMT2	0.221096	6.27915	4.9858	9.9e-07	1.39e-05	5.01396
NDUFB5	-0.213804	10.392	-4.98403	9.99e-07	1.4e-05	5.00582
FLRT3	-0.268501	6.58933	-4.98326	1e-06	1.4e-05	5.00226
ZNF362	-0.165552	8.74933	-4.98262	1.01e-06	1.4e-05	4.99931
OR51B4	-0.268987	6.22134	-4.97932	1.02e-06	1.43e-05	4.98414
PDLIM1	-0.206618	10.0953	-4.97885	1.02e-06	1.43e-05	4.98197
ZBTB39	-0.183688	7.90191	-4.97856	1.03e-06	1.43e-05	4.98064
FOXRED2	-0.167694	7.38122	-4.97811	1.03e-06	1.43e-05	4.97858
CLIC4	0.196666	10.8057	4.9777	1.03e-06	1.43e-05	4.97669
NOTCH2	-0.202142	8.80772	-4.97099	1.06e-06	1.48e-05	4.94583
LCP2	-0.22378	8.21534	-4.97053	1.07e-06	1.48e-05	4.94375
F2RL1	0.269198	7.31612	4.96961	1.07e-06	1.48e-05	4.93951
[truncated: 3,608 more rows]

## Sheet: Supplementary Table 6
Supplementary Table 6 Correlation analysis results between mRNAs module eigengenes and phenotypic traits
[truncated: 231 more rows]
