# Supplementary material for: A comprehensive analysis of metabolomics and transcriptomics to reveal major metabolic pathways and potential biomarkers of human preeclampsia placenta
Source: Front Genet. 2022 Oct 3;13:1010657. doi: 10.3389/fgene.2022.1010657 (PMC9574103; doi:10.3389/fgene.2022.1010657)
Supplement: Supplementary file 5 [file DataSheet2.xlsx]

## Sheet: Supplementary Table 7
Supplementary Table 7 Raw expression information of Affymetrix Human Gene 1.0 ST Array (GSE75010)
SampleID	GSM1940492	GSM1940493	GSM1940494	GSM1940495	GSM1940496	GSM1940497	GSM1940498	GSM1940499	GSM1940500	GSM1940501	GSM1940502	GSM1940503	GSM1940504	GSM1940505	GSM1940506	GSM1940507	GSM1940508	GSM1940509	GSM1940510	GSM1940511	GSM1940512	GSM1940513	GSM1940514	GSM1940515	GSM1940516	GSM1940517	GSM1940518	GSM1940519	GSM1940520	GSM1940521	GSM1940522	GSM1940523	GSM1940524	GSM1940525	GSM1940526	GSM1940527	GSM1940528	GSM1940529	GSM1940530	GSM1940531	GSM1940532	GSM1940533	GSM1940534	GSM1940535	GSM1940536	GSM1940537	GSM1940538	GSM1940539	GSM1940540
Group	PE	NC	NC	PE	PE	NC	PE	PE	PE	PE	PE	NC	PE	PE	PE	NC	PE	PE	PE	NC	PE	NC	PE	PE	NC	NC	PE	NC	PE	PE	NC	NC	NC	PE	PE	NC	PE	NC	PE	NC	NC	NC	PE	PE	NC	PE	NC	NC	PE
MAP3K12	7.57577	7.28338	7.51347	7.74296	7.18127	7.41875	7.18503	7.28036	7.68908	7.36182	7.20306	7.37857	7.63137	7.38753	7.53083	7.37831	7.49993	7.59758	7.37857	7.29468	7.15636	7.78846	7.42474	7.48379	7.39163	7.47797	7.48868	7.88797	7.48353	7.47797	7.39907	7.67315	7.45829	7.53502	6.86102	6.75263	7.21095	7.81456	7.3294	7.18531	7.40067	7.77791	7.41977	7.37029	7.56966	7.2372	7.06459	7.23944	7.3354
MAP3K13	7.73911	7.51598	7.95643	8.29854	8.37734	8.31122	7.48784	7.78594	8.0483	6.8519	9.00495	7.95504	8.5369	7.57795	8.50419	8.27394	7.84004	8.22296	8.64783	8.40504	7.63003	8.41014	7.35516	8.5098	8.42529	8.49702	7.94902	8.1065	8.92487	7.04712	8.18326	7.68579	8.84745	8.35612	7.67124	7.44615	7.93162	8.80187	7.88551	7.98762	7.82035	8.19463	8.66295	8.14866	8.72419	8.63255	7.36153	8.51949	8.49047
MAP3K14	7.2504	7.03002	6.62155	7.05198	6.91475	7.24771	7.01502	7.09716	7.26645	6.87368	6.9971	7.52818	7.06023	6.96361	6.93328	6.64992	6.99129	6.6179	6.82537	6.91831	7.30722	6.83517	7.12469	7.08978	6.9595	6.74162	7.28724	6.8937	6.73998	7.08754	6.82457	6.70324	7.04791	6.97951	7.19133	7.14132	7.35707	7.04687	6.9491	6.9298	7.01859	6.91223	7.00014	6.70516	6.70655	6.81846	7.02702	6.67393	7.1152
MAP3K15	5.97956	5.66202	5.99382	6.25831	6.08015	6.23721	5.93108	6.67205	5.57326	6.12914	5.92623	5.58549	5.90553	6.46804	6.47562	6.39351	6.40358	6.22546	5.96358	6.11904	6.24318	5.90605	5.68237	6.01925	6.10117	5.88977	5.73881	6.17296	6.20001	6.88638	5.68685	6.06343	6.01225	6.05082	5.65248	5.7842	6.07548	5.72141	5.70771	6.20552	5.39338	6.48644	6.693	5.96866	5.09779	6.29366	5.87522	5.98955	6.23825
MAP3K2	8.72701	8.1726	8.322	8.55159	8.73183	8.98107	8.80661	8.70834	8.87884	8.68037	9.27788	8.85805	8.39801	8.77811	9.04997	8.62765	9.09426	8.4552	8.41221	8.00197	8.9245	8.58794	8.99874	8.23769	8.68342	8.47611	9.48745	8.57239	8.59307	9.46838	8.86325	9.14539	8.56997	8.65746	8.88014	8.17438	8.99806	8.45136	8.73498	9.24476	8.76254	8.39509	8.71951	8.46217	7.68198	8.43111	8.42469	8.13505	8.94817
MAP3K3	8.36415	8.06022	8.51253	8.17318	7.79789	8.05692	7.91544	7.84276	8.03621	8.2893	7.81178	7.9416	8.06715	7.81895	8.43644	7.74886	7.74857	8.17696	8.3286	7.86857	7.81734	7.89657	8.0884	7.8977	7.91801	7.95617	7.85378	8.62177	7.92911	7.84004	7.46019	7.62185	7.94984	8.16062	8.14137	7.60761	7.84224	8.05001	7.62621	7.77485	8.15399	7.82174	7.79818	7.96679	8.07231	7.63721	7.61588	7.99008	7.79927
MAP3K4	9.14238	8.96339	8.28065	8.64542	8.88632	8.89027	8.8326	9.08049	9.10191	8.37467	8.99634	8.68629	8.85613	8.60261	8.56152	8.8458	8.79155	8.60017	8.39269	8.98046	9.1296	9.47153	9.07737	9.88165	8.65837	8.77995	8.62575	8.39018	8.77716	8.54442	8.50923	9.04009	8.96884	8.84445	8.77134	9.21027	8.4914	8.94345	8.76036	9.09534	8.68815	8.74818	9.40328	8.52069	8.87819	8.90719	8.9185	8.7467	8.7155
MAP3K5	7.50715	7.26288	7.81066	8.05385	7.75244	8.33881	8.12774	8.60078	6.91062	7.46457	8.25298	7.99383	7.50353	7.57215	7.8303	8.22324	7.80738	7.95193	7.73301	7.86472	7.73969	7.90291	8.76667	7.78402	8.07651	8.1156	8.41166	8.35641	7.36538	7.58206	8.54741	7.85864	8.12425	6.97707	8.45817	7.74296	8.33733	8.32023	7.89294	8.25408	8.05528	7.6311	7.85185	9.01595	8.0779	7.72714	8.99944	7.71885	7.60761
MAP3K6	8.55363	8.44959	8.05775	7.95892	8.2111	7.55295	8.61165	7.95696	8.17002	8.5234	7.86744	8.53079	7.72575	8.11707	8.00604	7.8376	7.97319	7.26235	7.77985	7.71998	7.98209	8.10342	9.02355	8.51283	7.07772	7.52316	7.75622	7.47078	8.52008	8.20076	7.35461	7.51682	7.68389	8.52008	7.14188	7.51795	8.23025	7.67012	7.55656	7.54103	7.87185	7.50213	7.35904	7.75486	7.93828	7.98453	7.23448	7.60269	7.92438
MAP3K7	9.73825	9.35787	9.46472	9.47424	9.80991	10.0777	9.66332	10.4233	9.73716	9.98374	9.74527	9.80991	9.75119	9.64708	9.53754	9.63556	9.87437	9.83671	9.46381	9.74959	9.77825	9.75821	9.70524	9.5357	9.71358	9.69584	9.93569	9.58852	10.0183	10.1551	9.64042	9.67549	9.85385	9.68259	9.53519	9.80644	9.62608	9.51343	9.49779	9.64555	9.631	9.40146	9.68531	9.11037	9.57947	9.78669	9.37586	9.20915	9.86936
MAP3K7CL	7.28918	6.82428	7.38288	7.57134	7.43825	6.93681	6.53087	7.01308	6.90654	7.13291	7.19461	6.89449	6.85103	7.22896	7.12965	6.88343	6.97138	8.1824	6.70762	7.50795	6.80585	6.71554	7.27197	6.87259	6.71958	6.96821	6.87848	7.11921	6.49259	7.45566	8.03825	7.38861	6.40358	6.85795	7.10462	7.44968	6.91116	7.04845	7.5642	7.10517	7.18047	6.73321	6.86565	7.12501	7.1386	6.51995	6.76372	7.34452	8.07057
MAP3K8	11.46	10.0827	9.44531	10.7914	10.6592	9.72228	9.83494	9.72433	10.7987	10.4091	10.5267	9.41551	9.4612	9.90889	10.1892	9.66889	9.48413	9.85977	9.56033	9.26965	10.116	9.87852	9.92418	9.72119	9.66332	9.44889	10.7146	9.23508	10.9798	10.4603	9.60307	10.0937	9.56841	9.80249	9.73825	9.27003	10.334	9.55949	10.4334	9.74802	9.8981	9.81224	9.86641	9.52683	9.59197	9.38666	9.20988	9.35213	10.1108
MAP3K9	8.46828	8.27918	8.01723	7.93437	8.13106	7.34031	8.40446	7.57242	8.29828	8.2195	7.80146	7.88992	7.4749	8.30372	7.99858	7.60133	7.73884	7.34479	7.0788	7.56578	8.12996	7.73941	7.85673	7.79427	7.62759	7.40041	8.64754	7.55105	8.17611	8.43406	7.85673	7.83535	7.57134	7.94662	7.83088	7.14295	7.718	7.48565	7.84196	7.65053	7.54916	7.31708	7.44727	7.12006	7.48483	7.94662	7.12635	7.34479	7.56144
MAP4	7.89742	7.8653	8.22207	7.90069	8.12659	7.76512	8.65651	8.01551	7.96125	7.85598	7.89238	7.73493	7.89964	7.79267	7.78537	7.75272	7.44425	7.62563	7.88471	7.7835	7.87944	8.31276	8.31593	8.01385	7.82201	8.20396	7.86857	7.95892	8.18528	7.82707	7.2082	7.27497	7.55164	7.8581	8.34866	8.5098	7.23032	8.51798	7.24143	7.56499	7.80708	7.57928	7.33046	8.46307	8.31795	7.99724	7.61615	8.0746	7.32501
MAP4K1	7.83922	6.84219	7.20464	7.03654	7.03326	7.14132	7.29665	7.05582	7.39824	7.06678	7.07464	7.43825	7.46321	6.83649	7.13532	7.1386	7.57635	7.15748	7.95974	7.14436	6.99849	6.82836	7.19488	7.23643	6.93302	7.03326	6.83517	7.0796	6.77906	7.06649	7.22536	7.27032	7.59204	7.23696	6.88587	7.19997	7.09423	7.09084	7.033	7.11493	7.02482	6.8748	7.56662	7.13937	7.07226	7.13559	7.25931	6.4115	6.8403
MAP4K2	9.2171	8.78285	8.27626	9.19768	9.09757	8.56089	9.36929	8.41954	9.26409	9.32488	8.21199	9.1139	8.63596	8.85192	8.44902	8.40268	8.74378	8.35856	8.39113	9.0946	8.48566	8.9878	8.87297	8.9124	8.34433	8.40762	8.41634	8.94849	8.3243	8.98342	8.11591	8.47322	8.85673	9.2171	8.72795	9.16588	8.22207	8.65354	8.59772	7.78566	8.65837	8.75593	8.14488	8.35764	8.81244	9.40981	8.14048	8.22089	8.50808
MAP4K3	9.53942	9.68363	10.358	9.86936	9.56124	10.5223	9.5199	10.0336	10.0183	9.44669	9.95958	10.6274	10.3378	9.84134	9.64555	10.3628	10.0106	10.4222	10.0981	10.3772	10.0959	10.2016	10.0217	9.51765	10.2033	10.0336	9.65768	10.0051	9.6414	9.41161	10.4937	10.1401	10.3446	9.15285	10.6421	9.23009	10.3589	9.93064	10.101	10.7651	10.227	10.3866	9.98724	9.04891	9.57563	9.61143	10.0197	9.80529	9.96957
MAP4K4	8.59188	8.61283	8.96717	8.70674	8.55723	8.54977	8.38348	8.73498	8.93946	8.58336	8.82364	8.61525	8.58306	8.47611	8.83425	8.61557	8.79835	9.23964	9.19653	8.82429	9.16967	8.82267	8.74256	8.79603	8.76411	9.01247	8.78636	9.23583	8.89218	8.29854	8.28989	8.84514	8.24837	8.90975	9.13689	8.75751	8.6813	8.86064	8.41341	8.78251	8.57944	8.72261	8.78285	9.26185	8.88598	8.51894	8.36505	9.06879	8.85255
MAP4K5	8.82561	8.14404	8.65472	9.00462	8.39359	9.06844	8.48566	8.98916	8.63226	8.51766	9.09355	7.65212	9.14092	8.45817	8.77778	8.28148	8.66232	8.64418	8.89445	8.69287	8.34808	8.92688	8.55995	8.42997	8.67887	9.19136	8.75372	8.76849	9.03204	9.41025	8.41487	8.82594	8.18839	8.58005	9.19729	8.20682	8.29628	8.54169	8.48441	8.3455	8.4537	8.83676	8.58887	8.59188	9.07841	8.49501	8.47877	8.69133	8.78183
MAP6	6.80056	6.51644	6.90624	6.59746	7.00523	6.18574	6.86841	6.49937	6.38249	6.65268	6.57006	6.43358	6.10743	6.93894	6.51879	6.40137	6.90111	6.40416	6.66757	6.38565	6.44055	6.78153	6.12914	5.99289	6.42234	6.22928	6.47219	6.65408	6.17102	6.51938	6.72773	6.18431	6.23895	6.63288	6.16834	6.75925	6.67124	6.41605	6.71932	6.60471	6.50815	6.60941	6.4621	6.68743	6.41424	6.44499	6.07806	6.12305	5.87522
MAP6D1	7.44479	6.9921	7.29191	6.83386	7.32308	7.32394	7.19567	6.84786	7.40554	7.34299	7.36293	7.35648	7.45908	6.6902	7.49378	7.40554	7.26418	7.18833	7.10151	7.53908	7.63965	7.24771	7.08698	7.68825	7.19755	7.08674	6.8937	7.20928	7.47327	7.47297	7.41464	7.21424	7.25392	7.17943	7.19025	6.95732	7.38726	7.24	7.38832	7.13452	7.52148	7.20333	7.32256	7.28589	6.92766	7.44345	7.14436	7.38182	7.25279
MAP7	8.69165	9.59835	8.72481	8.88178	9.58098	8.75212	8.9895	8.3823	9.39675	9.04257	9.07553	9.15838	8.43885	9.40193	9.35585	8.30194	9.12779	7.91172	8.71147	8.56424	9.29701	8.7146	8.8041	9.16442	8.86662	8.57271	9.06243	9.31547	9.03654	8.92047	8.63748	8.89714	8.64573	8.90054	8.48413	9.38839	8.85805	8.99117	9.10371	9.039	8.23396	8.77166	9.3312	8.23769	8.28206	9.65716	8.78992	9.24162	9.07096
MAP7D1	9.69162	9.74743	9.25871	9.14355	9.42355	9.22165	9.39094	9.21098	9.47603	9.54667	9.09173	9.57095	9.08159	9.31883	9.39934	9.17331	9.3213	8.90845	8.9651	9.35539	9.40595	9.47877	9.49241	9.47424	9.27313	8.86696	8.94513	9.04257	9.11648	9.42015	9.03479	9.40595	9.43817	9.37836	9.37047	9.96547	9.48009	9.25594	9.23508	9.19357	9.28153	9.099	9.18193	9.07201	9.14842	9.42274	9.07412	9.28834	9.21027
MAP7D2	6.81271	7.23061	7.6311	7.43129	7.53029	7.61726	7.65376	7.18916	7.47162	7.49993	7.82174	7.1938	8.29368	7.4524	7.73466	7.94486	7.66234	7.45512	8.05886	8.2524	6.94136	8.33179	7.3604	7.55269	8.20847	8.4314	7.29468	7.64471	7.75047	7.04901	7.65488	7.01424	8.13679	7.24441	7.69261	8.58735	7.17475	8.56456	7.57687	7.88579	7.3651	7.70759	7.39691	7.32336	8.38138	7.88362	7.82343	8.19263	7.476
MAPK1	9.32567	9.31631	10.1093	9.54277	9.60797	9.52035	9.98794	9.82683	9.43995	9.71358	9.45238	9.43954	9.7302	9.39675	9.60078	9.86217	9.75659	9.46381	10.2033	9.66988	9.79972	9.61906	9.79354	9.44759	9.50198	10.1032	9.65515	9.71676	9.66438	9.56317	9.14687	9.52683	9.62999	9.3829	9.59534	9.69686	9.27273	9.8008	9.1076	9.45238	9.69891	9.4577	9.12418	9.57095	10.1153	9.54131	9.38076	9.60508	9.84849
MAPK10	5.86129	6.04865	6.55812	6.42146	6.43933	6.31724	6.69708	6.89585	6.55812	6.45424	6.84838	6.39914	7.57687	6.60444	6.58983	6.90975	6.31043	6.78235	7.18292	6.2435	6.48823	6.76538	6.63481	6.11711	6.50284	6.51644	6.89642	7.31923	6.31268	6.466	6.97191	6.12505	6.41335	6.37649	7.24796	6.31627	6.28015	6.81652	6.40301	6.99986	6.57646	6.47276	6.74329	7.94132	6.41365	6.59663	6.80529	6.60609	6.86868
MAPK11	7.60734	7.72742	7.10541	7.10541	7.2123	6.90165	7.01336	7.22098	7.33022	7.584	7.27032	7.26261	7.20739	7.19973	7.29835	7.23061	7.25145	7.09821	6.90191	7.12006	7.44289	6.9117	7.09228	7.10595	7.11279	7.00306	7.3955	7.0243	7.0763	7.41492	6.97515	7.13532	7.15142	7.32256	7.42613	6.8813	7.0153	6.78153	7.4256	7.05112	6.93944	7.24195	6.93438	6.95566	6.98148	7.41577	6.73632	7.24222	6.8295
MAPK12	7.85185	7.313	7.40259	7.0693	7.50518	7.24551	7.25063	7.29807	7.54429	7.26288	7.37831	7.16484	7.33455	7.31462	7.24743	7.35875	7.3327	6.84356	7.11866	6.75459	7.60323	7.74388	7.70257	7.19133	7.40805	7.26892	7.37914	6.92403	7.59918	7.47162	7.27138	7.27709	7.16953	7.1856	7.75075	7.11331	7.31249	7.25197	7.4643	7.1962	7.23771	7.50102	7.39606	7.36239	7.14656	7.34945	6.94579	7.36725	7.14052
MAPK13	9.53153	10.0814	9.85801	9.43174	9.71358	9.25871	9.74959	9.53754	9.75327	10.0231	8.93842	9.75659	9.12204	10.1727	9.96415	9.43477	9.87793	9.1296	8.82971	8.61436	9.75444	8.92651	9.33485	9.83146	9.19471	9.03583	9.67395	9.29622	9.78283	9.97829	9.36203	9.96149	9.25635	9.80473	9.71733	9.16891	9.43217	9.06808	9.75496	9.04604	9.83325	8.76667	9.47109	9.06948	9.08228	10.1559	9.134	9.0649	9.26369
MAPK14	8.00547	7.94432	8.31066	8.03708	8.4552	8.05498	8.5234	8.27977	8.47553	8.12574	8.4869	7.67787	8.88309	8.25271	8.39656	8.71763	8.29161	8.45641	9.02254	8.52869	8.18035	8.74194	8.07487	8.18035	8.29571	8.88863	8.96985	8.35585	8.21748	8.17377	8.40929	8.35435	8.13448	8.24604	8.37845	7.81734	8.29161	8.89679	8.41516	8.32339	7.86664	8.57334	8.54772	8.59622	8.74848	8.25861	8.24664	8.72608	8.43555
MAPK15	8.02291	8.13418	7.57821	7.25337	7.99128	7.45722	7.61972	7.49191	7.84004	7.57985	7.10647	8.18035	7.35762	7.47542	7.29411	7.59478	7.35405	7.32692	7.12884	7.56173	8.16264	7.55844	7.3955	8.0388	7.60351	7.07438	7.44069	6.90975	7.92136	7.65053	7.42641	7.75184	7.56285	7.65028	7.81235	8.36679	7.7593	7.24959	7.71692	7.46046	7.25497	7.6189	7.32394	7.13266	7.25197	7.67649	7.30781	7.52651	7.43394
MAPK1IP1L	9.87182	9.96751	9.81285	9.82743	9.97229	9.5287	9.58376	9.30342	9.65616	9.69943	9.69267	9.96611	9.52587	9.69006	9.89868	9.89868	10.0951	9.07378	9.84019	9.616	9.32488	9.45414	9.551	9.88353	9.71411	9.84849	9.60607	9.91336	9.58144	9.37836	9.2389	9.48838	9.62398	9.95235	9.76046	9.75444	9.42446	10.1315	9.77489	9.24628	9.67289	9.55949	9.70371	9.70781	10.3407	9.77651	9.70679	10.1695	9.47197
MAPK3	9.71252	10.1662	9.87495	9.89565	9.92096	9.10511	10.4003	10.2961	9.84192	10.0501	9.70524	9.27045	9.78395	10.2058	9.39341	9.93001	10.1353	9.19956	10.1519	9.84559	9.93001	10.2338	10.322	9.74365	9.81406	9.88231	9.43564	9.51063	9.79068	9.73397	9.2535	9.49969	9.65269	9.60459	9.54085	9.49061	9.36247	10.1246	9.42355	9.76261	9.98933	9.75015	9.37541	10.5621	10.2322	9.82683	9.60657	10.7146	9.24394
MAPK4	7.75594	7.45046	7.78241	7.50961	7.95361	7.66317	7.66729	6.91278	7.50239	7.64896	8.66017	7.92577	7.54567	7.91457	8.18528	8.13505	7.99611	7.44204	8.05333	8.50923	7.23745	7.99943	7.17943	7.52509	7.6325	8.20367	7.70119	7.70617	7.54349	7.59396	7.77955	7.51572	8.08116	7.74555	8.20537	7.84446	8.07057	7.99751	7.58583	8.0746	8.06661	7.57846	8.14573	7.25497	9.5963	8.35941	7.20627	9.78283	7.384
MAPK6	9.38249	8.16062	8.83612	8.92756	9.15249	9.8003	9.15137	9.25635	8.75875	9.05637	9.61	8.81628	9.02602	9.33655	9.23779	9.48055	8.94077	9.36203	9.54515	9.07875	9.09026	9.54325	9.01731	8.77042	9.29461	9.70524	9.01385	8.70296	9.15725	9.79241	9.64708	10.0294	9.45461	8.96306	9.29945	8.83992	9.63247	9.62999	9.6679	9.56363	8.69851	9.16327	9.30139	9.27435	9.08628	9.43174	9.77092	8.9871	9.13476
MAPK7	8.06022	7.75819	8.20627	8.04271	7.80878	7.5322	7.74555	7.62394	7.84114	7.84528	7.85917	7.97156	7.40395	8.25601	8.04774	7.47353	8.18152	7.29354	7.33976	7.584	8.19062	7.54944	7.83117	7.90844	7.34539	7.39383	8.04556	7.85185	7.43578	8.24173	7.4738	7.42504	7.65	7.89629	8.04271	8.30168	7.39106	7.40288	7.91172	7.5587	7.55105	7.55844	7.70063	7.41492	7.62949	7.8557	7.59948	7.62104	7.54971
MAPK8	7.61726	7.59561	7.7494	8.01467	7.81428	8.67477	7.6577	8.06022	7.61562	7.00871	8.23025	8.16638	8.75903	8.08	7.53003	8.91547	8.18725	8.43406	8.09357	8.77622	8.05719	8.56303	8.18585	8.4181	8.26249	8.47788	7.50185	8.22062	7.6918	7.69235	8.86391	8.41574	8.97744	7.12607	8.31361	9.02462	8.10197	8.67082	8.01955	9.22435	8.57729	8.48143	8.20278	7.54047	8.32748	8.12631	9.00429	7.93409	7.9149
MAPK8IP2	7.53966	7.65	7.05718	7.28724	6.97839	7.03433	6.93999	6.81516	7.16127	7.39771	7.24909	7.70869	6.97404	7.39496	6.87992	7.32201	7.00147	7.09004	6.86756	7.09686	7.33678	7.34138	7.34807	7.08014	7.03682	6.97219	6.9125	7.00147	7.17089	7.09716	7.32525	7.10647	7.66072	7.28144	7.42085	8.22554	7.29609	7.00065	7.44857	7.09578	7.06875	7.19973	7.07174	6.74908	6.87368	7.32336	7.35103	6.9823	7.30947
MAPK8IP3	8.67325	8.25099	8.04583	8.06466	8.17377	7.19488	8.35796	8.04244	8.74818	8.50297	7.79537	8.66662	7.75075	8.304	7.92162	7.60815	7.86419	7.32033	7.37472	7.63334	8.35826	7.92632	8.1824	8.11137	7.77345	7.35269	8.37299	7.28696	8.11707	8.40388	7.3805	7.48565	7.89211	8.01001	7.92854	8.51104	7.68771	7.88304	8.16007	7.53589	7.89073	7.2126	7.39219	7.66046	7.77709	8.14432	7.41026	7.46457	7.77818
MAPK9	9.12747	8.97318	9.0578	9.11002	8.93257	9.51343	9.07096	9.04961	9.76435	8.95116	9.29031	9.13069	10.1908	9.04997	9.12274	9.54085	8.81502	9.85208	9.96547	9.63809	9.89201	9.97699	9.73716	9.28676	9.22813	8.75903	9.46472	8.64111	8.96784	9.15176	9.23964	9.81861	8.78448	9.84134	9.53337	10.1385	9.17265	9.99887	9.74851	9.71411	8.65383	9.74156	10.101	9.23358	8.43198	9.59441	8.87723	9.15059	10.1599
MAPKAP1	9.07059	9.2852	9.62555	8.89091	9.26528	9.51197	9.38622	9.56551	9.33698	9.23814	9.04473	9.36844	9.52446	9.53426	9.35255	9.49376	9.44442	9.39423	9.06243	9.23583	9.88601	9.16967	9.39215	9.49199	9.42912	9.35539	9.68105	9.21322	9.2305	9.51668	9.60657	9.48413	9.52402	9.28396	9.04997	9.14614	9.2389	9.31588	9.44531	9.10478	9.30505	9.18875	9.34969	9.07236	9.14317	9.41161	9.61759	8.99909	9.61852
MAPKAPK2	7.91515	8.68972	8.37998	8.25691	8.3341	7.71522	8.15227	7.94604	7.70342	8.6963	7.6189	8.12996	7.9199	8.62705	8.68466	8.32054	8.03794	7.9199	7.63498	8.02011	7.7729	8.27597	8.27306	8.42652	8.11165	7.74418	7.97431	8.93325	8.29771	8.62114	7.05307	7.32308	8.17751	8.35155	7.52896	8.44551	7.68825	8.60829	7.63552	7.65133	8.49852	7.81482	7.69977	8.61557	8.26898	8.36114	7.95104	8.64877	8.02011
MAPKAPK3	8.74165	9.27118	8.86491	8.88799	9.12885	8.72514	9.22088	8.81471	8.89313	9.15725	8.7441	9.07628	8.70674	9.11037	9.06384	8.83325	9.13329	8.65055	9.09426	8.83167	8.79411	8.47206	9.10966	9.07517	8.69661	8.75151	8.86459	9.40146	8.84318	9.22088	8.81016	8.8925	9.08703	8.9556	8.73592	8.935	9.14952	8.55538	8.93395	8.97563	8.95185	8.79155	8.66786	8.57334	8.83769	8.97838	9.20035	8.9208	8.76699
MAPKAPK5	8.79026	9.2069	8.83137	8.73183	9.33852	8.85771	9.24476	8.98376	9.41161	9.00429	9.08086	9.51765	9.36885	9.15691	8.77495	9.00254	9.09794	9.23009	9.33363	9.25147	9.21286	8.84644	9.27748	8.81502	8.87393	9.27632	9.14577	9.17714	9.2309	8.90087	9.00154	9.0888	8.78125	9.15949	9.17452	9.09864	9.11176	8.78636	9.18418	8.87981	8.87162	9.11686	8.94915	8.7343	8.83803	8.94207	9.148	9.15875	9.49691
MAPKAPK5-AS1	7.42671	7.15855	7.39134	7.62647	7.1269	7.44097	7.24171	7.40121	7.90481	6.79396	7.21533	7.21424	7.39106	7.68004	7.51347	7.87694	7.37003	7.65462	7.41793	7.34003	7.39935	7.5375	7.56773	6.98093	7.88851	7.37389	7.35516	7.6394	7.66647	7.35987	7.70174	7.4656	7.53055	7.59015	6.92239	6.64219	7.35323	7.30918	6.97486	7.87639	7.3389	7.44204	7.57846	7.27032	7.427	7.32859	7.72968	7.88304	7.51018
MAPKBP1	7.74991	8.04887	7.73633	7.54429	7.7084	7.78323	7.87859	7.5984	7.77066	7.85488	7.41577	8.2478	7.83704	7.66343	7.70978	7.58506	7.93162	7.7461	7.68608	7.64231	7.71304	7.68527	8.1294	7.62701	7.989	7.62451	8.01694	7.75383	7.3837	7.48922	7.68825	7.82707	8.02493	7.61615	8.04156	7.86116	7.80565	7.84693	7.80374	7.92495	7.93299	7.57215	7.38315	7.24715	7.53365	7.57522	7.58532	7.56446	7.71304
MAPRE1	10.028	10.1055	9.9689	10.2313	10.3475	10.5544	9.60168	10.9168	10.2747	9.91526	10.4132	10.1735	10.6884	9.74267	10.1974	10.0428	10.0364	10.4916	11.2725	10.6013	10.5391	10.6118	10.9798	10.3246	10.2547	10.6094	9.92353	9.2807	10.3801	8.82461	10.658	10.1377	10.8753	9.51105	9.84369	10.9955	9.86641	10.8162	10.4022	10.7065	10.4675	10.5931	10.5478	10.3693	10.9038	10.205	10.247	10.5467	10.9151
MAPRE2	8.44205	8.32575	9.29461	9.3829	8.04746	8.66477	9.71411	9.01489	8.43256	8.25917	9.00355	8.30342	9.25028	8.94207	8.75118	8.48413	8.38376	9.30018	9.5287	8.63013	9.06138	8.93464	9.20111	9.22203	8.72139	8.48626	8.40535	9.1827	8.77074	8.33238	8.79476	8.31096	8.57212	8.84286	8.6077	8.31885	8.34082	9.00872	8.2331	8.73278	8.96306	8.70102	8.53808	9.53754	9.17639	8.7993	8.73183	8.95221	8.8409
MAPRE3	8.66506	9.23396	8.27365	9.02885	8.90222	8.0817	9.15395	8.48053	9.17937	8.7173	8.92253	9.20383	8.93188	9.34676	8.82561	8.82561	8.97708	8.42792	8.39889	8.71114	9.20035	9.61286	9.46293	9.54715	9.1224	9.34842	8.65987	9.04818	7.51956	8.53896	8.44491	8.71917	9.65464	7.99383	8.94275	9.07875	8.13739	10.1793	9.0656	8.34168	8.65987	9.3418	9.37836	8.37584	8.86325	8.4677	8.82364	9.2324	9.18013
MAPT	7.57875	7.12662	7.16264	7.04041	6.69761	6.62071	6.83841	6.40813	7.20957	6.6902	6.71877	7.15065	7.05691	6.83868	7.06292	6.66477	6.68718	7.03463	6.88693	6.60024	6.77272	6.86594	6.76238	7.00331	6.84812	7.12442	6.63036	7.12831	7.50741	6.62297	6.86841	6.83868	7.16511	7.09448	6.48614	6.98308	6.67885	6.84112	6.67285	6.72912	6.69624	6.91003	6.84838	6.58728	7.01251	6.82321	6.51078	6.74358	6.773
2022-03-01	8.34197	7.96435	8.6017	8.75244	8.55131	8.24407	8.43586	8.34718	8.69287	8.30949	9.1139	8.232	8.61744	8.23857	8.46135	8.05969	8.63351	8.49016	9.29501	9.2015	8.24317	8.72795	8.11649	8.70551	8.79996	8.75183	8.81439	8.08	8.21923	7.9482	8.23976	8.10821	8.82689	8.468	8.85033	8.85934	8.52754	9.3616	8.32518	8.4677	8.37526	8.44314	8.6417	8.79443	9.64708	8.78479	8.52929	9.4625	8.42792
2022-03-02	8.99117	8.84027	8.15514	9.20538	8.75465	9.14429	8.36532	8.8233	8.27394	8.21287	8.5849	8.4207	8.54442	8.45164	7.64017	7.51543	8.33093	9.15912	8.68406	8.08283	7.66125	8.3744	8.95869	7.50518	8.74997	7.85185	8.16207	8.51043	8.63319	9.23358	8.83867	8.75435	8.37998	8.83836	8.15977	7.95671	8.71023	8.11878	8.71951	8.49761	8.01027	8.28549	8.67293	8.36173	8.41046	7.67012	8.26927	7.91603	9.49643
2022-03-10	5.9225	5.61524	6.03079	5.8688	5.80355	5.76258	5.92678	5.32623	6.35506	5.83022	6.02163	5.85591	6.09229	5.92832	5.79466	6.08734	6.08523	5.4337	5.38265	5.58549	6.06042	5.85356	5.66108	5.73183	5.41315	5.70187	5.61629	5.56467	6.26688	6.14797	5.74414	5.98575	5.19658	5.60546	5.66393	6.2761	5.86365	5.93268	5.71022	5.41494	6.05384	6.09717	5.94174	5.6258	5.8238	6.0183	5.71744	5.48397	5.58888
2022-03-03	8.36443	8.50027	7.55079	8.33324	7.78566	7.51543	7.39877	8.23112	7.7197	8.21516	8.65712	7.49006	8.91712	7.33455	8.55903	8.03427	8.19463	7.93857	8.57361	7.87437	7.94354	8.10166	7.97599	7.6662	8.53718	8.57576	7.68227	8.43313	7.77011	8.06911	8.50749	7.99555	7.67039	8.05611	7.95476	8.60886	7.96097	8.77362	8.04301	8.1225	7.66701	8.27656	8.37206	7.4613	9.0379	7.95307	7.71663	9.71513	8.40504
2022-03-04	7.08342	7.50824	7.23507	6.87717	6.84138	8.42559	6.67995	7.0704	7.19163	7.05307	7.59478	7.69548	7.16375	8.0608	7.32117	7.98183	7.66482	7.37914	7.50634	8.45429	7.6487	7.03818	7.46208	7.11062	7.35648	8.49361	7.47711	7.65827	7.00331	6.78987	7.76182	7.41325	7.8243	6.92951	8.43435	7.67344	7.65079	7.19025	7.92711	8.2966	8.25834	7.93884	7.20137	6.80941	8.47377	7.669	7.68031	8.05029	7.52536
2022-03-05	8.64877	8.92992	8.47437	8.80378	8.80282	8.95795	8.41281	8.68659	8.52695	8.477	8.57916	9.01212	8.70866	9.48232	8.79026	9.0603	8.69165	8.7173	8.52218	8.69071	8.58277	8.81406	8.53352	8.766	8.86899	8.62515	8.81822	9.02355	8.48566	8.90621	8.98107	8.91109	8.69883	8.4437	9.21098	9.17602	9.2332	9.01385	8.83137	9.06737	9.20461	8.84057	8.97425	8.16466	7.89716	8.67608	8.55217	8.62303	9.03101
2022-03-06	10.6013	10.6654	10.1223	10.1409	10.4233	10.3149	10.4894	10.6806	10.1208	10.8059	10.3023	10.6188	10.5291	9.96082	10.2844	10.0044	10.497	10.1574	10.12	9.67243	10.5979	10.5223	10.185	10.0435	10.4414	10.497	10.5931	9.7743	10.4071	10.6142	9.61759	10.2686	10.0682	10.4645	10.9314	10.4344	9.73767	10.4708	10.0601	10.126	10.1246	10.4233	10.8801	9.64505	10.0951	9.90252	9.34554	9.74959	9.90959
2022-03-07	10.2625	10.0414	10.3522	10.4091	10.5792	11.1766	10.0543	10.8927	10.4365	9.84849	10.5814	10.8896	10.7651	10.1238	10.5133	10.8016	10.334	11.0043	10.1711	10.8474	10.4759	10.6481	10.058	10.2451	10.6047	10.7678	10.5478	10.6261	10.7872	9.83377	10.9398	10.907	10.825	10.0092	10.8399	10.5434	10.99	10.1786	10.7664	11.0351	10.8132	10.6976	10.8088	10.4564	10.3087	10.5212	10.62	10.233	10.5655
2022-03-08	8.01782	8.29456	8.22006	7.48353	8.0472	7.68501	7.89657	8.00357	7.99326	7.95476	7.92797	8.42705	8.41546	7.90042	7.61035	7.86338	7.94689	9.04571	8.17117	7.18833	7.99804	7.79014	8.06999	7.857	7.92632	7.57768	7.80484	8.58887	7.74716	8.54111	8.08255	8.19062	7.75874	8.3194	7.70647	7.40067	8.35128	7.99128	7.67512	8.32082	7.95919	8.69505	8.02122	8.09385	6.75401	7.43076	7.32859	8.33966	9.28676
2022-03-09	7.44754	7.7133	8.18668	7.05884	7.39408	7.10207	7.36153	7.18643	7.48405	8.08313	7.10672	7.18292	7.22701	7.81039	7.8112	7.32033	7.52011	7.36593	7.26673	6.98745	7.17969	7.18346	7.0218	7.54676	7.19433	7.04179	7.3294	7.50102	7.30634	7.45963	6.84192	7.35103	7.2447	7.52425	7.29973	6.52347	7.29191	7.39744	7.31792	7.00627	7.21968	7.34324	7.21317	7.18776	7.3392	7.69344	7.09398	7.38509	7.21015
MARCKS	11.8852	11.8807	11.5391	11.2335	11.3639	10.7958	11.3086	11.2701	11.398	11.2104	11.2576	10.9281	10.5077	11.6546	11.7054	10.8415	11.26	10.7428	11.0972	10.528	11.7602	10.9815	11.153	11.5593	11.3113	10.7623	11.2725	11.6512	11.1833	11.7602	11.5102	11.319	11.1987	11.3447	11.6779	11.6214	11.4008	10.5246	11.6041	11.071	11.466	10.7704	11.2035	10.2633	10.8443	11.0811	10.6035	10.8103	11.1448
MARCKSL1	10.4203	10.2041	10.0217	9.43654	9.95889	9.6842	9.61551	9.83554	9.99	10.2625	9.59684	10.3051	9.84617	9.7334	9.77651	9.80872	9.78551	9.87495	9.66021	9.88904	9.99818	9.86099	9.63947	9.83028	9.97362	9.54325	9.65168	9.69636	10.1315	9.55426	9.66587	9.95046	9.83089	9.69636	9.9019	9.83846	9.88416	9.73071	9.85564	9.84977	10.0697	9.99138	9.6205	9.92096	9.70989	9.77038	9.70989	9.67191	9.65063
MARCO	7.31003	7.77571	7.17503	6.66867	7.11279	6.15808	6.68363	7.31817	7.21015	6.96415	6.68528	7.56499	6.70074	7.14322	6.62099	6.88451	7.00172	6.71583	6.4917	6.99958	7.34085	7.43475	6.87741	7.4738	6.01548	6.74963	6.64303	6.50342	6.84891	7.01753	6.68743	7.41191	6.65132	7.60133	6.99406	8.06771	6.64905	6.87123	7.02317	6.91003	6.98148	6.31854	6.27098	6.95291	6.5842	7.0178	6.72829	7.05582	6.7992
MARK1	6.01875	6.33431	6.42205	7.3332	6.56042	6.90814	6.31854	6.27982	6.43328	5.97119	7.34111	6.42965	6.5516	6.56434	6.86675	6.67527	6.936	5.97769	7.04584	6.95515	6.37777	6.24318	6.56724	6.21429	6.44762	7.05774	6.51675	5.99245	6.49111	6.33361	6.86594	6.4109	6.35718	6.57646	6.2258	6.25004	6.08143	6.99185	5.93438	6.68108	6.41274	6.38501	6.99022	6.47332	7.62424	6.48325	7.11977	7.82732	7.14378
MARK2	8.89218	9.21552	8.76444	8.98745	8.98745	8.50565	9.44442	8.33093	9.11648	9.0913	8.68878	9.30711	8.51283	9.31714	9.06631	8.77198	9.02145	8.49325	8.67641	8.4869	8.95869	8.66756	8.98745	8.90123	8.79189	8.64295	9.04537	8.95597	8.50328	9.36671	8.77811	8.71796	8.93737	8.90556	8.88531	8.59342	8.76667	9.03168	8.86866	8.58461	8.76817	8.46047	8.64995	8.51409	8.50057	9.04745	8.44462	8.93156	8.84318
MARK3	8.89541	8.86765	8.80566	8.68908	8.95391	8.87329	8.766	8.79804	8.95628	8.53415	9.08159	9.23396	8.89186	8.63596	8.59709	9.04997	8.72576	8.7723	8.94207	8.75435	8.8176	9.08263	9.02921	8.71606	8.52488	8.73056	9.12997	8.65325	8.67674	8.64356	8.75403	8.84679	8.66662	8.68939	9.20268	9.04009	8.79738	8.79835	8.69661	8.73152	8.70705	8.73215	8.87981	8.56152	8.87297	8.51588	8.48804	8.73688	9.2255
MARK4	7.78901	6.91197	7.84141	7.08864	7.48619	6.90245	7.44968	6.98308	7.34675	7.12119	7.15358	7.36182	7.17314	7.55164	7.44727	7.4042	7.09526	7.07359	7.14874	7.53802	7.95643	7.83975	7.30947	8.01694	7.26016	6.7771	7.24524	7.77431	7.70978	8.29044	7.16322	7.31625	7.4873	7.61698	7.75101	7.43879	7.17314	7.34194	7.1386	7.15282	7.4399	7.73911	7.22426	7.62424	7.42754	7.34507	7.39907	7.48868	6.95732
MARS	8.82941	9.16097	9.09864	9.36885	9.50377	9.30263	9.20383	9.54085	9.27118	9.3138	9.25388	9.20805	9.16479	9.45065	9.03414	9.42654	9.19996	9.08773	9.16855	9.52774	8.9296	9.39934	9.14952	9.09721	9.25147	9.47335	8.87393	9.12997	9.3046	8.92619	9.2019	8.93566	9.25308	9.40981	9.18681	9.3959	9.27118	9.30622	9.40062	9.12274	9.10012	9.10899	9.63853	9.27273	9.65973	9.30583	9.32921	9.51942	9.18948
MARS2	7.17148	6.74526	6.70709	7.03433	6.76622	7.51018	6.92548	7.14322	6.99765	6.95702	7.76011	6.45662	6.87203	6.93302	7.08453	6.39065	6.86209	7.43661	7.92272	7.37994	6.67556	7.00252	7.13046	6.99958	7.15606	7.85975	7.16897	7.57107	6.37649	6.50113	6.6156	6.88395	7.35735	7.29917	7.87133	6.36594	6.80198	6.6419	6.44977	7.49245	6.7709	7.32364	7.58558	7.04791	7.82146	7.0892	7.41764	7.98816	7.40205
MARVELD1	8.92352	8.85033	9.46293	8.64662	8.9905	8.86166	9.56797	9.48143	8.90651	9.40375	8.34141	8.69756	8.36505	9.23547	9.20577	8.93056	9.30583	8.0472	9.07553	9.50013	9.55239	9.07771	9.45547	9.22396	8.7152	8.85066	8.89186	8.43555	9.33529	9.23127	8.10905	8.67415	8.68722	8.95322	9.39851	8.59036	8.57088	9.58241	9.24826	8.17546	9.56457	8.61103	8.22006	9.52446	9.31714	9.76318	9.24745	9.50783	8.34168
MARVELD3	7.38106	8.07936	7.48538	7.20928	7.89409	7.22731	7.78323	7.17943	7.72191	8.28813	7.87214	7.55378	8.20876	7.58234	8.09753	8.31795	8.11679	7.59505	7.98426	7.71773	7.24358	7.83678	7.16375	7.72217	8.31276	7.88739	7.54676	7.15882	7.89019	7.62185	7.54511	7.04791	7.69625	7.80651	7.96325	7.95014	7.52039	8.10509	8.04331	7.84419	7.66539	7.84584	7.38565	7.68634	8.28783	7.6008	7.11684	7.95014	7.70342
MAS1L	5.92729	5.96712	5.42444	5.60991	5.94277	5.5285	5.78488	6.03305	5.29489	5.66393	5.35795	6.18393	5.85117	5.41315	5.24878	5.31215	5.92136	5.69671	5.59882	5.41494	5.36934	5.61195	5.6369	5.54322	6.37899	5.54703	5.51883	5.17819	5.68785	5.00231	5.40144	5.94592	5.58549	5.65248	5.66493	6.61532	6.15924	5.43176	5.40347	5.07543	5.74414	5.18754	5.06703	5.47786	5.29155	5.72707	5.55607	5.75669	5.82181
MASP1	6.44675	6.27133	6.27676	6.54847	6.21205	6.28369	6.73805	6.77961	5.90766	6.53457	6.83335	5.89208	6.03398	6.77466	6.97839	6.18431	6.17713	6.94468	6.60525	6.88451	6.57894	6.13346	7.32885	6.31923	6.52112	7.16046	6.65268	6.44557	6.54702	6.42451	6.1806	6.80111	6.6639	6.91141	6.86897	5.93762	6.28369	5.98237	6.42146	6.30229	6.13268	6.33663	6.61307	6.81271	6.83625	6.65663	6.62265	6.43662	6.98472
MASP2	5.93268	6.63937	6.17449	6.37461	6.52832	6.3597	6.55278	6.22188	6.63424	6.22617	6.14402	6.71905	6.14089	6.12914	6.4759	6.53779	6.5664	6.55673	6.36032	5.99052	6.68306	6.30492	6.67232	6.42055	6.09061	6.50373	5.87232	6.1091	6.47916	6.05733	6.36916	6.16797	6.76293	6.4827	6.17449	6.18286	6.27745	6.59545	6.40358	6.20001	6.11229	6.26169	6.08093	5.97864	6.2048	6.22617	6.51386	6.6419	6.19338
MAST2	8.30282	8.55393	8.22267	8.18979	8.07027	7.87465	8.0697	7.74268	8.09584	8.17979	7.71663	8.4654	7.55923	8.37206	8.28034	7.74501	8.68311	7.40775	7.45881	8.09892	7.89463	7.93801	8.29854	8.35585	7.91032	7.84196	7.92797	7.88054	8.19292	8.0483	7.7565	7.78126	8.42938	8.17408	8.43466	7.77571	8.12455	8.22498	7.68004	7.86638	8.10452	7.68031	7.77093	7.64701	7.87639	8.55421	7.86419	8.33615	7.645
MAT1A	6.73998	6.02658	6.20292	6.09843	6.2404	6.25494	6.44441	6.1554	6.31886	6.29173	6.36307	6.08015	5.84932	6.07375	6.11468	6.31957	6.31659	5.34576	5.94847	6.00193	6.28369	6.05209	6.11188	6.12835	6.30654	6.17982	6.03795	5.93493	6.46414	5.72707	6.08183	6.45964	6.37303	5.9872	6.81955	6.51302	6.19815	5.78907	6.07464	6.02208	6.0433	6.2182	6.27643	5.8276	5.72056	6.41305	6.51675	5.9305	6.1569
MAT2A	10.8942	10.9988	10.825	11.0389	11.0244	11.4124	11.0007	10.9119	10.5756	11.0932	11.46	10.8415	11.0911	10.4502	10.9415	11.3726	10.907	10.825	11.329	11.2725	10.5689	10.8646	10.55	10.4385	10.9119	11.26	10.9314	10.5313	11.1301	10.1322	11.1508	10.7347	11.2082	10.9867	10.9972	11.2824	10.9382	10.9415	10.4686	11.1468	11.1096	10.9448	11.4265	10.8676	11.7886	10.7002	10.9709	11.2527	10.7789
MAT2B	7.88389	8.18471	8.99182	8.14689	8.80154	8.82014	8.1881	8.68629	8.31593	8.55305	8.55601	7.9813	8.95016	8.42792	8.47437	9.04046	8.76633	9.1076	8.49997	8.62146	7.96152	8.3423	8.36143	8.58825	8.60947	9.03025	8.74877	8.90317	8.29161	9.02775	9.0791	9.00254	8.43374	8.08057	8.85449	8.06138	8.99707	8.80566	8.51283	9.01314	8.47088	9.11908	8.60317	8.51766	8.44959	8.16753	8.96339	8.96136	8.70896
MATK	6.97866	7.13374	6.62016	6.86346	7.50436	6.07035	6.06774	7.02947	6.86425	7.18317	6.85245	7.69076	6.29534	5.8892	6.39667	6.98308	7.23253	6.36497	6.25357	6.97191	7.48868	6.83001	6.6351	7.29665	6.72856	6.56377	6.71987	5.84374	6.78315	6.77548	6.78399	6.75401	6.60639	6.93412	6.44557	7.72742	7.01502	6.90139	7.17861	6.41959	7.08342	6.91365	6.48732	6.47798	6.05293	6.73632	6.59912	6.74935	6.5817
MATN1	6.71958	7.11252	6.29567	6.49052	6.52691	6.50843	6.92213	6.33431	6.41663	7.05774	6.21785	6.4716	6.35415	6.52917	6.6351	6.63767	6.8552	6.44977	6.46321	6.5384	6.58258	6.6179	6.2884	6.88747	6.51246	6.81298	7.10517	6.05562	6.72522	6.72773	6.71554	6.30788	6.87795	6.84597	7.14795	6.71932	6.69652	6.72691	6.82589	6.2703	6.62926	6.51019	6.46539	6.62595	6.59292	6.85133	6.50464	6.62568	6.54383
MATN2	9.05031	8.25072	10.4749	8.74476	8.95151	9.0859	8.31621	9.07412	7.93024	8.83676	7.95219	9.19471	9.19429	8.70232	9.38579	9.42059	8.61928	8.76254	8.90018	9.22933	8.76068	9.42869	10.0162	8.96274	9.40193	9.15949	8.16292	10.1137	9.53014	9.36885	9.32684	9.10262	9.28276	9.4528	8.9831	8.59437	8.95391	9.48009	8.60947	9.12565	9.49511	9.44037	8.78215	8.85255	9.51576	8.93291	9.16211	9.12492	9.18124
MATN3	6.78315	6.35477	6.8091	7.4042	5.5707	7.64204	7.27951	6.46774	6.19085	6.25831	7.14295	6.22258	8.19234	6.67471	6.96796	7.41764	6.43328	7.36538	6.98148	7.2115	6.1452	6.82009	6.90565	7.27603	6.5681	7.16567	6.59236	7.59505	7.09578	6.23149	7.07147	6.31992	6.98391	7.40581	6.95237	5.97715	6.75068	6.2044	5.08324	6.73382	6.39222	6.24248	6.67232	6.73241	6.44084	6.51966	6.12109	6.90217	6.37369
MATN4	7.21861	7.90262	6.74632	6.53197	6.80138	6.76675	6.88158	7.05171	7.02482	7.40775	6.75569	7.39719	7.11787	6.77387	6.82457	6.80254	7.31979	6.5252	6.61079	6.92403	7.53993	7.34563	6.92684	7.01279	6.87095	6.63538	7.29888	6.55132	7.48379	7.10008	6.67471	7.18449	7.24743	6.92158	7.40835	7.18945	7.0287	6.77768	6.81244	6.9921	7.11005	7.48511	7.13532	6.5493	6.68306	7.0693	6.91333	6.97298	6.66337
MATR3	9.52587	8.83038	8.94046	9.21027	9.36803	9.96684	8.95726	9.79749	9.19653	8.92688	9.63199	8.56059	9.75273	9.04147	9.05385	9.2015	8.68375	10.2451	9.28153	9.46293	9.40512	9.92545	9.05209	8.87917	9.60705	9.57848	9.0603	9.54469	9.48009	9.10082	9.38666	9.80362	9.52916	8.93056	9.46075	9.27118	9.6124	9.74904	9.2852	9.93827	9.5627	9.59197	9.27435	9.52217	8.7723	8.90386	9.54667	8.84809	9.67289
MAU2	8.58157	9.25388	8.39596	8.54231	8.5913	8.47966	8.78866	8.66109	8.93668	8.78866	8.42733	9.08015	8.41603	8.76348	8.59894	8.48473	8.66171	7.85268	8.26674	8.31649	8.51829	8.40388	8.71606	8.45429	8.51861	8.21576	8.55131	9.02037	8.75027	8.57118	8.16007	8.22905	8.82076	8.59649	8.73849	8.96816	8.57456	8.69975	8.63625	8.21895	8.78285	8.07431	8.31707	8.21049	8.33352	8.70008	8.00739	8.51194	8.41193
MAX	8.50808	8.77653	7.90481	8.19575	8.41925	8.01274	8.30194	7.88495	8.02634	8.17667	8.23685	8.60468	8.32691	8.35323	8.01027	8.0859	8.02547	7.8406	7.93024	7.65376	7.78566	7.93857	7.89435	8.1179	7.88084	7.70729	8.29309	8.13136	8.20711	8.21806	7.82758	7.97963	8.16835	8.23142	7.60568	8.22412	8.1225	7.79041	8.02038	7.90069	7.99724	8.30282	8.01079	8.05278	8.03621	7.90706	8.18585	8.29368	7.98708
MAZ	8.14895	8.20598	8.49294	8.21547	8.36473	7.93024	7.96679	7.85756	8.28324	8.5557	7.96877	8.57974	7.3283	8.30518	8.19664	7.81264	8.05886	7.68992	7.14656	8.53959	8.34896	8.17639	7.83423	8.07566	7.96435	7.6336	8.00769	8.25153	7.98294	8.31153	7.49993	7.91368	8.47582	8.3948	8.70705	8.58189	8.20682	7.52205	8.40619	7.57051	8.28466	7.96325	7.50239	7.74076	7.71885	8.78251	8.56789	7.63137	7.86004
MB	5.9305	6.40039	6.23756	5.73881	6.12914	6.08695	5.97956	5.9828	6.73719	6.45904	6.07163	6.61732	6.18176	6.05125	6.06217	5.772	5.95764	5.54322	5.51029	5.88861	6.94937	6.72271	6.64878	5.97664	6.07076	5.59004	6.02254	6.13816	6.0844	6.16985	6.44148	6.50729	6.45424	6.36001	6.57646	6.58728	6.20329	6.22793	6.15729	5.54703	6.73351	6.41693	5.7799	6.29105	5.34832	6.3238	5.97466	5.67884	5.73183
MB21D1	5.91918	5.58662	6.82617	6.94524	6.16646	6.43963	6.12716	6.78126	6.09265	5.8988	7.38288	5.99954	6.65159	6.03973	6.71172	6.70016	6.16297	7.78456	7.34166	6.78289	5.87823	6.32833	5.86423	6.05733	6.38501	7.25279	6.97164	7.39691	5.94953	6.23329	6.09061	6.38156	6.13895	6.66228	6.14912	5.79945	6.17449	6.55673	5.7061	6.40416	6.75898	6.6125	7.05307	7.50213	7.17668	5.96765	6.51821	6.79396	6.70655
MB21D2	10.0974	10.6481	10.1369	10.1511	9.85034	10.2338	9.63853	9.631	9.75015	9.54911	10.2861	10.4102	10.5145	10.101	10.0197	10.4665	10.1655	10.1842	10.1246	10.5655	9.46163	10.1809	9.66438	10.3589	10.1957	10.4294	9.79638	10.2058	10.5133	9.78105	10.5931	10.4675	10.2521	9.84312	10.3078	10.6568	10.6013	10.2942	10.3675	10.8399	10.2772	10.5302	10.3927	9.53201	10.3983	9.82796	10.1238	10.4483	9.9268
MBD1	8.92619	9.09976	9.01385	8.68037	8.99773	8.73592	8.95428	8.69411	9.28481	9.0791	8.75027	9.1775	8.50419	8.98813	8.9232	8.70421	8.77556	8.54948	8.53415	8.73247	8.98644	8.71578	8.9905	8.78866	8.54741	8.41281	9.04506	8.59406	8.89186	9.00014	8.77716	8.62575	8.71428	9.27558	8.75087	8.21169	8.87227	8.56183	8.73979	8.61283	8.64573	8.53718	8.58976	8.48413	8.41665	9.14392	8.56027	8.7594	8.77556
MBD2	10.2659	9.88293	10.2633	10.0224	10.0224	9.7217	10.2641	10.1639	10.3781	10.4405	9.70679	10.1574	9.49107	10.1268	9.99138	9.19245	9.86523	9.46207	9.30622	10.0646	10.4031	10.0336	9.44305	9.94856	9.42316	9.53201	10.1941	9.8227	10.1924	10.6286	9.34509	9.98724	9.36121	10.0792	9.94794	10.0135	9.56218	9.65372	9.74635	9.55992	9.87061	9.8008	10.1867	9.79972	9.26369	10.4594	9.62949	9.46426	9.92353
MBD3	9.89321	9.26928	9.24356	9.36587	8.86965	9.13943	8.81502	8.90911	9.74267	9.53895	9.43613	9.67654	8.93358	9.11141	9.38797	8.91076	9.39804	8.62515	8.58916	9.03517	9.25908	8.89412	9.15176	9.86582	9.44804	8.55393	8.67293	8.88963	9.45727	9.07667	8.88404	9.51668	9.29424	9.19844	9.46794	9.50695	9.41506	9.26029	8.96407	9.00355	9.91589	8.78636	9.21902	8.35323	9.20766	9.44084	8.89058	9.148	8.84874
MBD4	8.86629	8.87297	9.01038	8.72139	9.29582	9.62949	9.17787	9.95177	9.24514	9.29661	9.71788	9.04961	9.58098	9.21172	9.4528	9.61852	9.24121	9.65322	9.14092	9.30622	9.28027	9.19996	9.02953	8.69914	9.53291	9.49107	9.34138	9.26105	9.55805	9.42869	9.82214	9.61551	9.36336	9.06594	8.74507	8.61008	9.28316	9.27669	9.45682	9.49554	9.21439	9.89995	9.46838	9.7715	9.21401	9.23508	9.04891	9.03937	9.36762
MBD5	7.57438	7.99804	7.84087	7.48619	7.27578	7.11684	7.36866	7.18973	7.45134	7.47573	7.62311	7.81373	7.72885	7.65488	7.82571	7.65622	7.62563	7.41606	8.27306	6.90922	6.28334	7.3535	7.17475	7.31762	7.33758	7.19727	7.20413	8.31096	7.68714	8.43852	7.64556	6.53575	7.39134	7.0829	6.87795	6.70684	6.87313	7.79067	6.79126	7.57466	7.40317	7.08398	7.40317	7.08978	7.06183	7.37389	7.28253	7.57023	7.32585
MBD6	9.78781	10.1551	9.18379	9.67395	9.94663	9.37951	9.43564	9.2389	10.6225	9.6953	9.59341	10.3685	8.91145	9.71733	9.24476	8.93911	8.97318	8.72701	8.82941	9.32367	9.46207	9.71896	9.33448	9.44849	9.15024	8.94983	10.021	9.87793	9.62098	9.98724	9.21401	9.44262	9.9121	9.33698	10.3675	10.0294	9.36203	9.1139	9.72597	9.28951	9.79068	9.04537	9.67703	8.48298	9.4502	9.77708	9.18566	9.31462	9.4933
MBIP	8.06688	8.36267	8.44667	8.67976	8.94849	9.36499	8.41693	9.32957	8.12912	8.41281	8.73655	8.48355	9.27519	8.52987	8.16207	9.09095	8.86597	9.43995	9.16702	9.19025	8.93632	9.01666	8.5302	8.40122	8.99459	9.07201	8.71669	8.86866	8.92185	8.66477	9.57802	9.15691	8.91109	8.11451	8.63046	8.42622	8.92218	8.71796	9.14842	9.31027	9.13548	9.62398	8.85771	8.65712	8.59006	8.52869	9.56033	8.60468	8.89154
MBL2	5.6258	6.11827	5.7559	5.97367	6.02163	6.16797	5.32888	5.2526	5.7191	5.3784	5.66393	6.01738	5.374	5.99768	5.60113	5.59118	5.78279	5.95567	5.6258	6.4048	5.64297	5.86939	6.11468	5.15132	6.12795	5.31517	5.8238	5.4547	5.95408	5.48681	5.57959	5.84441	6.24662	5.71595	5.59332	6.86318	5.70854	5.31215	5.56336	5.44581	5.88804	5.81459	5.50043	5.51184	5.39531	5.55226	5.76415	5.94227	5.90159
MBLAC2	7.66208	6.95786	6.97812	7.16618	6.37336	7.11225	7.38079	7.12391	6.06992	6.83362	6.52718	5.98575	7.59283	6.40843	6.8251	6.35746	6.89074	6.54818	7.37169	6.426	6.4985	6.26102	5.52294	6.78845	6.70979	7.21317	6.12305	6.99267	7.0892	6.62513	6.59321	6.18651	6.92348	6.59633	6.91701	5.71022	6.45424	7.1269	6.54414	6.76293	6.79154	7.65595	6.78845	7.47242	8.34403	6.70268	6.54183	7.87859	6.5664
MBNL1	9.03548	8.81212	9.16702	9.17225	8.996	9.31226	9.31027	9.54515	9.14201	9.05278	9.40375	8.87029	9.06211	8.88044	9.12418	9.39759	8.9871	9.33816	9.35539	9.45502	9.27632	9.55334	9.937	8.90191	9.14468	9.53754	9.06775	9.30544	9.4413	9.29661	9.27194	9.3184	8.78093	8.91779	9.21027	9.22586	9.02355	9.44489	9.03135	9.40062	9.27865	9.17937	8.7223	9.70733	9.49691	8.70039	9.393	9.26928	9.12054
MBNL2	9.60657	9.58144	9.50425	10.0357	9.92612	10.1769	10.2262	10.8204	9.9268	9.72119	10.211	10.4203	9.49241	10.1032	9.77543	9.95177	10.1425	10.2942	9.83787	10.3238	10.678	9.80196	10.3122	9.67449	9.63406	9.84676	10.6568	9.68313	9.94534	9.82621	10.7845	9.94856	9.78781	9.74267	10.3935	10.3238	10.2058	9.78105	10.0667	10.4573	10.7511	9.36081	9.30988	10.01	9.61335	9.633	9.75659	9.63609	9.57802
MBNL3	11.6326	11.0518	10.7623	11.2527	11.26	11.6698	11.3866	11.3113	11.128	11.0333	11.4975	10.6568	11.8066	10.9709	11.2932	11.793	11.1987	10.9005	11.5292	11.5424	11.215	11.6006	11.265	11.5456	11.2798	11.6006	10.9249	10.8911	11.6698	11.0389	11.3782	11.2957	11.2264	11.0098	11.5327	10.852	10.9691	11.0576	11.3866	11.6897	11.4392	11.0518	11.0871	11.1096	11.7054	11.2552	10.8882	11.5757	11.0576
MBOAT2	7.11551	6.62099	7.04739	7.32285	7.77151	7.10008	7.21803	7.07095	7.00359	7.18346	7.41551	6.00242	8.07678	7.11005	7.40501	7.15036	7.46942	7.41551	7.5719	7.35904	7.0632	7.60976	6.8769	6.72967	7.96595	7.11977	7.11172	7.67315	7.41299	7.71192	7.05884	6.52377	6.77573	7.12442	7.0178	6.74105	6.78126	8.01133	6.54183	7.6918	7.40259	7.43423	7.02072	7.18747	7.26153	6.75044	7.08754	7.33836	7.19593
MBOAT7	9.61335	9.24745	8.99979	9.88416	8.4979	8.81595	9.69686	9.06314	9.21592	9.35667	9.21552	9.27632	8.54169	9.25068	9.19136	9.03974	9.36499	8.75624	9.13365	9.34304	9.2332	8.89952	9.14053	9.50425	8.97563	8.84776	9.31065	8.99944	9.50335	9.22014	8.67197	8.87723	9.08403	8.95969	9.42148	8.83459	9.00323	8.9232	9.15024	8.935	9.23433	8.68846	8.90845	9.21941	9.23009	8.90161	9.1318	8.98242	8.90651
MBP	7.23507	6.11468	6.75679	7.092	6.97921	6.96166	6.90654	7.19433	6.82087	6.64048	6.71007	7.3187	6.30687	6.77192	6.49642	6.37869	6.91223	6.81596	6.856	6.40416	6.65523	7.31708	6.62155	6.92374	6.57302	6.50875	6.26998	6.98037	6.97085	6.90111	6.89242	6.43599	6.84812	6.89503	6.25627	6.00988	7.01056	6.86155	6.0534	6.67556	7.31462	6.4985	6.65663	7.04207	6.79014	6.66506	6.98308	6.4917	6.7106
MBTPS1	9.86523	10.8118	10.4152	10.3078	10.167	9.96824	10.2066	10.1678	9.80936	10.217	9.88042	10.9528	9.86337	10.4193	10.1957	9.8761	10.3907	9.85151	10.2254	10.1425	10.3331	9.76706	10.3407	10.2747	9.96415	10.0176	10.3407	10.4324	9.97491	9.7265	10.0792	10.2478	10.3131	10.4863	10.5632	10.3752	10.3887	10.5884	10.4183	10.0725	10.6225	9.84497	10.1631	10.4779	10.0037	10.0464	10.0378	10.12	9.80702
MBTPS2	8.54887	9.28355	9.27118	8.25722	8.96035	8.66109	7.68744	8.78572	8.91613	8.35043	8.64542	9.24785	8.75027	8.49702	9.24628	8.52641	8.82971	8.33733	9.72706	8.32775	8.82752	8.92756	8.77103	8.29801	9.33201	8.4671	8.78125	8.75435	8.62515	7.55844	9.03414	9.26689	8.38199	8.16091	8.76129	10.2633	9.60307	8.86998	8.89378	8.98813	8.67477	9.29424	8.65837	8.21576	7.64973	8.98813	8.84644	8.38376	8.75435
MC1R	8.68375	9.60125	9.10045	8.55188	9.09095	9.45502	8.42227	9.02423	10.3069	8.14689	8.80503	10.5045	9.10119	8.79443	8.78353	8.53569	8.50565	8.38964	7.75383	8.54535	8.78603	9.09208	8.79189	8.83644	8.65084	8.61989	9.18606	8.51315	8.72576	8.46655	8.76817	9.19171	8.87095	8.65295	8.80884	9.205	8.73655	8.4735	9.0578	8.50565	8.79345	8.57456	8.87393	7.70006	8.11878	8.91712	8.39298	8.20337	8.59071
MC2R	6.25391	6.22893	5.96506	6.61334	6.03745	6.40301	6.29601	5.64487	5.82243	5.81785	5.89208	6.01084	5.79945	5.99382	5.76186	5.81723	6.39255	6.05911	6.30584	6.02517	6.15147	5.85231	6.63623	5.59541	5.54322	5.84441	6.18793	5.88165	6.1444	5.99678	5.72707	6.37777	6.24902	5.94847	6.2693	6.47069	6.05957	5.47141	5.96973	5.85529	5.75145	5.68506	5.89819	6.47388	6.18722	6.0724	6.45782	5.95666	5.72625
MC3R	6.38627	6.91502	6.08483	6.00477	6.31757	5.90321	6.61275	6.14603	6.08483	6.75018	6.2897	6.38221	6.05863	6.81325	6.40236	6.47129	6.28535	6.44118	6.4254	6.40268	6.17335	6.52661	6.1569	6.28015	6.17375	6.22793	5.74781	6.70655	6.23039	6.36883	5.7692	6.13307	5.5285	6.35477	6.68166	6.56072	6.24527	5.92136	6.58449	6.09632	5.77129	6.04649	6.8328	5.85957	6.24248	6.35477	6.34559	6.62737	6.11229
MC4R	5.90491	6.7485	6.21532	6.11349	5.80283	5.73422	5.87354	5.93659	5.81044	6.54066	5.7191	5.92568	5.56826	5.88634	5.76415	5.80975	5.90605	5.66302	6.05082	5.54322	6.18103	6.01362	6.00988	6.08938	5.94541	6.04953	5.71675	6.08143	5.90212	5.67884	5.38908	5.97466	5.60329	6.06602	6.02163	6.38911	5.67431	6.36097	6.55043	5.9948	5.69578	5.80355	5.74265	5.4112	5.57326	5.95956	5.82568	6.29769	5.86824
MC5R	5.42629	5.9963	6.59265	6.08899	5.97367	5.63598	6.23506	6.38027	6.22725	6.4357	6.17944	6.68138	5.88112	6.19227	6.13067	6.12266	6.3238	6.54154	5.91044	5.88402	6.95432	5.96616	6.11308	6.48036	6.1091	6.0617	6.07506	5.89768	6.10534	6.26724	6.06086	5.66202	6.50197	6.01972	6.64992	6.29366	6.25831	6.34727	6.14986	6.39633	6.31923	6.52171	6.17413	6.18138	5.47302	5.93923	5.92026	6.47447	6.4917
MCAM	8.61834	8.58704	9.54085	9.71201	8.44491	9.33852	9.84192	9.25267	8.45047	8.44146	9.22203	8.31361	8.63046	9.70156	9.08194	8.65325	8.50388	9.28595	9.04147	9.33737	9.24356	9.31504	9.56894	9.1827	8.74818	9.55759	8.37206	8.88244	8.79476	8.14515	8.23857	7.94984	8.16807	9.33655	8.78027	9.20111	8.55601	9.65419	8.64844	8.58246	9.29739	8.4671	8.47611	9.54423	9.99277	9.54818	8.76411	9.84251	8.25382
MCAT	7.75127	8.0052	7.73911	7.82201	7.68579	7.29191	7.80319	7.20546	7.90706	8.11905	7.6336	7.89381	7.77681	8.13054	7.93409	7.57577	8.0232	7.42168	8.09437	7.40581	8.00575	7.26503	7.35848	8.06771	7.39935	7.47516	7.75297	7.45348	7.60105	7.85268	7.64339	7.73941	7.87829	8.38435	6.9603	7.32033	7.32859	7.82401	8.10087	7.32885	7.5973	7.65292	8.04185	7.54703	8.35294	8.02547	7.9837	8.0803	7.72941
MCC	6.99903	7.18531	8.13963	7.41492	7.25577	7.05416	7.26892	7.36266	6.73078	6.9921	7.00655	7.33809	7.21069	7.44698	7.58908	7.48868	7.02811	7.0153	7.07744	7.19245	7.37057	7.63858	8.07624	7.31708	7.36782	7.42257	8.13079	7.72941	7.66928	7.42781	7.54403	7.28945	7.64394	7.84554	7.07744	7.73633	7.17861	7.88632	6.65834	6.31173	7.05307	7.04478	7.13966	7.52122	7.71912	6.67339	7.90015	7.51516	7.10352
MCCC1	7.42888	7.82623	7.64285	7.60487	7.85945	7.88962	7.56033	7.65	7.75622	6.98254	8.05333	7.88167	8.60709	7.98398	7.90126	8.25722	7.82974	7.97545	8.16148	8.09919	7.22591	7.99354	7.37086	7.97431	7.85352	8.07313	7.72054	8.33037	8.03201	7.25606	8.30949	7.52233	7.72163	7.64588	7.62259	7.14436	7.9134	8.63132	7.79067	8.15116	7.70147	7.90184	7.99529	7.75101	8.24145	7.67369	7.84503	8.04746	8.09165
MCCC2	7.41764	8.41603	7.95448	7.74886	7.99804	8.32604	8.35155	7.75383	8.18301	7.97182	7.59865	8.37998	8.87431	7.67396	8.24951	8.30053	8.38138	8.71984	8.40177	8.54741	7.76458	8.5551	8.95659	8.50779	9.07378	8.71699	8.14573	8.49107	8.36114	7.47435	8.07057	8.74104	8.71763	8.32632	8.79476	8.67197	8.46105	9.2408	8.73527	8.42882	8.15542	8.71236	8.82752	8.47295	9.09355	8.12687	8.7441	8.91006	8.36055
MCEE	7.27734	7.74528	7.92021	8.24574	7.57023	7.79706	7.90652	7.74772	7.71493	7.69076	7.68501	7.41521	8.3899	8.12547	7.64671	8.15091	7.56994	8.27216	8.14748	8.08532	8.24145	8.15372	7.82008	7.93743	7.72714	8.13359	8.49325	7.89099	7.43936	8.31448	8.00686	7.70063	7.82174	7.37831	7.75354	8.12364	8.02982	7.91428	8.00466	8.35884	8.15457	7.94486	8.08283	8.57729	7.66756	8.08729	8.38492	7.98209	8.27685
MCFD2	10.647	10.6568	11.0024	10.2512	10.4665	10.4937	10.4779	10.0551	10.2641	10.1208	10.8235	10.1185	10.4853	10.4071	10.3149	10.2756	10.2245	10.4424	10.2135	9.8158	10.335	9.60028	9.91792	10.4142	10.712	10.8088	9.75069	10.2041	10.7733	10.1385	10.2633	10.7252	10.613	10.7415	9.72005	9.85676	10.3665	10.1527	10.113	10.3589	9.73071	10.5133	10.6605	10.4926	9.73767	11.1723	10.4645	10.3397	10.4365
MCHR1	8.01053	8.35826	7.4385	6.81298	7.43716	6.728	7.19025	7.23032	7.40369	7.99236	7.29779	7.71217	6.76813	6.86813	7.09257	7.26261	7.35904	6.96086	6.7087	7.34889	7.96679	7.34861	7.22841	7.71164	7.47078	7.15306	7.44857	7.05529	7.41408	7.86558	7.46075	7.48893	7.44479	7.45722	7.45804	8.40733	7.11252	7.05529	7.67568	7.33731	7.72548	7.49245	6.79893	6.75401	6.71115	7.52233	7.37886	7.16375	7.10296
MCHR2	6.29467	6.667	5.86365	5.37633	6.00148	5.79664	5.49596	6.4348	5.78065	6.0712	6.12305	5.85117	6.06732	5.44581	5.72625	5.78629	5.88748	5.70934	5.87354	6.00942	5.66012	6.57273	5.47942	5.5285	6.16527	6.26309	5.50337	6.6742	5.93608	5.80073	5.8238	5.8607	6.14797	5.97518	5.70694	6.4447	6.02301	5.61733	6.13895	5.67337	6.20255	5.93973	5.92136	6.08734	6.06431	6.16183	5.68237	5.73498	5.47786
MCL1	10.7987	10.5655	10.0329	10.4243	11.5227	10.6642	10.5555	10.592	10.747	10.6035	11.4631	10.9478	10.3369	10.5667	10.8045	10.8974	10.0967	10.4959	10.4435	9.99	10.6494	10.976	10.2879	10.0842	10.5566	10.7539	11.2984	10.6705	10.7333	10.7278	10.3131	10.6793	10.1192	10.8942	10.3856	10.7845	10.8189	10.7278	10.2925	10.7457	10.6249	10.5155	11.0171	10.5024	10.8882	10.356	10.1727	10.8646	10.6897
MCM10	6.60471	6.40627	6.67068	7.1269	6.8497	7.35987	6.62428	6.90165	6.60161	6.43237	7.70455	6.49612	7.06238	6.38911	7.15255	6.57421	7.1109	7.16979	7.95946	7.9134	6.77991	6.20329	6.82266	6.64851	7.15993	8.04526	7.07744	6.93651	6.86701	6.81187	6.71958	6.80056	6.69326	7.34616	6.97326	6.55217	6.84245	7.15522	7.28945	7.07988	6.49317	7.04094	7.13239	7.45618	8.00495	7.08754	7.32256	7.53616	7.05087
MCM2	8.63286	8.80187	8.87227	8.69536	9.05637	8.73338	9.03548	8.78669	8.94142	9.11576	8.9569	8.53505	9.13476	8.72357	9.21975	9.02845	8.95795	8.67477	9.33936	9.27632	8.6387	9.01489	8.66264	9.08015	9.2019	9.36291	8.64995	8.78603	9.01899	8.74287	8.4869	8.47788	8.91076	8.77328	8.77074	9.35331	8.92185	9.48697	8.79996	9.04432	8.642	8.92521	8.70296	9.16588	9.5311	9.134	9.07201	9.54277	8.79377
MCM3	8.42437	8.8736	8.79443	8.71174	9.10826	8.87029	9.18379	8.66413	8.8179	9.15949	9.14614	8.54682	9.21062	8.64966	9.21512	8.97215	9.06631	9.01559	9.69686	9.51105	8.57301	9.08773	8.92788	8.9895	9.27558	9.74635	8.70866	8.84906	9.13033	8.65205	8.65776	8.42968	8.85998	9.0335	8.96067	9.35624	8.58916	9.81464	8.75526	9.05922	8.681	9.01489	9.04673	9.14952	9.51765	9.11425	9.32885	9.62745	9.01281
MCM3AP	8.59071	8.91448	8.581	8.60858	8.68037	8.62211	8.76729	8.28989	8.74224	8.4552	8.51012	9.03278	8.7223	8.6451	8.69319	8.40058	8.66962	8.36085	8.59772	8.6011	8.51375	8.58277	8.47877	8.54855	8.53808	8.75309	8.51104	9.09864	8.54772	8.76383	8.47611	8.45961	8.53867	8.69071	8.67795	8.18007	8.34372	8.79704	8.87819	8.58645	8.36027	8.28606	8.56997	8.3194	8.57361	8.53352	8.11048	8.42761	8.26843
MCM4	9.06421	9.48278	9.2042	9.22281	9.19393	9.48278	9.27907	9.06702	9.31922	9.47784	9.32248	9.52683	9.45326	9.75444	9.51765	9.54277	9.158	9.2622	9.56894	9.81224	9.03688	9.58098	9.17044	9.09026	9.67907	9.76158	9.1827	9.02739	8.9661	9.24987	9.48973	9.2324	9.42954	9.06211	9.37009	9.21098	9.35624	9.99138	9.25715	9.9955	9.25949	9.50013	9.31965	9.21322	9.11945	9.70422	9.40771	9.5249	9.27825
MCM5	8.49471	8.90054	8.99773	8.69598	9.06314	8.58157	9.06914	8.69505	8.86866	9.15356	8.80154	8.64081	8.98274	8.58764	9.26451	9.01453	9.09976	8.51829	8.98208	9.40512	8.5302	8.88632	8.62705	8.91811	9.07236	9.4502	8.64021	8.75686	9.06173	8.52218	8.6807	8.23228	8.85449	8.8176	8.69165	9.07447	8.70421	9.66539	8.87262	8.98983	8.75751	8.79996	8.59709	9.14392	9.62655	8.93706	8.95355	9.67499	8.69007
MCM6	7.07174	7.11921	7.59453	7.73054	7.90788	8.07203	7.94405	7.61289	7.81622	7.46859	8.57271	6.55189	8.45191	7.46509	7.97072	8.3231	7.75622	8.24574	9.23779	9.18456	6.98938	8.62796	7.55816	7.87022	8.20479	9.10826	7.45321	7.71885	8.17173	7.36866	8.03991	7.1602	7.84168	7.23061	7.40041	7.92299	7.29888	8.87591	7.35186	8.23427	7.4906	8.19812	7.95589	8.34955	8.91145	7.90868	8.35496	8.86295	7.83228
MCM7	8.79061	8.89644	8.68878	8.62705	9.21592	8.82625	8.85673	8.87558	9.1076	8.93946	9.23661	8.83137	9.00049	8.72764	8.93257	8.85514	8.93946	8.7127	9.41551	9.53014	8.70737	8.90812	8.81628	8.79638	9.10441	9.57095	8.63961	8.57544	9.2042	8.85934	8.47672	8.54111	8.82817	8.84413	8.39686	9.0994	8.56456	9.46381	9.01453	8.95795	8.48626	8.95185	8.96919	9.08667	9.5282	8.96985	8.86931	9.31108	8.79638
MCM8	8.76509	8.31649	8.56546	8.33584	8.57886	9.18456	8.48024	8.55452	8.99425	8.29456	9.28316	8.935	8.96407	8.05719	8.42012	8.55692	8.6969	9.40237	8.89313	9.3184	8.97083	8.30194	8.70455	7.93024	8.7127	9.49241	8.9411	8.32748	8.61711	8.0925	9.19576	8.81563	8.80026	7.95135	9.08476	8.93566	8.47059	8.52279	8.49968	8.89378	8.43435	8.92651	9.1827	8.38289	9.38412	8.5408	8.99082	8.92487	8.97356
MCM9	7.91284	7.64121	7.72658	7.83453	7.33428	7.50518	7.78732	7.18833	8.00171	7.57743	7.77233	7.80119	7.77541	7.99154	8.03201	7.46239	7.67897	7.81178	7.54294	7.73601	7.33482	7.20384	7.24661	7.45134	7.84362	7.72301	8.08057	7.6762	8.28034	7.86995	7.55844	7.55923	7.47051	7.42781	7.66564	6.41393	7.28036	7.67593	7.62311	7.44069	7.49245	7.32144	7.92107	7.19331	7.78481	7.81868	6.85133	7.55189	7.88713
MCMBP	9.18013	9.40686	9.15024	9.93634	9.75496	9.76546	9.77651	9.59097	9.46695	9.40467	9.83729	9.47516	9.7195	9.48413	9.89995	9.66332	9.73181	10.0357	9.50695	9.60797	9.36203	9.5705	9.48555	9.05278	9.57423	9.75015	10.1433	9.2205	9.93954	9.74413	9.85447	9.71733	9.48697	9.76546	9.64555	9.69267	9.34635	9.29461	9.4163	9.85322	9.32802	9.57376	10.2355	9.29861	9.95112	9.34304	9.26689	9.43907	10.0565
MCOLN1	9.81224	9.83908	9.61497	9.84559	9.78945	9.39851	10.1401	9.53337	9.39259	9.85616	9.58757	9.67605	9.25833	9.89139	9.82913	9.64189	9.94411	9.27519	9.63853	9.20766	9.54958	9.73235	9.72861	9.99687	9.48928	9.42697	9.35954	9.96957	9.53062	9.59297	9.11945	9.08739	9.78669	10.1401	9.32724	9.36291	9.78165	10.0357	9.54423	9.38412	9.78105	9.54372	9.82504	9.89685	9.45238	10.0259	9.44037	9.9051	9.63609
MCOLN2	7.44345	6.91032	7.02622	6.95814	7.05969	7.05996	6.97599	6.6156	7.68389	6.58029	7.1745	7.0763	7.83819	6.99156	7.64045	7.1856	7.54017	7.07014	9.27082	6.53115	8.06192	7.32256	6.96277	6.80282	7.01029	7.21041	7.33511	6.98472	7.56499	7.62394	6.85795	7.21477	7.25145	7.22344	7.26503	6.7529	6.96469	6.97112	6.76266	6.97272	6.80529	7.35678	7.46695	7.3497	7.14347	6.71554	6.88665	7.56662	7.45908
MCOLN3	6.76084	6.70377	6.77192	7.19331	7.41053	7.30694	7.17668	6.83868	8.00143	6.84138	7.61972	6.65215	7.54703	6.96689	7.60028	7.57107	7.90454	7.56718	8.09809	7.53309	7.19356	7.92136	7.13642	6.90708	7.97545	8.65055	7.13507	7.04337	8.40535	6.25761	7.26127	7.63416	6.76703	7.23253	7.63803	7.19806	7.15993	8.40357	7.58153	8.00252	7.17371	7.48457	8.01356	6.56951	8.45671	6.73184	7.16127	8.38171	7.54862
MCPH1	8.01217	8.01811	7.86116	8.21314	8.34197	8.6445	7.67234	8.46367	8.10426	7.83535	8.3101	7.90429	8.01411	8.33555	8.18585	8.53867	8.33469	9.07803	8.00225	8.13106	8.21923	8.24921	7.72083	7.77763	8.45788	8.07144	7.95193	8.42039	8.44726	8.12802	8.49939	8.73152	8.37175	8.08088	8.02779	8.16807	8.71082	8.23282	8.52069	8.73719	8.04388	7.94544	8.45901	8.06688	7.92272	7.93217	8.76667	7.85889	8.58976
MCRS1	8.63013	8.84679	8.91779	8.30571	8.73818	8.58037	8.65325	8.52641	8.81947	9.23166	8.27306	8.85673	8.69661	8.82364	8.78735	8.69786	8.80187	8.44399	8.42349	8.55692	8.49235	8.542	8.584	8.79738	8.73466	8.59833	8.53718	8.58461	8.65956	8.50534	8.67542	8.43788	8.70768	8.52641	8.60947	8.11194	9.02495	8.49647	8.67674	8.62454	8.80629	8.8082	8.80154	8.7996	8.70961	8.99285	8.78215	8.84413	8.26197
MCTP1	7.42419	6.66956	6.65132	7.22235	6.6449	7.68527	6.66986	7.77791	6.7904	6.12547	7.52651	6.58366	7.24171	6.33958	6.50815	7.29835	6.92265	8.67415	7.70564	7.56446	6.71877	7.71998	7.11894	6.69074	7.28864	7.32364	7.07359	7.89409	6.83868	6.69902	8.20655	7.63552	6.89449	6.65834	7.30605	6.69987	7.59095	7.16539	6.48036	7.88797	7.20903	7.86419	7.03136	7.0319	7.24027	6.39191	7.20601	7.24171	7.04313
MCTP2	8.13332	7.60002	8.43374	7.73521	8.22586	8.55633	7.02677	8.69007	8.09466	7.33046	8.79509	7.83678	8.43283	7.61972	8.05471	8.10138	8.2578	9.14164	9.25473	8.9232	7.90652	8.34082	8.32801	7.40121	8.78798	9.11648	7.84637	8.50838	8.9185	7.65133	8.73308	8.29828	8.51829	8.29044	8.41516	8.43495	8.12482	8.03287	7.80931	8.81406	8.73948	8.47582	8.16495	8.11591	9.3418	7.80708	7.58964	8.68007	8.2966
MCTS1	7.67096	7.98453	8.33881	8.47966	8.27216	8.84906	7.8557	8.08757	8.16035	7.63082	8.73527	8.22146	8.66931	8.09782	7.86446	8.4181	8.2285	8.83928	8.75309	8.41166	8.1723	7.95671	8.24604	8.36443	8.47494	8.50057	8.65412	8.01984	8.01635	8.02463	8.60139	8.51315	8.45579	7.80931	8.11108	8.15542	8.31562	8.35764	8.42733	8.68499	8.21458	8.46307	8.65651	8.72608	8.35406	8.21049	8.84545	8.30372	8.87393
MCU	8.75309	8.65176	8.76915	8.86559	8.34984	8.85479	8.17779	8.66991	8.15687	8.71491	8.80218	8.42968	9.13439	8.76315	8.73849	8.72045	8.52612	9.28193	8.60886	8.95083	8.31503	9.01525	8.35464	8.50144	8.84679	8.43819	8.54772	8.68221	8.51861	8.41895	9.08049	8.52458	8.80629	8.44756	8.52869	8.77622	8.84185	8.62918	8.40703	9.11037	8.65325	9.34509	8.63901	8.64727	8.37267	8.45758	8.6657	8.59406	8.78251
MDC1	7.97458	8.21777	8.29368	8.44818	8.16413	7.95043	8.39628	7.93688	8.42652	8.15288	8.1399	8.07112	8.03093	8.17751	8.36443	7.96325	8.42761	7.99441	8.45047	8.53052	8.25461	7.86968	8.26417	8.19841	8.10056	8.58005	8.28436	8.50448	8.02836	8.10396	7.63307	7.81816	7.96732	8.37116	8.03794	7.97515	7.91457	8.46135	8.26558	7.89381	8.22995	7.88331	8.13707	8.40236	8.50174	8.30253	8.22118	8.44989	8.14256
MDFI	7.42002	7.80319	7.11708	7.19889	7.29751	7.02702	7.17697	6.96928	7.25771	7.48784	7.16403	7.01279	7.39079	7.27197	7.39797	7.18424	7.56966	7.0561	6.94691	7.43825	7.37777	7.45541	7.10462	7.34702	7.69706	7.476	7.18588	6.82727	7.17614	7.22344	7.20222	7.26724	7.28945	7.33703	7.19356	7.52233	7.02894	7.20546	7.41521	7.42917	6.95676	7.16567	7.17697	7.01994	7.50294	7.63221	7.25225	7.35026	7.04337
MDFIC	8.93464	8.69442	8.79671	7.89852	8.63286	8.34927	8.43111	8.99874	8.4552	9.06347	8.29101	7.85514	8.04471	7.94379	8.91513	8.99354	8.67946	8.73498	7.77843	8.83293	8.91681	9.44804	8.41546	8.39449	8.77294	8.23427	8.26142	8.41895	8.75151	8.21979	8.09437	8.94582	8.42012	8.73622	8.30082	8.53538	8.93737	8.56638	8.30253	7.8491	8.64695	8.87526	8.31421	8.79251	8.23368	8.1726	8.6068	8.2409	8.49558
MDGA1	7.14242	5.75812	6.68194	5.58662	6.20292	6.27948	5.54322	6.32833	6.2884	7.33428	6.14719	6.43237	6.44884	6.62016	6.51995	6.31207	6.36157	6.43144	6.49788	6.22082	6.03169	6.34054	6.27235	6.4193	6.46351	6.31268	6.7024	7.02811	6.59691	6.31335	6.65916	6.87095	6.1806	6.32706	6.44206	5.6184	6.32348	5.62984	6.27711	6.93761	6.2435	6.33327	6.77166	6.57392	6.39944	7.0613	6.13895	6.29004	6.17064
MDH1	9.35092	9.25147	9.66332	9.84019	10.0121	10.2363	9.57947	10.2425	9.69062	9.45727	10.0901	9.46922	10.0769	9.4577	9.73447	10.2347	9.60307	10.6923	10.2338	10.4981	9.97422	10.1123	9.8081	9.66587	10.1551	10.2694	9.92418	9.8944	9.84977	9.61286	10.3866	10.2641	10.1583	9.70268	10.035	10.1433	10.4102	9.97699	10.5035	10.287	10.1268	10.4313	10.2478	10.2102	9.96751	9.66389	10.3856	9.98302	10.334
MDH2	10.3781	11.0811	10.8103	10.9135	10.7803	10.3131	10.8429	10.1425	10.9038	10.613	10.5522	11.0851	10.7226	11.0811	11.1137	10.9656	11.2527	10.2925	11.1301	10.7719	10.7484	10.6188	10.8235	11.0043	10.9742	10.899	10.6556	10.8459	10.8974	10.8189	10.3589	10.7637	11.0632	10.9511	10.716	10.9415	10.5056	11.0061	10.9727	10.4655	10.7065	10.6408	10.6872	10.7651	11.0932	11.0911	11.2552	11.4008	10.7958
MDK	8.39829	8.42997	8.15288	7.69548	8.01694	7.93577	7.99326	8.05333	8.0052	8.28351	7.87552	8.1678	7.75354	8.10256	8.07875	8.30598	7.97742	7.7355	7.61454	8.53171	8.00278	8.08369	8.20337	8.48718	8.17347	8.00171	8.14078	7.51319	8.45338	8.10282	8.04887	8.14515	8.23829	8.10847	8.1128	8.41925	8.27246	8.15514	8.26469	7.80795	7.9402	8.13219	7.83453	8.10622	8.4437	8.19664	8.46626	8.27626	7.86912
MDM1	6.63173	6.67256	6.68637	7.14269	6.62513	7.45019	7.16618	7.7263	6.88859	6.7587	6.67094	6.54959	7.35461	7.23281	6.91701	6.91394	7.31518	7.57466	7.19356	6.66419	6.89753	6.75096	6.99655	6.91701	6.7106	7.11629	7.61233	7.00842	6.77033	6.19227	7.8243	7.759	7.0815	6.7918	6.94356	7.00172	6.9314	7.06459	6.76566	7.47135	7.16757	6.73998	7.12831	7.16701	7.08043	6.46865	7.31354	6.59463	7.01695
MDM2	8.74224	9.14392	9.29622	8.95831	8.92352	9.37502	8.79061	9.94534	9.25185	9.28355	9.3213	9.47064	9.38333	9.10929	9.49199	9.01869	9.60409	9.19062	8.9905	9.36499	9.56457	8.71236	8.97495	9.04604	9.13365	9.519	9.66738	9.10157	9.58901	9.29861	8.69786	9.52035	8.77811	9.16515	10.1711	9.47379	9.39215	9.2042	9.30018	9.53062	9.10336	9.1198	8.87949	9.36587	9.16479	9.43693	8.95969	9.67289	9.15912
MDM4	7.62534	8.15429	8.14866	7.89211	8.36114	8.67444	8.25861	8.68691	8.80566	8.30224	8.19463	8.99773	8.53959	8.12687	7.74772	8.41166	8.19352	7.79321	7.9482	8.48053	8.72201	8.82561	8.71917	7.45403	8.33498	8.01245	8.60829	8.02181	8.12337	7.60379	7.88992	8.39976	8.11649	7.59646	9.28676	8.20819	8.16062	8.43788	8.39976	8.14807	8.45548	7.77598	8.01723	7.71998	7.89742	7.76872	8.14432	8.12802	8.1821
MDN1	5.96257	6.53749	6.86926	7.13699	6.79314	6.80693	7.01424	7.10489	7.02729	6.74386	7.26724	6.59094	6.8937	6.74105	6.76212	6.52606	6.63651	6.7087	7.16841	6.94108	6.75762	6.70152	6.79126	6.60691	6.92129	7.57795	6.86076	7.08754	6.94468	6.84623	6.8497	6.63063	6.43783	7.31736	6.85658	6.46148	6.26688	7.15966	6.65215	6.66085	6.38092	6.33923	7.10352	7.27578	7.59204	7.0796	6.86756	7.35707	6.88049
ME1	6.90565	6.60826	7.14295	7.54812	6.85216	7.43745	7.0881	8.36055	7.12607	6.65185	6.94136	6.59122	7.30005	6.77933	6.769	7.21176	6.97625	7.19944	7.73633	6.63063	6.94163	6.74606	7.37777	6.84838	7.02258	6.43691	7.04094	7.34727	6.35537	6.71172	7.84362	6.90217	7.02894	6.87606	7.13184	6.75154	7.09526	7.25847	6.53518	7.06431	7.49618	7.18861	6.93628	7.73574	6.99542	6.58534	7.20492	7.48511	6.75762
ME2	7.99441	7.45378	8.01635	8.57667	8.32748	8.67946	8.27105	8.84253	7.97908	7.94215	8.81244	7.87106	8.51468	8.11905	8.33093	8.51104	8.11019	8.65866	8.86765	8.7267	8.0312	8.42559	8.29542	8.46307	8.54713	8.79772	8.27862	8.32082	8.41693	7.89435	8.46217	8.13796	8.41014	8.22554	8.37237	8.03452	8.29854	8.16264	8.10821	8.68342	8.1689	8.61989	8.29101	8.62146	8.85582	8.04693	8.60709	8.45872	8.54916
ME3	7.84419	7.98847	7.57352	7.05225	7.15937	7.45321	7.64017	7.41656	7.50102	7.43745	7.45321	7.41631	7.18998	7.18237	7.09526	7.39824	7.41165	7.65855	6.98281	7.62978	7.66373	7.41325	7.21861	6.856	7.66317	7.17749	7.27305	7.1093	7.16322	7.02976	7.79874	7.52594	7.08342	7.36182	7.43716	7.52371	7.26752	7.06957	6.60106	7.1938	7.90209	7.25577	7.41875	7.30634	6.89215	6.99022	7.24959	7.14213	7.16841
MEA1	10.0307	10.2677	10.0646	10.0106	10.1574	9.88904	10.126	10.1974	10.0128	9.79354	10.2372	9.96215	10.2478	10.2084	9.92808	10.4533	10.2641	10.6531	10.1487	10.3369	10.2764	10.101	10.0639	10.0697	10.3916	10.3078	10.1842	9.53986	10.1176	9.90959	10.4832	10.4513	10.2555	10.0421	9.43082	10.3475	10.6035	9.91974	10.4789	10.3646	9.83846	10.6617	10.2598	10.2756	9.9689	10.0653	10.5066	10.5122	10.4853
MECP2	8.16179	8.28843	8.19575	8.55273	8.34051	7.77541	8.3376	7.65349	8.09078	8.3249	7.90042	8.48113	7.61753	8.24574	8.65176	8.00911	8.01133	7.98294	7.94459	7.76762	8.26	8.16495	8.51559	8.35294	8.23944	7.82089	8.0694	7.87668	8.44786	8.58794	7.65933	7.91603	8.20737	8.38261	8.00114	8.53234	8.11194	8.04609	8.22554	7.51374	8.3521	7.84362	8.17809	7.98708	7.64045	8.15627	7.64045	8.02862	7.96761
MECR	7.83791	8.04044	8.02578	7.69315	8.07818	7.67315	8.36001	7.69375	8.05996	8.04746	7.42308	7.84988	8.2478	8.16697	7.912	8.18179	7.8303	7.59177	7.93437	8.03825	7.92632	8.01385	7.93134	8.1824	8.17173	8.12395	7.83508	7.34702	8.13623	7.56285	7.97599	7.75297	8.3286	7.71522	8.074	8.20905	7.89463	8.16148	8.40958	7.96435	8.00278	7.76378	7.59396	7.98681	7.94459	8.32544	7.85352	8.31736	7.9482
MED1	9.01385	9.48191	9.44442	9.11795	9.14317	9.54958	9.58046	9.09026	8.97744	9.12384	9.61286	9.28355	9.62001	9.2923	9.43217	9.43861	9.58619	9.34015	9.77489	9.14914	9.15581	8.88244	9.42741	9.16628	9.24356	9.31261	9.23547	9.12925	9.35539	9.41463	9.42274	9.27235	9.30057	9.07412	9.22241	8.81312	9.2205	8.89885	9.33363	9.63662	9.22088	9.31027	9.82094	9.25554	9.37168	9.12598	9.36762	9.25871	9.37251
MED10	8.84253	8.92253	8.92688	8.83644	8.84479	9.02423	8.88109	9.02845	9.09062	9.07628	8.97117	8.85319	8.83582	9.42954	9.52964	8.59927	8.90489	9.46075	8.90253	8.63226	9.80362	9.09095	9.09389	9.00429	8.65776	9.07378	9.10082	9.30751	9.10119	10.1778	9.11612	9.14842	8.75624	8.73215	9.33698	8.39018	8.75087	9.20268	9.46514	8.80693	8.76348	9.12635	8.65592	8.79345	8.95597	8.88799	9.16891	8.67795	9.32448
MED11	7.55516	6.89912	7.44317	8.15627	7.44289	7.59453	8.00114	7.66729	7.60678	7.69573	7.59811	7.12278	7.89322	7.82758	7.66018	7.85889	7.67512	7.98981	8.06688	7.56966	7.54294	7.47655	7.64949	7.96905	7.90209	7.52869	7.61588	7.63137	7.35735	7.86829	8.22062	7.4042	8.03621	7.6784	7.15882	7.01994	7.4239	7.87214	7.53641	8.08673	7.5959	7.72247	7.75594	8.02434	7.96517	7.92215	7.94379	7.65053	7.9191
MED12	9.5963	9.94213	9.78395	9.8158	9.59149	9.49287	10.0623	9.38496	10.074	9.92096	9.36628	9.91146	9.80991	9.83615	9.83729	9.6932	9.89257	8.95659	9.72119	9.27235	9.56124	9.7276	10.0121	9.91918	9.55239	9.48838	9.66332	9.79694	9.73071	9.80587	9.22933	9.46381	9.57998	9.92612	9.98655	9.66587	9.24514	9.82445	9.60797	9.24592	9.49554	9.14429	9.54085	9.43613	9.63809	9.86523	9.01314	9.74527	9.5627
MED12L	9.08739	8.51588	8.0275	8.41135	8.75341	8.31856	9.43954	8.12104	9.42613	8.20682	8.44462	8.584	8.0312	8.39241	9.30583	8.30691	8.49761	7.59702	8.09724	8.00278	8.36505	9.20805	7.77178	8.71147	8.54887	7.67426	8.94345	8.52519	9.44305	9.48278	8.43525	8.30916	8.29397	8.92723	8.64604	8.08342	8.54231	8.32801	9.11212	7.76734	7.51047	7.41952	8.27715	7.61035	7.54812	9.20461	7.31625	8.4314	8.26469
MED13	9.7355	9.2535	10.4473	9.91918	9.83846	10.3264	9.66229	9.86936	9.62098	10.0197	10.3378	9.91463	9.63556	9.81801	9.76764	9.90827	9.53014	9.96482	9.49733	9.77881	9.4577	9.88786	9.75604	9.95626	10.2772	9.67085	9.5963	9.91526	9.62555	9.99479	10.0827	9.37877	10.0357	9.76212	10.2952	9.70829	10.0204	10.0615	9.63853	10.3456	9.66021	9.67243	10.3847	9.10511	9.44173	9.95695	9.12747	9.42697	10.0321
MED13L	10.2204	10.4111	9.68259	9.63947	10.406	9.72861	10.5445	10.2806	10.5056	10.7678	9.64296	10.185	9.47197	10.5088	10.3907	9.49287	10.335	9.26689	9.90959	9.40771	10.7748	9.89257	10.4203	9.93317	9.5231	9.36247	10.2058	10.0092	10.3551	10.6384	9.54866	10.0849	9.34096	10.2573	10.1801	9.67449	9.48838	9.78283	9.98374	9.8408	9.78945	9.27394	9.65871	9.31187	9.39094	10.0421	9.25635	9.25267	9.69062
MED15	9.59737	9.74685	9.66021	9.24001	9.46293	8.83522	9.55706	9.148	9.79638	9.8008	8.85286	9.71568	8.91306	9.80418	9.12598	9.27947	9.4515	8.22792	8.92152	9.04397	9.41928	9.64239	9.158	8.98883	9.02602	8.84745	9.31421	9.5705	9.31261	10.0385	8.67477	8.94077	9.33737	9.2404	9.42015	9.81801	9.1176	9.26451	9.36336	8.9124	9.39215	8.78866	8.6813	9.17189	9.29501	9.47921	8.87262	9.24592	9.01525
MED16	8.49107	9.59047	9.25594	9.0791	9.45109	8.68499	9.39851	8.96035	9.28793	9.59047	8.35796	9.55899	8.88109	9.32488	9.62098	9.12779	9.29541	8.25153	8.54169	9.35498	8.92688	9.27003	9.00084	9.07803	8.97636	9.05996	8.88499	9.32684	9.1872	9.06631	8.23801	8.30716	9.51105	8.94582	9.58331	9.55611	9.15987	9.05817	9.25754	8.29687	9.59977	9.19768	8.42318	8.80953	9.12747	9.1198	8.86765	8.83167	8.56212
MED17	7.4305	7.37111	7.69762	8.06824	7.45512	8.1795	8.04526	7.67396	8.28378	8.03344	8.13106	7.40835	8.46307	8.29309	8.10056	7.9824	7.88276	7.96817	8.12074	7.93577	7.89019	8.36589	7.78186	7.89602	7.9366	8.02662	8.06192	7.92941	7.90592	8.01001	8.01079	7.96435	7.96325	7.90042	7.73054	7.24498	8.01782	8.21372	7.76294	8.17201	7.48674	7.83228	8.32918	8.26982	7.8284	7.87747	7.65185	8.26528	8.12455
MED18	6.32249	6.56896	7.02289	7.33402	6.71932	6.97486	6.81078	6.57154	6.57154	6.76187	7.1938	6.29567	7.02947	7.26503	6.85711	7.0525	6.69271	7.34224	7.46019	6.8116	6.68387	6.51791	7.05416	6.86594	6.91197	7.25743	6.8829	7.22896	6.44824	6.94524	7.17232	6.69624	6.44794	6.82483	6.09145	6.05695	7.21203	7.18531	6.69405	7.40476	6.9971	6.96581	7.31895	7.46509	6.86926	6.90484	6.62543	7.293	6.91278
MED19	7.38483	8.87691	7.97292	8.58217	7.27439	7.92467	8.14919	7.64671	8.31707	8.57181	8.11878	7.97265	8.20934	8.86696	8.30691	8.04887	8.49588	7.92162	7.54216	8.1065	8.00197	8.05886	7.95307	8.02634	7.56088	8.04746	8.22554	8.84936	7.669	8.55995	8.10767	7.80958	8.33093	8.68691	8.64844	8.23282	8.01245	8.52668	7.98453	8.31532	8.20159	7.93801	8.60886	7.65376	7.8617	8.82107	8.44521	8.29997	8.09835
MED20	8.53837	9.00219	8.46741	8.51225	8.88598	9.04432	8.86263	8.82364	9.00628	8.74937	9.16855	8.6017	9.57848	8.7343	9.018	9.47197	9.05886	9.52402	9.58424	9.40237	8.66874	9.38839	8.66078	9.11612	9.3829	9.33737	9.01072	8.79867	9.03517	8.64418	9.12168	8.94915	9.32921	9.11176	8.60375	9.16967	9.13069	9.36543	8.61775	9.38579	8.86629	9.19956	9.34055	9.10581	9.07978	8.95116	9.21592	9.65565	9.48697
MED21	8.13652	7.58041	7.55323	8.03148	8.21748	8.56362	7.9427	8.73655	7.51929	8.32518	8.90456	7.13184	8.64906	7.61035	8.27132	8.70614	8.35496	8.56183	8.32748	9.20616	8.09948	8.64727	8.10282	8.11108	8.53505	8.93257	8.43852	8.05196	8.84545	8.1726	8.50237	8.2566	8.27745	8.02634	7.59453	8.34808	8.5369	8.23597	7.89099	8.59099	8.46105	8.9431	8.26332	9.09976	9.16855	8.26111	8.67197	8.68221	8.27539
MED22	8.80154	8.49471	8.43762	8.43168	8.45164	8.19378	8.23142	8.21516	8.56243	8.88531	8.09782	8.79061	8.15144	8.44314	8.55452	8.40328	8.53079	8.26111	8.06439	8.04942	8.43704	8.33267	8.33037	8.39177	8.48986	8.16413	8.28783	8.14019	8.44027	8.40005	8.19091	8.22472	8.44726	8.59376	8.3567	8.34082	8.47788	8.05941	8.29801	8.37584	8.64844	8.51468	8.33037	8.10032	8.3703	8.65412	8.26816	8.08342	8.29968
MED23	8.77328	8.94275	8.96004	8.9871	9.0899	9.57947	8.96717	9.25068	8.79251	8.90752	9.16288	9.10511	9.07978	8.68406	8.83676	8.82941	9.07201	9.17083	8.8176	8.88343	9.11871	9.09496	9.29388	8.70705	9.16702	9.14539	9.06347	8.76004	9.10336	8.74165	9.05958	9.10966	8.99182	8.74788	9.30018	9.06384	8.92013	8.95628	8.92822	9.34304	8.93056	8.76348	8.99252	8.36505	8.96816	8.80598	8.98983	8.51253	8.96575
MED24	8.98813	8.87193	8.94174	8.79026	9.06988	8.78669	8.99944	8.68342	9.22659	9.11212	8.57515	9.29188	8.74133	8.99944	9.16588	8.81375	9.0899	8.32663	8.93842	8.91039	8.94513	8.85673	9.01489	8.93123	8.91779	8.92284	8.58189	9.16588	9.17225	8.78027	8.43969	8.50534	8.99773	8.87526	8.78285	8.9245	8.3597	9.15912	9.00254	8.35294	9.08739	8.80123	8.93805	8.95795	9.11725	9.14501	8.77748	9.07841	8.5776
MED25	8.54021	9.08514	8.25298	8.20278	8.61928	8.11137	8.37237	8.26391	8.67171	8.63163	8.03938	8.75783	7.88579	8.50565	8.17779	8.26762	8.55159	7.78323	7.81235	8.12337	8.62486	8.25461	8.38199	8.57118	8.18471	7.84751	8.47118	7.89547	8.11617	8.50237	7.85015	8.41221	8.67825	8.44027	8.46047	8.81661	8.5715	8.01662	8.54474	8.08757	8.51194	8.30518	8.14836	8.15774	8.24317	8.51949	8.322	8.25072	8.542
MED26	8.1821	8.75372	8.14573	7.82258	8.42349	8.10905	8.28065	7.85673	8.66756	8.36679	8.2578	8.55334	7.87133	8.61371	8.26703	8.61711	8.40703	7.72548	7.61726	8.40357	8.69287	8.23025	8.322	8.35464	8.13418	7.59505	8.09753	8.12912	8.1821	8.69165	8.27685	8.31856	8.3101	8.13535	8.53079	8.67259	8.50088	8.21979	8.3139	8.27802	8.31153	8.23944	8.47032	7.67787	8.05278	8.46974	8.31562	7.9851	8.06852
MED27	6.73266	7.90896	7.55105	8.44462	8.16466	8.1065	7.90454	7.79427	7.23116	7.56856	7.73219	8.41693	8.02919	7.90922	7.61289	8.08704	7.99098	7.68825	7.90098	7.82974	7.69786	7.65185	7.80708	8.02067	7.76405	7.57635	8.18782	8.28006	7.32285	7.48325	8.40058	7.44505	8.4015	8.13853	7.92328	7.30605	8.32604	7.86801	8.02067	7.76705	7.73247	7.25116	8.337	7.81345	8.43732	8.0275	8.50328	8.2111	8.51166
MED28	9.92035	9.93569	9.45109	9.70733	9.71513	9.7334	9.6679	9.85447	9.37914	10.0364	9.95302	9.16327	9.96215	9.32843	9.70105	9.8008	10.0631	10.0682	9.68363	9.40729	9.66075	9.79068	9.70733	9.20616	9.97896	9.34594	9.54423	9.01453	9.60409	9.9287	10.0092	9.44489	9.84134	9.72228	9.73181	9.393	9.94087	9.4163	10.0217	9.86099	9.55805	9.75934	9.94284	10.1559	9.40018	9.80249	10.0682	10.0821	10.1216
MED29	7.84884	9.29461	8.63809	8.06881	8.90317	8.01411	9.04639	8.92185	8.85771	9.20915	8.14078	9.3616	8.56303	9.18566	8.65325	8.95151	9.13802	8.11534	9.00429	8.52929	8.08342	8.39241	8.20682	8.70135	8.62918	7.97128	8.61681	9.37373	8.27216	9.39633	8.30716	8.65025	8.65926	9.02706	8.26277	8.45729	8.68311	8.29514	8.99182	8.20479	8.91448	8.50328	8.8435	9.17265	8.27045	9.08297	9.13725	8.88178	8.74009
MED30	7.39438	7.53908	7.21504	7.69867	7.35762	7.46588	7.48353	7.65739	6.98555	7.17529	7.58125	6.80744	7.66591	7.33243	7.54836	7.89409	7.99209	7.99529	7.98596	7.28117	7.29973	7.58262	7.58936	7.55217	7.37029	8.22673	7.56339	7.95504	7.73054	7.91092	7.77011	7.44994	7.47904	7.5907	7.38565	6.99655	7.28506	7.7668	7.38132	7.41521	7.58583	7.64786	7.43102	7.44016	7.81428	7.56578	7.46535	7.47406	7.2397
MED31	8.00085	7.60214	7.22814	7.65622	7.85598	8.15288	7.66674	8.01928	7.83535	7.70812	8.03344	7.40234	7.92577	7.84004	7.66674	8.01955	8.13963	8.53112	7.91937	7.56526	7.79095	7.72247	7.41137	7.98398	7.83146	8.33121	7.83843	7.17614	8.11649	8.00143	7.92215	8.29368	8.1222	7.59228	7.59918	7.10008	8.00438	7.19433	8.045	7.69867	8.01898	8.36532	8.26031	8.10932	7.7654	8.18585	7.99128	7.62674	7.99751
MED6	9.13763	9.07274	9.16211	9.16211	9.3434	9.82504	8.9915	9.43613	9.27788	9.1786	9.55805	9.27478	9.80473	9.13033	8.95391	9.66021	9.24987	9.54866	9.21512	9.27748	9.19804	9.37628	9.18493	8.97425	9.37993	9.25635	9.62294	9.34219	9.34926	9.07978	9.62949	9.70733	9.35703	8.95116	9.37628	9.2084	9.55899	9.12565	9.31296	9.66539	9.39341	9.5287	9.79005	9.40062	8.8587	9.14238	9.51942	9.07308	9.62555
MED7	6.68138	7.44857	7.41977	7.90735	7.49722	8.20219	7.49351	8.30458	8.12308	7.44559	7.77898	7.45457	8.10225	7.47877	7.74243	8.20876	7.81402	8.54231	7.92685	8.04244	7.33511	7.73601	7.91772	7.82623	8.10197	7.9405	7.70509	7.82815	7.94297	7.97239	8.1037	8.47728	7.74828	7.62949	8.15006	8.52754	7.49511	7.61946	7.99069	8.05196	7.83173	7.9123	8.18864	7.80708	7.49618	7.95476	8.02181	7.99778	8.0859
MED8	8.04244	8.64604	8.51559	8.9245	8.39976	8.9651	9.29388	8.52612	8.4654	7.97572	8.88863	8.14109	9.70371	9.26332	8.31707	8.95391	9.39054	9.05526	9.05958	8.42761	8.79867	8.43344	9.30342	8.9185	9.09864	8.96816	9.14879	8.56758	8.25325	8.89918	9.5217	8.46423	8.74729	8.83167	8.57667	6.59942	8.39976	8.7267	8.66295	9.00014	8.55393	8.51829	8.91145	8.56758	8.86424	8.84679	9.78105	8.69536	9.0211
MED9	7.61369	7.74913	7.93492	7.3283	7.80232	7.42943	7.81924	7.74296	7.95476	7.91257	7.45722	8.00713	7.24879	7.79984	7.77206	7.66813	7.74134	7.35461	7.32501	7.47877	7.51488	7.9352	7.52536	7.66208	7.81622	7.31572	7.31518	7.77654	7.645	7.8251	7.52869	7.88193	7.67096	7.79401	7.52261	7.95073	7.62104	7.69344	8.0483	7.50989	7.69048	8.07762	7.66234	7.34003	7.61004	7.90788	7.49967	7.93383	7.74243
MEDAG	7.24195	6.39096	7.8543	7.51929	7.66842	7.04394	8.28813	8.97495	6.39004	6.56463	6.80612	6.45875	6.84245	7.32747	6.93999	6.84863	6.96716	6.93814	7.47848	6.56129	7.70342	6.91942	7.86116	7.04337	7.22536	6.82266	7.38315	7.60133	6.31822	7.01475	7.47212	6.70897	7.24171	6.88237	7.36674	6.35225	6.9883	7.15464	6.77768	6.83545	7.36835	6.63679	7.14982	8.59437	6.88718	6.76732	8.06022	7.0178	6.75679
MEF2A	9.07131	7.90679	8.10225	7.92107	8.42733	8.10538	8.70993	8.935	8.12395	8.31677	7.99128	7.82258	8.53777	7.7887	8.34984	7.95276	8.05858	7.80232	8.04018	7.64786	8.36945	8.42882	8.61165	8.38846	7.9699	7.76294	7.98762	7.50436	8.41574	8.30774	7.81456	8.55815	7.83228	8.17779	8.00197	8.64966	7.94956	7.90868	8.03908	7.759	7.85214	7.91714	7.59561	8.61008	7.99643	8.0694	7.86716	7.33072	8.01356
MEF2C	9.12013	8.93737	8.82138	9.4413	8.93706	9.18229	8.80378	9.01559	8.69071	8.93876	9.59534	8.60437	9.46794	8.14866	9.13218	8.88699	8.62515	9.53754	9.49601	9.33201	8.91547	9.10862	8.88896	8.58277	8.82429	9.72861	8.85095	9.47379	9.04604	7.98183	9.46601	9.28595	8.88799	8.87949	9.20538	8.72419	9.09095	9.01006	8.66538	9.37373	8.85033	9.42869	8.81439	8.75212	10.2521	8.20819	9.07022	9.59441	9.05958
MEF2D	9.11356	9.30794	9.13983	8.94983	9.13141	8.67856	9.15176	8.56027	9.0791	9.26105	8.57544	9.51857	8.56332	9.03517	9.14952	8.72993	9.06211	8.29101	8.55188	8.42679	8.81595	8.65295	8.94513	8.95116	8.69287	8.52008	9.08049	9.13585	8.62671	9.24706	8.60858	8.67734	9.0881	9.18379	8.96851	9.07978	8.95462	8.46016	8.88566	8.5281	8.95937	8.66443	8.83137	8.78479	8.75183	8.98376	8.68846	8.78125	8.761
MEFV	6.87449	7.03626	6.44762	7.04954	6.64905	6.93005	6.38788	6.82009	6.61989	7.02947	7.12578	6.8519	6.53313	6.56099	6.85658	6.92103	6.9117	6.68857	6.69405	6.77387	6.60471	6.85412	6.4768	6.58199	6.45692	6.60609	7.05774	6.93628	6.81215	6.79259	6.57975	6.86372	6.56523	6.99267	7.05087	6.7024	6.56042	6.38597	6.53899	6.44646	6.67695	6.31235	6.48299	6.88885	6.33395	6.64992	6.74298	6.5545	6.66813
MEGF10	6.12186	7.30491	6.25527	6.56523	6.44084	5.86767	6.34054	6.29302	6.33892	6.24937	6.34275	6.47276	6.69597	6.16681	6.09061	5.77707	6.23077	6.51019	6.94245	6.42146	6.62979	6.2897	6.2473	6.15999	6.81405	6.56156	6.18021	6.61705	5.61314	5.8892	6.24284	5.91599	6.52347	6.09349	6.05863	6.24248	6.22964	6.68743	5.84374	6.06472	6.32052	6.65408	5.56223	5.73881	5.80073	5.95567	6.17865	6.38405	5.90269
MEGF11	7.46831	7.70896	7.34889	6.61848	6.60276	6.53575	6.98719	7.25872	7.20108	7.88825	7.04337	6.95018	6.55616	7.28224	6.67995	6.81955	6.74443	6.67556	6.74217	6.90895	7.2229	6.65074	6.76343	6.69761	6.76595	6.6794	7.11493	6.28302	7.30491	7.0561	6.36852	7.15748	7.01558	6.90814	6.78261	7.64069	6.84112	5.96973	6.82483	6.84812	6.77007	6.87823	6.87879	6.20255	6.64078	6.95976	6.78017	6.98803	6.57154
MEIS1	8.06412	8.00495	8.60799	8.15288	8.24434	8.232	8.48503	8.1037	8.33615	8.00225	8.18035	8.05803	8.61165	7.54916	8.17117	8.85582	8.17088	8.66078	8.46105	8.37613	7.95589	8.96004	8.41077	8.04271	8.32575	9.22435	8.11679	8.3455	8.52218	7.45213	8.59467	8.42289	8.43256	8.23025	8.40058	7.39824	7.74052	9.17298	8.05196	8.37526	8.02862	7.99912	8.18179	8.50749	9.0335	7.67869	8.35376	8.43969	8.48986
MEIS2	6.95786	6.89531	7.81539	7.12442	7.50795	7.11279	7.32201	6.8317	7.52762	7.53337	7.41656	6.80826	7.51214	6.78791	7.40581	8.19263	7.00494	7.17343	7.718	7.29029	6.74269	7.98209	7.43235	7.10151	7.55896	8.03011	7.36566	7.62128	7.42002	7.18022	7.18945	6.98885	7.47655	7.51876	6.9861	6.92951	6.72359	7.87323	7.05499	6.89294	7.4256	7.69048	7.13101	6.85966	8.31707	7.55217	7.55951	7.87185	6.95814
MEIS3	7.81764	8.02521	7.32969	7.18694	7.67426	7.43208	8.00143	7.34507	7.16979	8.46453	7.71437	7.52921	7.56911	7.90592	7.53113	7.33651	7.09423	7.95589	6.61762	7.73969	7.71356	7.4543	8.19292	7.36322	7.08481	7.31087	7.54729	6.95072	7.64204	7.47655	7.37615	7.9208	7.70006	8.02463	8.41866	8.55538	6.87287	7.51457	7.9191	7.17232	7.58558	7.98346	7.21399	7.14188	7.18806	7.35987	7.80905	7.8112	6.88638
MELK	6.91754	6.7241	7.30491	7.53559	8.06852	7.43879	7.39744	7.55628	7.39383	7.47212	7.96351	6.65944	7.43686	7.36674	7.73385	7.52651	7.74326	8.16035	8.78928	8.55393	7.0704	7.13588	7.31087	7.18588	7.44231	8.85903	7.86308	7.56033	7.77066	7.20024	7.50048	7.07438	6.69959	7.63168	7.35186	6.97921	7.33678	8.04583	7.67593	7.6487	6.74823	7.77122	8.38405	8.54741	8.30253	7.79067	7.72301	8.27276	7.9377
MEMO1	7.57107	7.81402	8.03259	8.0275	8.29016	8.24173	7.73856	8.40475	7.9696	8.13275	8.8484	7.5623	8.09495	8.15542	7.89266	8.3228	7.76596	8.61498	7.97629	8.78153	8.41311	8.64231	7.74966	7.72856	8.04071	9.01108	8.4869	7.6532	8.25751	8.31885	8.36679	8.15485	8.17546	7.87972	8.48236	7.1856	8.05385	8.22643	8.20044	8.1048	8.24434	8.44288	8.24837	8.30691	8.40206	8.05692	8.63013	8.28206	8.37935
MEN1	7.98074	8.04271	7.59095	8.0817	7.77206	7.62563	7.92854	7.21095	8.16638	8.24259	7.58316	8.44399	7.50489	8.30342	7.94379	7.84722	8.06715	7.23281	7.93243	7.49914	7.86614	7.58041	7.7654	8.09357	7.79213	7.46695	7.91603	7.77791	7.50634	7.94105	7.27926	7.24715	8.03851	8.24285	7.88825	7.55164	7.76818	7.95043	7.81816	7.32995	7.669	7.33703	8.10282	7.71636	7.86364	8.30885	7.57957	8.22879	7.5587
MEOX1	7.64285	7.15282	6.23258	6.43418	6.67556	6.23576	6.19192	6.87741	6.73104	6.76084	6.84138	6.4266	6.44441	6.43174	6.52347	6.49083	6.18537	6.40567	6.75263	6.69987	6.65691	6.93761	6.66986	6.44824	6.63679	6.14561	6.62873	6.01459	6.75183	6.99378	6.5664	6.59039	6.83649	6.44732	6.08309	6.14986	7.01805	6.12305	6.74026	6.16223	6.89834	6.64465	6.25036	6.30788	6.55812	6.27914	6.27777	6.69155	7.21289
MEP1A	5.44062	5.96765	6.09229	6.8629	5.74031	6.88885	7.24143	5.98006	5.86939	5.65917	6.27133	5.78982	6.47276	7.50075	6.00522	6.28078	5.75511	7.06104	6.15345	6.17635	6.14833	7.07933	7.68389	6.82753	6.05957	6.11069	5.9371	6.25558	5.57836	6.12795	6.35064	5.59332	5.84247	6.1569	6.03703	6.35064	6.10703	7.26946	6.45097	6.76843	6.47504	5.80008	5.6369	6.5387	6.4254	6.75018	6.46685	6.26379	5.54703
MEPCE	9.58424	9.84849	9.2511	9.25068	9.61807	9.62845	9.6795	9.05067	9.57192	9.53337	9.14687	9.68585	8.90489	9.49471	9.81054	9.43346	9.66332	9.00801	9.27865	8.99839	9.32526	9.00596	9.51942	9.33572	9.46335	9.05746	9.32526	9.21027	9.37009	9.59097	9.39851	9.25635	9.45195	9.62949	9.23358	9.47064	9.5547	9.25028	9.29822	9.36671	9.5282	9.2255	9.39468	9.09645	9.29388	9.47603	9.02921	9.37125	9.22014
MEPE	6.21532	5.7799	5.43705	5.14593	4.98	5.83393	5.30945	4.96478	5.91321	5.38055	5.85231	5.57326	6.59433	5.51883	6.19301	6.11711	5.31517	5.83574	6.35939	5.15132	5.61314	6.21936	5.83393	5.92516	5.59882	5.63904	5.96257	5.22242	5.99103	5.91813	5.74704	6.21429	6.08143	5.85231	5.60113	6.33565	5.46	5.89768	5.4337	5.81912	5.13506	5.71744	5.67969	5.67054	5.89768	6.19153	6.18358	5.70272	6.02382
MERTK	9.14317	8.74194	8.44697	8.425	8.70705	8.70834	9.82035	8.8435	9.09645	8.51043	8.53415	8.36296	9.43389	8.34837	9.14201	8.84218	9.07447	8.50206	9.1296	8.42377	8.52641	9.64708	9.87495	9.28635	8.73088	8.45191	8.30571	8.70582	9.551	8.45817	8.46016	8.84253	8.86263	9.19919	8.74758	8.39177	8.09078	8.99707	8.37206	8.36001	8.35856	8.35496	8.57824	8.98644	8.77397	8.5776	8.28408	9.07628	8.64906
MESDC1	8.90942	8.80535	8.11591	7.72742	8.27276	7.91772	8.12744	8.31361	8.1726	8.43998	7.92272	8.42165	7.63991	8.27014	8.59985	8.42469	8.32023	7.6311	7.74555	8.34662	8.55995	8.16522	8.20537	8.30458	8.34605	7.87972	8.15687	7.73574	8.5366	8.46277	7.96704	8.18782	8.38876	8.49852	8.52725	7.55105	8.43913	7.70284	8.47728	8.01001	8.15947	8.03259	7.97431	7.5907	8.03963	8.10767	8.03851	8.37734	8.03231
MESP1	7.90652	7.75272	7.18076	7.01449	7.60544	6.936	7.10378	7.41952	7.48042	7.89351	7.30254	7.31979	6.76212	7.61588	7.26288	7.48431	7.29888	6.93276	6.74908	6.96306	7.78984	7.50436	7.32501	7.16897	7.25689	6.67609	7.45541	7.09553	7.33099	7.62921	7.19699	7.56994	7.52509	7.3283	8.05115	7.76265	7.54539	7.06209	7.66403	7.31923	7.18833	7.61615	7.11062	6.72912	7.01753	7.51428	7.42085	7.29191	7.21613
MEST	10.3916	10.3228	11.4422	10.62	10.5002	10.4222	10.1093	10.4483	10.51	10.732	11.0171	10.4274	10.62	10.3005	11.0652	10.4894	10.8942	10.724	11.069	11.2749	10.3722	10.5413	10.5931	10.1246	11.0208	11.9648	10.5035	10.7678	10.9495	9.6795	10.528	10.5621	10.4031	10.7664	11.0317	10.6859	10.4274	11.1178	10.6767	10.5621	10.2144	11.075	10.5088	10.7943	11.6581	10.4863	10.8676	11.4037	10.3866
MET	8.90161	9.2332	9.19284	9.04009	9.66021	9.02002	9.58144	9.44173	9.25594	9.95235	9.28396	8.63286	9.83615	9.07946	9.2998	9.51811	9.50514	8.97083	9.5231	9.55899	9.31027	9.58664	9.23742	9.16588	9.59097	9.69371	9.62608	9.17044	9.59297	9.58947	8.94948	8.63687	9.05067	8.63412	9.519	9.57282	8.91779	10.0442	9.01349	9.35411	8.98849	9.01666	8.85416	9.48604	9.54131	9.20347	9.40553	9.43693	9.10793
METAP1	7.82401	8.50749	8.96067	8.80091	8.61834	8.30659	8.60886	9.06775	8.52488	8.18007	9.06914	8.20992	8.93842	8.24604	8.59276	9.03654	9.01212	9.44399	10.0058	9.15433	8.32748	9.23396	8.73152	8.28549	9.22014	9.87312	8.46367	8.38023	8.94482	8.40177	8.56332	8.49909	8.06466	8.0694	8.16697	9.10581	8.30543	9.65768	8.49388	8.76915	8.27075	9.14687	8.70768	9.08403	9.18606	8.35071	9.43861	9.2923	9.13365
METAP1D	6.60134	6.18864	6.28937	7.46183	6.42388	6.25391	6.43082	7.03029	6.24595	7.24248	6.3277	5.88056	6.34559	6.25831	6.43237	5.90491	7.15411	6.53197	6.80558	6.50057	6.38597	5.9219	6.06774	6.40964	6.19522	7.01885	6.5817	6.27339	6.58643	6.10331	5.90106	6.41393	6.75347	6.4254	6.16373	6.13697	5.97614	6.26309	6.89806	6.63201	6.03662	6.64078	7.3103	6.66001	7.65543	6.19929	6.82617	6.72385	6.18021
METAP2	9.94598	9.4599	9.64505	9.86217	9.72811	10.5155	9.7184	10.2478	9.78724	9.75015	10.0792	9.69162	10.2852	9.59737	9.7845	10.0821	9.97829	10.4634	10.1017	10.3628	10.0183	10.2153	9.76603	9.80872	10.2798	10.0392	10.0286	9.88662	10.1511	9.53201	10.2238	10.4533	9.97829	9.77318	10.1353	10.1253	10.1695	9.8158	9.85385	10.1062	9.97229	10.405	10.2066	10.126	9.92227	9.56363	10.4294	9.89139	10.2093
METRN	8.73884	8.10767	7.50989	7.08315	7.94849	7.75184	7.6784	8.05029	7.93938	8.36325	7.82896	7.99354	7.56258	8.0351	7.96435	7.7887	7.93688	7.76929	7.39383	7.88304	8.46337	8.29278	8.00383	7.96381	8.2589	7.27057	7.89575	6.98148	8.22643	8.07284	7.83256	8.44667	8.15429	8.01662	7.93272	8.10989	8.31476	7.42447	8.06771	8.20187	8.17032	8.22207	7.64444	7.55134	7.55656	8.13247	7.71411	7.43745	7.95334
METRNL	9.73181	9.77543	8.89281	9.51765	9.33698	8.0925	9.03135	8.58945	9.35624	9.72491	8.61711	9.55849	8.35182	8.99389	9.42613	8.69756	9.57472	8.48298	8.55903	8.49675	9.77708	9.08739	9.19653	9.17562	9.05423	8.93222	9.87671	9.409	8.77748	9.14687	8.85673	9.24514	8.83738	9.53426	9.11141	9.6618	9.43262	8.82625	9.82035	8.31184	9.35294	9.20228	9.12711	8.87493	8.69883	8.75435	8.40504	8.28843	9.36036
METTL1	6.86926	7.62286	7.69402	7.6968	7.33099	7.70174	7.77763	7.73331	7.53278	7.53698	7.90015	7.15331	7.62424	7.83117	7.60055	7.66099	7.45403	7.59674	7.81706	7.46535	7.1517	7.35052	7.52481	7.59784	7.39303	8.05746	7.30357	7.39744	7.69432	7.33947	7.54567	7.02894	7.75956	7.78402	6.73292	7.30145	7.49941	7.65185	7.19303	7.45348	7.43686	7.11357	7.9657	8.34051	8.17725	7.67288	8.04746	8.33498	7.61643
METTL13	7.90345	8.10795	8.15716	8.05555	8.24231	7.90345	7.89519	7.84306	8.13054	7.99643	8.21777	7.97458	8.2578	8.23541	8.03093	8.18528	8.06578	8.14109	8.43466	8.11649	7.85325	7.90788	7.68963	8.2617	8.19753	8.12744	8.26734	8.10032	8.01053	8.22673	8.36114	7.65028	7.95696	8.3139	7.94187	7.85015	8.12887	7.93217	7.90565	8.01217	8.07651	7.78846	8.32227	8.43374	8.31995	8.09835	7.92215	8.46946	8.06109
METTL14	7.51516	7.21533	7.45908	7.66928	8.28006	8.31995	7.7494	8.39829	7.71692	7.76651	8.1388	7.52565	8.77103	7.77345	7.73082	8.20794	7.94105	8.51766	8.30429	8.37267	7.88797	8.44551	7.69235	7.86716	8.3426	8.15258	7.99751	7.6568	8.27862	7.7787	8.58365	8.15977	8.04638	7.65622	8.13163	8.04693	8.01053	8.15886	8.08228	8.3921	8.27745	8.45047	8.04887	8.36885	8.17467	7.64149	8.36738	7.93492	8.05333
METTL15	5.85471	6.19782	6.69541	7.31923	6.96744	7.71463	6.87634	7.58069	7.28562	6.23329	7.13699	7.20024	7.70896	6.77491	6.39351	7.32585	6.88316	7.72714	6.91305	7.06649	6.82063	7.54539	6.61645	6.57699	7.427	7.69573	7.81291	7.08208	7.71998	6.18393	7.89742	8.19634	6.67367	6.52776	7.5899	7.46588	7.11357	7.42168	7.57659	7.56033	7.06678	6.80826	7.05087	6.97921	7.13155	6.72719	7.27709	6.6122	7.31491
METTL17	7.98816	8.84155	8.26031	8.1661	8.46162	8.08057	8.23112	8.44341	8.45579	8.26558	8.02434	8.71699	8.29801	8.4869	7.92911	8.32254	8.31096	8.24145	8.33881	8.19664	8.15006	7.96097	8.25543	8.10538	8.40475	8.27365	8.49761	8.074	8.55785	7.98816	8.49047	8.39596	8.15977	8.12574	8.542	7.92495	8.30053	8.36738	8.36645	8.48024	8.1726	8.08369	8.15063	7.92658	7.9813	8.1996	7.78761	8.06412	8.41221
METTL18	6.80612	6.1626	6.80744	6.8344	7.19461	7.37615	7.03002	7.43879	6.96608	7.16375	7.26153	6.92766	7.61315	6.87095	6.98773	7.50409	7.1818	8.05996	7.63307	7.06347	6.98966	7.02729	6.76372	7.04687	7.40121	7.43879	7.14213	7.01753	7.07014	6.81817	7.9123	7.42781	7.18153	6.89834	6.98719	6.34662	7.41299	7.14022	7.17668	7.70427	7.17638	8.09919	7.43936	7.68143	7.24195	6.93302	7.12034	7.35215	7.60434
METTL20	6.09145	5.00231	5.85591	5.39939	6.20552	5.89994	5.89269	5.66493	6.32482	5.27584	6.07718	6.35506	6.67831	6.26517	6.35718	5.89658	5.9316	6.28302	6.36097	6.1989	5.18341	5.85411	6.72631	5.98006	6.01738	6.75952	5.94124	6.74963	5.93659	5.53637	6.10869	6.06774	5.18341	6.13226	6.83625	6.36372	6.12505	6.50583	5.87758	6.29138	6.00757	6.2473	5.66012	5.88112	5.8584	6.38756	6.15729	6.26861	6.17296
METTL21A	6.61275	7.54017	7.61508	8.06164	7.46239	7.57928	7.24879	7.14846	7.60593	7.24027	7.50325	7.42972	7.44231	7.26645	7.59311	7.40501	7.58532	7.68227	7.68117	7.92021	7.34275	7.43554	7.29945	7.59865	8.00659	8.3344	7.64843	7.78296	7.21041	7.74857	8.06548	7.22235	7.7155	7.62507	7.73969	7.4385	7.87552	7.73219	7.68059	7.51186	7.61369	7.32664	7.43129	7.97714	8.19321	7.56472	7.47024	8.07907	7.71272
METTL21B	7.35186	7.17148	7.58262	7.37284	7.35433	7.04845	7.48756	7.55896	7.40972	7.53589	7.0415	7.12469	7.41656	7.44781	7.36067	7.29553	7.33157	7.22978	7.36182	7.34918	7.27252	7.34945	7.41521	7.44259	7.27578	7.43235	7.37501	7.25961	7.40862	7.58097	7.12006	7.23418	7.17556	7.29723	7.52233	7.47024	7.18503	7.41219	7.40581	7.09767	7.26127	7.59283	7.29917	7.77737	7.38699	7.60002	7.30518	7.55053	7.32913
METTL21C	6.51763	6.63679	6.9768	6.68528	7.14656	6.78542	7.36266	7.21372	9.68901	6.71473	6.45844	6.3828	7.54429	6.91422	6.64741	7.03764	6.48966	6.68913	10.1055	6.69487	10.8848	7.3033	6.86618	6.91365	6.60884	6.80966	7.46402	6.78098	7.74186	6.5949	6.79537	7.84392	6.31076	7.44479	6.30888	6.68333	6.07848	6.87936	6.67471	6.38756	7.04873	6.25761	7.2123	6.48766	7.01968	6.96901	6.38565	10.2503	7.16211
METTL21D	7.14846	7.42419	7.23944	7.57768	7.59151	7.70787	7.41492	7.34376	7.86941	6.57837	7.90098	8.0483	8.09524	7.61315	6.79566	8.12744	7.24853	7.56285	7.42861	7.28667	7.7133	7.67703	7.0284	7.51822	7.18588	7.84031	7.82541	7.55736	7.55105	7.2736	7.32308	7.44672	7.08235	7.28891	7.4494	6.58029	7.16869	7.88444	7.37722	7.58125	6.79126	7.18264	7.52735	7.07412	7.42888	7.07825	7.01753	7.7787	7.51929
METTL22	7.87352	7.87323	7.91883	8.12455	8.31856	7.90509	8.36645	7.76901	8.27685	7.71164	8.03452	8.34777	7.89852	8.15063	7.96761	7.78065	8.00114	7.73997	7.75515	7.87159	8.16148	8.22443	8.18268	7.87242	7.93106	7.84004	8.01001	7.9813	7.82089	8.1196	8.04416	7.93966	8.12281	7.7635	7.78818	7.17148	8.09724	8.07203	8.14807	7.90896	7.96152	7.58583	7.98483	7.99441	8.32518	7.75184	7.7416	7.82401	8.15569
METTL25	7.82815	7.81868	7.63639	8.15687	8.18354	8.23025	7.56201	7.98762	7.71636	7.65349	8.06248	7.71356	8.26305	7.8251	7.62104	8.04444	7.95892	8.89445	8.01662	8.40619	7.33703	8.36001	7.10095	7.86308	8.23541	8.46423	8.02209	8.48441	8.53292	7.89099	9.02002	8.41724	8.48804	7.54158	7.90126	7.759	7.99501	8.02181	8.06248	8.44551	7.93549	8.454	8.37674	7.96006	7.75383	7.7416	8.63533	7.70201	8.08505
METTL2A	7.23281	8.19062	7.75764	7.64444	7.97515	8.63471	7.48098	8.18893	8.10989	7.96266	8.43052	7.29973	9.02775	8.05746	8.08646	8.28495	8.51134	8.761	8.09976	8.72357	8.27946	7.9721	7.91032	8.28521	8.58916	8.28123	7.97458	8.03201	7.96545	8.16581	8.12281	7.94241	8.79377	7.97402	7.72247	8.69411	8.10821	7.92911	8.09193	8.26762	7.51929	8.31421	8.28294	8.04215	8.19872	8.33238	8.24376	8.06634	8.66324
METTL2B	6.89156	6.64023	7.40501	7.44151	7.41736	6.91617	7.11977	7.13426	7.24715	7.03326	7.34616	7.09578	7.45075	7.43367	7.12938	7.16457	7.4656	7.59341	7.51239	7.18153	7.20874	7.03166	7.05691	6.72631	7.57215	7.11062	7.62424	7.02455	6.90733	7.40448	7.55683	7.2339	7.44425	7.07332	7.99008	6.78426	6.47562	7.35987	6.75925	7.52148	7.1272	6.94798	7.28117	7.38832	7.93992	7.72575	7.09686	7.24054	7.43716
METTL3	9.31883	9.11246	9.40018	9.44759	9.14201	9.52264	9.0253	9.26813	9.25992	9.0386	9.72965	8.95628	9.33852	9.05423	9.17155	9.14914	8.91881	9.56551	9.26292	9.63352	9.18875	9.3829	8.96952	9.26889	9.23469	9.27788	9.32047	9.48191	9.39175	9.18229	9.46426	8.97979	9.16628	9.05244	8.81439	9.1805	9.09243	9.2255	9.17116	9.20538	9.47469	9.34138	9.35539	9.12127	9.40771	9.14021	9.23779	9.27595	9.09721
METTL4	7.97714	7.29723	7.56885	7.83088	8.16725	8.2195	7.82401	7.96847	7.59369	7.5268	8.16862	7.76872	8.10197	7.54595	7.95476	7.62839	7.87776	8.34837	7.87972	7.98681	7.59505	7.74857	7.75127	7.99669	7.72856	8.14947	7.92242	7.83453	7.90652	8.16697	7.87802	7.58936	7.8284	8.01356	7.90209	7.34539	7.52921	7.93604	7.69128	7.83001	7.80038	8.1283	8.17059	7.94662	8.15716	7.92328	7.7355	7.64471	8.15716
METTL5	9.0994	8.7572	9.2385	9.12747	9.38496	9.38622	9.02845	9.38967	9.42148	8.73884	9.24319	8.74073	9.30263	9.14164	8.82206	9.54818	9.00698	10.0204	9.18606	9.39341	9.633	9.23925	8.64326	9.24356	9.50605	9.62098	9.41286	8.72637	9.24433	9.20268	9.78395	9.93064	9.2069	8.92651	9.38752	9.64448	9.64655	9.07059	9.36499	9.46695	9.56124	9.56551	9.35173	9.25754	9.10045	9.13802	10.0204	9.26731	10.0238
METTL6	8.55334	7.8406	8.03651	7.93716	8.20306	8.05662	8.05914	7.85015	8.31736	7.83453	8.26	7.84168	7.92711	8.03794	7.86801	7.95334	8.26225	8.44429	8.08757	7.96125	7.80484	7.67457	7.72771	7.91772	7.92577	7.89019	8.68007	7.86801	8.51588	8.55159	8.38138	8.20737	7.99008	8.44205	7.62078	7.35026	8.14256	7.72604	8.05498	7.95135	7.87242	8.08	8.58365	8.32947	7.67179	8.22792	7.94132	7.63611	8.47377
METTL7A	7.95834	7.84392	8.41458	7.74472	8.36679	7.65406	8.36589	8.20278	8.15372	8.08088	7.89322	7.77151	9.0791	7.84168	8.13448	8.84383	8.45489	8.28902	8.83992	8.47553	7.91883	8.16148	8.38522	8.14836	8.66844	8.56638	8.02404	8.37791	8.22792	7.54322	8.0636	7.40395	8.23712	8.06634	8.27424	8.03621	8.06743	9.27194	8.07027	8.26499	8.01133	8.87981	7.45804	8.9569	8.01606	7.87523	8.32604	8.32518	8.07936
METTL7B	7.86446	7.74418	7.78065	8.30885	6.79566	7.58773	7.44857	7.85042	7.50577	7.15993	8.33267	7.63196	8.20819	7.65827	7.62479	8.00823	7.71304	8.74165	8.1996	7.86004	7.91515	7.99804	7.63911	7.84832	8.03063	8.93598	7.1867	8.4869	7.52178	7.3392	8.75903	7.38079	8.04942	8.73948	7.44505	7.58964	8.13136	8.96004	8.3469	7.91772	7.81318	8.10821	7.30279	7.47212	8.86099	7.54971	8.87757	8.90489	7.20252
METTL8	6.81623	6.26653	6.1779	7.03463	7.18694	6.97298	6.76428	6.81596	6.8505	6.49879	6.83868	6.49345	7.02482	6.63737	6.88237	6.29271	6.9622	7.24498	7.27951	7.21069	6.59574	6.80394	6.41274	6.92951	6.58029	7.14874	6.62455	6.92129	6.57066	6.46118	6.6603	6.89912	6.29038	6.67124	6.38722	6.786	6.41723	7.03735	6.62155	6.55812	7.28616	6.79946	7.15855	7.1517	7.1109	6.89294	6.68387	7.11357	7.2202
METTL9	9.30139	9.32448	9.29661	9.00119	9.59786	9.02812	9.15621	9.29461	9.06988	9.30183	9.06314	9.06775	9.57472	9.16891	9.12168	9.89139	9.39548	9.70574	9.32761	9.32448	9.19062	9.41757	9.16132	9.8233	9.38118	9.4851	8.99669	9.05385	9.35909	8.85002	9.631	8.15627	9.53708	9.28635	9.35996	9.33485	9.54911	9.48143	9.46969	9.32087	9.11908	9.79123	9.93439	9.89378	9.12127	9.56077	9.52538	9.06384	9.50013
MEX3B	7.33784	7.65595	6.97191	7.7247	7.56088	6.94163	7.77233	7.41631	7.48812	7.87492	7.14242	7.13128	7.12469	7.5694	7.27112	6.9491	7.38079	7.10008	7.24358	7.46509	7.56578	7.32061	7.05582	7.34138	6.89941	7.32229	7.48431	7.10729	7.52536	8.23712	7.65266	6.92518	7.85378	6.92847	7.77458	8.21547	7.33099	7.58532	7.96517	7.49511	7.08754	7.24988	6.73321	7.03433	7.20137	7.45134	7.77541	7.33215	7.33731
MEX3C	9.21552	9.52683	9.19844	9.29188	8.75118	9.0983	8.86696	8.4962	9.03755	9.19284	8.82817	9.10862	8.6295	9.63662	9.78781	8.68815	8.92284	9.2084	9.23009	9.18088	9.37168	9.05563	9.27519	9.57657	8.87819	8.69472	9.26029	9.19171	8.83425	9.09281	8.82625	9.10545	9.15657	9.42355	8.9042	9.86874	8.62454	9.25433	8.44118	8.80154	9.01247	9.04604	8.99839	8.6405	8.96851	8.93737	9.02145	8.85771	9.22586
MEX3D	9.46922	9.27273	9.15546	9.59977	8.8044	8.34141	8.761	8.72859	9.43477	9.26928	9.0759	9.28276	7.94795	9.36671	9.37125	8.22146	8.78765	8.31421	8.16725	8.79704	9.13725	8.83073	8.85642	9.80529	9.01869	8.33007	8.56546	8.90161	9.08228	9.32448	8.18035	8.99707	8.97425	8.96985	8.97183	9.25871	8.74507	8.8041	9.02423	8.46076	9.63707	8.49016	8.91076	8.76315	8.20337	9.63947	8.60317	8.82107	8.64481
MFAP1	7.98623	8.03201	8.08453	8.32082	8.14109	8.43644	8.20337	8.12308	7.94405	7.97658	8.64783	7.71007	8.66232	8.22296	8.24407	8.53718	8.37526	8.63625	8.7173	8.30982	7.88632	8.30627	8.18301	8.26055	8.44931	8.63351	8.22118	8.14919	8.17979	8.51527	8.42705	7.88389	8.2896	8.34662	7.62394	7.51161	8.0583	8.40206	8.02181	8.6068	8.06439	8.04444	8.61525	8.53079	8.37206	8.1678	8.49822	8.28549	8.65383
MFAP2	9.5357	9.47877	9.27003	9.51295	9.03974	8.73278	9.01385	8.95221	9.27947	8.94446	8.39801	9.8003	8.87262	9.98238	8.97249	9.37208	9.19098	8.68252	9.13069	9.28316	8.99773	8.80535	9.48697	9.89625	9.20538	9.25992	9.09026	9.38924	9.00764	8.72201	9.28193	9.32647	9.79521	9.21941	9.43732	9.64093	9.33403	9.24987	9.75015	8.75118	9.26147	9.32167	9.41161	8.79377	9.20616	9.93186	9.47109	9.23814	9.38333
MFAP3L	7.47212	7.90318	7.4613	7.69895	7.12662	7.49777	7.91883	8.14078	7.58014	7.645	8.05692	8.48834	7.15636	8.00466	7.53421	7.56173	7.9813	8.35884	7.73771	7.90896	8.16552	7.52708	7.39134	7.62759	7.3643	7.43716	8.31795	7.68608	7.75764	7.50903	7.80403	7.59042	7.62814	7.03901	7.87668	6.97951	7.69948	7.15775	7.53776	8.70264	8.13679	7.94874	7.89964	7.13184	6.73184	7.49914	6.72577	7.1269	7.54539
MFAP4	9.04183	8.8082	10.2503	8.97979	9.60949	8.15627	7.92242	9.33285	8.99285	9.18681	8.40703	8.83522	6.54154	8.34023	8.95428	7.48812	9.10119	7.91368	9.21975	8.94753	8.7996	7.37586	10.3712	7.55896	9.4163	9.57472	8.18585	9.43305	9.97969	9.0211	9.18757	9.03448	8.03452	8.91982	8.70264	8.34112	8.81661	7.68883	9.33936	7.82401	8.90191	10.0558	7.84832	9.95046	10.7173	8.65264	10.6249	9.78551	8.3832
MFAP5	11.6436	11.7562	11.7886	12.3394	12.2808	11.9202	12.9535	12.5314	11.6436	12.4933	11.91	11.454	12.5528	13.0173	11.895	11.2984	12.3557	12.3394	11.9302	11.7602	12.2006	12.6302	12.4491	12.2954	11.7647	11.7207	12.1079	11.1637	12.0664	13.0391	12.3026	11.9753	12.7948	11.9302	12.1262	12.2329	12.8805	12.1508	12.0274	12.2073	12.4233	12.1816	12.2954	12.1754	11.4481	12.681	11.843	11.2035	12.6675
MFF	9.11037	9.11284	9.67907	9.25908	9.41797	9.44442	9.32609	9.47603	9.616	8.90782	9.53201	9.4223	9.87	9.68363	9.20731	9.74743	9.55055	9.84559	9.73934	9.88165	9.23661	9.65322	9.36121	9.30583	9.50057	9.87552	9.3046	9.79005	9.393	9.19693	9.93439	9.43613	9.57563	8.92487	9.59583	9.65464	9.50783	9.65973	9.39633	9.59441	9.58192	9.46163	9.54174	9.32526	9.66389	9.38249	9.67395	9.63247	9.83146
MFGE8	9.099	9.29582	9.134	9.23201	8.95494	9.01453	9.88786	10.2363	8.26142	8.47553	8.68722	9.07308	9.79694	9.26147	9.33898	9.631	8.82657	8.94983	9.11106	8.4537	9.34055	9.80587	10.0857	9.61286	8.86295	8.37144	8.61468	8.90911	8.73592	8.85547	8.98745	8.7996	10.0959	9.31798	9.37251	9.02254	9.0859	9.51857	8.0041	8.78215	9.43522	9.16891	9.03204	10.5122	8.89281	9.0946	9.49511	9.05141	8.99529
MFHAS1	8.60588	8.7996	8.8326	8.2478	8.23886	8.28235	8.33994	8.1723	8.79738	8.10876	8.14515	8.37057	7.62978	8.08868	8.57486	8.11734	8.88767	7.7893	7.92495	8.468	8.80884	8.74848	8.81471	8.38964	8.27802	8.04942	8.31038	8.49417	8.59499	8.6295	8.15627	8.43374	8.27162	8.93156	8.40357	8.18556	8.18864	8.31276	8.27075	8.59772	8.32604	8.28725	8.09644	7.9427	7.76651	7.9427	8.10795	8.15063	8.18893
MFI2	6.93115	7.02047	7.27277	6.87039	6.80111	6.82806	7.2678	6.99986	6.96744	6.98391	7.12501	6.83362	6.8574	7.09286	6.72996	6.93302	6.36852	6.1452	6.42905	7.24	7.29634	6.70516	6.86756	6.85548	6.87795	6.57447	6.667	6.4115	7.04529	6.94992	6.57421	7.14132	6.57035	7.21888	7.24276	7.09313	6.96689	6.82295	7.02976	6.67664	7.15007	6.95843	6.91727	7.57298	6.66257	6.93971	7.01885	6.76212	6.68798
MFN1	8.15657	7.90735	8.1222	8.43344	8.73367	8.72637	8.39241	8.87227	8.31096	7.75792	8.48718	8.30141	9.00933	8.16148	7.98267	7.91829	8.29368	8.52959	8.28667	8.21402	7.99236	8.42854	8.5855	7.96209	8.074	8.41603	8.33238	8.11679	8.63961	7.73601	8.42997	8.24634	8.17145	7.82201	8.27394	8.04444	8.17117	7.7835	8.31421	8.22821	8.0232	8.14632	8.39241	7.83732	8.31503	8.05001	7.8491	7.83312	8.35556
MFN2	10.3023	10.1916	9.7195	9.94728	10.1223	9.77825	10.0065	9.59047	10.0231	9.87793	9.46075	10.3302	9.52634	10.217	10.0414	9.82743	10.3571	9.41591	9.85735	9.80936	10.0529	9.81345	9.97896	9.89502	9.67854	9.42316	10.2721	9.58424	9.82445	10.3302	9.92096	10.0777	9.98238	10.0251	9.64349	9.62398	9.9268	9.83787	9.85676	9.75986	9.74802	9.6496	10.0792	9.87061	9.79578	9.93131	9.50783	9.80139	9.97163
MFNG	9.16442	8.82594	8.86797	9.0335	8.34633	8.88632	8.4677	8.44399	8.82429	8.63564	8.60709	8.29771	8.7273	8.34576	8.86765	8.20219	8.29542	8.84218	8.61074	8.08453	8.38581	8.20934	8.43198	8.52839	8.37057	7.93081	8.47524	8.87526	8.59006	8.38051	8.48113	8.36617	8.08673	9.02845	8.51315	8.37299	8.75027	8.11649	8.17145	8.4437	8.60618	8.23255	8.44288	8.42133	8.54622	8.27774	8.02209	8.35236	8.51861
MFSD1	10.101	9.94856	10.126	10.1949	10.4594	10.5111	10.7293	10.7133	9.9996	10.3637	10.3589	9.9127	10.4304	10.093	10.4254	10.3732	10.2834	10.7187	10.8045	9.92096	10.0857	10.3781	10.831	10.695	10.4081	10.571	10.3665	10.074	10.4853	9.87913	10.5424	10.4424	10.3193	10.4959	10.2322	10.1145	10.2641	10.2296	10.2363	10.3954	10.4304	10.8537	10.6118	10.712	10.7146	10.048	10.3944	10.1826	10.3599
MFSD10	10.259	9.51434	9.28909	9.48232	9.76318	9.11002	9.49017	9.35539	9.42274	9.6414	9.29308	9.53986	9.10725	9.43217	9.51105	9.28951	9.34757	8.82206	8.86295	9.16327	9.5547	9.67605	9.32684	9.68313	9.38496	9.0983	9.42954	8.91006	9.40642	9.53153	8.93876	9.39215	9.47784	10.0259	9.49199	9.93064	9.31631	9.34635	9.4223	8.81563	9.50561	9.22321	9.05067	9.59485	9.53708	9.56317	9.12885	9.30183	8.90352
MFSD11	9.52728	9.66128	9.78226	9.22813	9.14687	9.79298	9.19284	9.51434	9.29308	9.46472	9.07022	9.79182	9.55516	9.48973	9.32957	9.36416	8.92723	9.59534	9.45859	8.99874	9.47015	8.51559	9.74743	9.63247	9.42192	9.02462	9.59149	9.58901	9.33244	9.26489	10.04	9.47109	9.7941	9.40857	10.1168	9.63406	9.62949	9.41591	9.79863	9.87121	9.76934	9.7355	9.56841	9.24356	8.68438	9.51295	9.4223	9.04537	9.41419
MFSD12	9.2205	9.15176	9.39851	9.67191	9.57192	9.02219	8.72929	8.81082	8.17546	9.10336	8.45932	9.74743	8.84745	9.54667	9.52587	9.2305	8.18754	8.41166	7.96209	9.31547	7.96595	8.83005	9.0994	9.14277	9.41757	8.77074	9.00698	9.38579	9.22203	8.12308	9.0881	8.99459	9.20383	9.32209	9.37753	9.33201	9.13652	9.6205	9.56173	9.07702	9.40816	8.92352	8.64231	9.3418	8.98849	9.55992	9.39175	9.47784	8.92185
MFSD2A	11.6897	12.4933	12.0664	12.2602	12.0779	11.8568	11.9704	11.5757	11.8248	12.7204	12.2671	12.6675	11.1013	12.0961	12.5314	11.7562	12.5751	12.2261	11.8759	11.0024	12.1019	11.6581	12.039	12.0219	12.2202	11.7977	12.084	12.2073	11.8019	11.6111	12.2073	12.0903	11.9549	12.8289	12.4042	12.7069	12.3394	11.9704	12.3953	12.1508	12.2073	11.8066	12.9169	11.2242	11.7129	12.0498	12.0554	11.9598	12.2261
MFSD3	8.76817	8.76915	8.85192	9.03755	9.06594	8.54772	8.63719	8.79704	9.0578	9.54616	8.22324	9.409	8.32113	8.86099	8.62146	8.58217	9.00219	8.40177	8.18445	8.80787	9.29388	8.47788	8.79476	9.25949	8.73753	8.49235	8.9644	8.27276	8.70455	8.39177	8.53718	8.91915	9.04327	9.2324	9.31883	9.19245	8.9185	8.04359	9.33	8.50448	8.92651	9.01247	9.10966	8.29486	8.17318	9.34594	8.7954	8.28324	8.90018
MFSD4	7.96679	7.38106	7.73164	7.40067	6.87529	6.41393	7.73688	7.26127	7.64444	7.35959	7.59977	7.24743	7.033	7.29411	7.77403	6.10828	7.0837	6.94524	7.02317	5.87119	7.3621	6.10828	6.68333	7.68714	6.40934	6.3277	7.3582	6.98719	7.00601	7.80594	6.85966	7.33976	6.13346	7.57608	7.18047	7.47626	7.03849	6.92213	7.24909	6.39255	6.87579	6.95264	6.83001	7.33157	6.29801	6.96498	6.27166	6.91062	7.19889
MFSD5	8.96473	9.39382	8.8198	9.60705	8.49325	8.8736	9.70733	8.49852	8.95185	9.627	8.82429	9.02671	8.87558	9.76105	9.42316	9.00561	9.39423	8.84545	9.70733	8.49173	9.0386	8.60886	9.29822	9.43773	8.93257	9.01142	8.94275	9.04997	9.32647	9.14392	9.00698	8.81016	9.00801	9.1872	8.56997	7.84778	8.56699	9.158	8.8085	9.2019	8.91208	8.72419	8.95259	8.86765	9.24706	9.38797	8.88699	9.36543	8.86765
MFSD6	9.00084	9.19284	8.39146	9.07628	8.61223	8.32691	9.04506	8.45136	8.37299	8.07487	7.7787	8.22643	8.06164	8.43256	9.02388	7.94574	8.73247	8.37734	8.71491	8.65025	8.20247	8.26	9.2019	8.76221	8.454	8.62981	8.1678	9.14614	8.05412	8.86662	8.91109	9.11612	8.47908	9.06526	8.62272	8.93632	8.29192	8.18268	8.26788	8.60046	8.47757	8.5807	8.47494	8.23886	8.26055	8.54825	8.2925	8.11987	9.10899
MFSD6L	7.03217	6.81762	6.53718	6.57035	6.66786	6.69326	6.64439	7.06734	6.8734	7.41191	6.96277	7.40775	6.93999	6.88451	6.55101	6.83569	6.90565	6.786	6.45722	6.74189	6.93059	7.0796	6.32052	6.72329	6.83414	7.05033	6.80225	6.19483	7.64815	7.16757	6.61645	6.90484	6.84891	6.77358	6.43843	8.04331	7.07519	6.43174	6.70043	6.8813	6.91911	6.55756	6.59518	6.45484	6.59633	6.89615	6.8017	6.69351	6.37171
MFSD7	7.99501	8.04526	7.41681	7.2555	7.92521	7.22426	7.66208	7.89519	7.4329	8.13418	7.40094	7.95219	7.16786	7.7494	7.42138	7.61149	7.70342	7.00122	7.01199	7.83088	7.97431	7.79427	7.64973	7.49537	7.97936	7.3294	7.48156	6.84891	7.23364	7.54729	7.25606	7.82651	7.76458	7.5669	7.76568	8.40535	7.61615	7.12391	7.62232	7.53083	7.42002	7.84446	7.28036	7.31572	7.52039	7.59702	7.66842	7.57577	7.25255
MFSD8	8.88767	8.75087	8.42529	8.65896	9.08667	9.14577	8.70489	9.12747	9.16097	8.55873	8.83644	9.04745	8.9472	8.45841	8.70202	8.9715	8.79377	9.56746	8.79091	9.02671	9.10012	9.07131	8.41866	8.7954	8.88928	8.65084	9.14355	8.49501	8.77103	8.57667	9.42998	9.42148	9.19881	8.57118	9.10082	9.30751	9.0881	8.79509	9.03548	9.01142	8.9124	8.84185	9.14053	8.54021	8.31532	8.58005	9.1827	8.3101	9.28635
MGAM	6.56405	6.03662	5.8688	6.86897	6.21138	6.39944	5.98097	6.15106	5.69046	5.63302	7.27057	5.99289	6.10413	5.62164	6.15419	6.65185	6.06386	6.37649	6.14253	6.47946	6.26688	6.71609	6.21716	6.13108	5.68954	6.47447	6.51502	6.64577	5.5271	6.22225	6.25285	5.6806	6.16681	6.25107	6.01505	6.0617	6.16871	6.81623	5.38684	6.39944	6.59321	5.63998	6.07763	6.32931	5.70187	5.89546	6.34369	6.20001	6.05209
MGARP	6.18901	6.83649	6.5076	6.78126	6.23329	6.33466	5.87058	6.31302	6.40448	6.38855	6.68581	6.27473	6.37137	6.7043	6.04237	6.06128	6.46055	5.73017	6.40268	6.21173	6.52606	6.94743	6.65834	6.10743	6.20845	6.05384	6.50789	6.02382	5.94076	6.22725	6.39791	6.66448	6.14328	6.39697	6.19557	5.87119	6.3202	6.40869	5.78065	6.21972	6.07201	6.11349	6.30687	6.64162	6.27914	6.32997	5.86767	6.09552	6.1468
MGAT1	10.0872	10.7623	9.53519	9.97969	10.585	9.72913	10.3944	9.65871	11.1301	9.57848	9.67395	10.2213	9.02637	9.937	10.5555	9.16666	10.4573	10.074	9.38752	8.766	10.55	10.0162	10.287	10.7014	9.82387	9.61653	9.75273	9.72811	9.99687	9.65269	10.1353	10.2487	10.4553	10.1002	10.172	10.4071	10.0085	9.72811	10.6433	9.52774	9.75327	9.39759	10.6348	9.46601	9.48322	10.3078	9.31148	9.62194	10.9936
MGAT2	6.82136	6.72045	7.57902	7.9366	7.15036	7.64149	7.46019	7.95946	7.25743	7.23507	7.61342	6.79284	7.87523	7.87022	7.70564	7.6568	7.20464	7.94902	8.22586	7.45908	7.26805	7.66512	7.58853	7.83948	7.49777	8.0817	7.1938	7.74326	7.13884	7.41273	7.68744	7.1087	7.29609	7.59423	7.17343	7.28562	7.24959	7.59811	7.50851	7.41273	7.74027	7.53993	7.43501	8.0884	8.0754	7.66564	7.6016	7.58372	7.58641
MGAT3	9.76822	8.6196	8.44027	8.40844	8.72959	7.45566	8.66756	8.37584	9.51668	9.71411	8.0779	8.49471	7.59948	9.18644	9.45727	7.68308	9.1891	7.17259	7.36455	7.79566	9.00355	8.12425	8.21895	8.65776	8.32719	7.37831	9.19062	7.7366	8.86866	9.57848	7.80511	9.1786	7.98209	9.18987	8.68406	8.84745	8.20568	8.11451	8.79638	7.61425	8.35464	7.66591	7.87552	7.99583	7.74991	8.88928	7.62621	8.09782	8.0472
MGAT4A	8.87227	8.86866	9.34382	9.42954	8.70264	9.20988	9.57282	9.56173	8.8326	8.73527	9.61653	8.66232	9.01559	9.04818	9.35744	9.11319	9.2171	9.67605	9.37047	8.9472	9.37125	9.08514	9.60459	9.17083	8.9472	8.76667	9.47153	9.03937	8.81595	9.21863	9.49017	9.21209	8.6816	9.0649	9.2807	9.03825	9.46558	8.9431	8.87558	9.61653	9.70933	9.08442	9.18644	9.06879	9.28951	8.95597	9.1413	8.74507	8.87262
MGAT4B	8.34372	8.62333	8.2374	8.26082	8.19935	7.82597	8.33849	7.95104	8.56668	8.55538	7.91937	8.3455	7.47904	8.55273	8.47206	7.65906	8.38551	7.7835	7.74243	7.97072	8.55393	8.13963	8.40985	8.29072	7.73829	7.8206	8.38023	8.37327	7.62701	8.7164	7.58964	8.11734	7.95724	9.00628	8.55751	7.91857	7.84334	8.24806	8.07907	7.79678	8.04746	7.65106	7.9416	8.0052	7.59423	8.43525	7.58506	8.34197	7.91857
MGAT5	7.3058	7.25279	8.17751	8.1179	7.81648	9.39718	8.23541	9.37047	7.40692	6.08225	8.69287	8.8484	8.45701	8.81406	7.56966	8.48053	7.50606	8.68784	8.00357	9.91721	7.59311	9.18948	9.30622	8.0925	8.53867	8.71304	7.03166	8.27365	7.14213	6.96928	8.76757	7.46535	9.23358	7.01753	8.56789	8.86998	8.6387	9.3138	8.58612	9.25473	9.19471	8.24865	8.80598	8.13163	8.20905	9.24987	9.05031	8.61744	7.8524
MGAT5B	7.56745	7.71826	6.66986	6.86538	7.58014	6.87148	7.17343	7.10266	7.37752	7.1272	7.04529	7.7893	6.99072	7.2082	6.90431	6.59321	7.05059	6.61989	6.83084	6.9246	7.48674	7.12938	6.93517	7.02784	7.47739	6.74741	7.05171	6.57331	6.71253	7.47516	7.18022	7.88444	7.12911	7.23535	7.47573	7.39496	7.20874	7.09931	7.2202	6.69351	6.61358	7.29553	7.03463	6.61532	6.83948	7.18588	6.97272	6.92489	7.05828
MGC2752	8.20598	7.94769	7.88418	7.7787	8.04801	7.7565	7.76954	7.85325	7.89547	7.89852	7.69375	8.43026	7.75327	7.96381	8.15886	8.02236	8.22761	7.6754	7.47078	7.65799	8.18585	7.71607	7.57438	8.20219	7.5268	7.64815	7.74991	7.93966	7.99354	8.11478	7.84751	8.034	7.90949	8.19436	8.00383	7.65462	8.02346	7.82374	8.15886	7.71164	7.87378	8.13679	7.81318	7.62507	7.38537	7.95617	7.738	7.71164	7.7962
MGEA5	10.712	10.0244	9.79354	9.73988	10.8132	11.0351	10.4454	10.9673	11.0672	9.72706	9.87852	11.2035	10.6481	9.64296	9.66738	10.3369	10.0646	9.87374	9.50013	10.5413	10.4842	10.9547	10.3703	9.78165	10.4513	10.5234	11.2749	9.99687	10.8801	10.4022	10.3993	10.9265	9.90763	9.71896	10.113	9.67191	10.5133	10.3495	10.2153	10.3437	10.2487	9.4528	9.73292	9.49017	9.79182	9.46838	9.80529	9.00905	10.278
MGLL	8.93737	8.89218	8.92521	9.29308	8.89511	8.16919	8.99182	8.83836	8.49675	9.00049	8.38816	8.7033	7.88904	9.21512	8.69975	7.96037	8.70614	8.0275	8.72261	8.29368	8.88178	8.09835	8.65205	8.57638	8.17667	8.40535	8.84413	8.84218	8.27276	8.71054	7.99724	8.05635	7.76818	9.04291	8.66386	8.3832	8.3426	8.29941	8.37791	8.23112	9.37084	7.72968	8.24895	9.33285	8.35265	8.87917	8.584	8.45901	8.45309
MGME1	8.90222	8.73498	8.13305	8.63226	8.6813	8.82787	8.86033	8.9556	8.11707	8.26391	8.63073	8.65806	8.63991	8.79772	8.63625	8.47032	8.88343	9.12013	9.29424	8.28843	8.8105	8.20247	8.10622	8.50749	8.56546	8.59622	8.58461	8.85319	8.56515	8.64844	9.22281	8.24434	8.64111	8.60437	8.3344	8.59529	8.60231	8.65866	8.14488	8.93737	8.70866	8.47553	8.58519	8.67415	7.57051	8.4552	8.55815	8.52279	8.86797
MGMT	8.32023	8.47322	7.91742	7.92328	7.85096	7.75127	8.25543	8.0925	7.95946	8.40419	7.64121	8.02434	8.03481	8.30429	8.17546	7.81373	8.57974	8.19378	8.09108	8.25543	8.53837	8.09078	8.08673	8.08057	8.02291	7.53853	7.61454	8.22613	8.46423	8.37327	8.37086	8.01274	7.93492	8.33068	8.09584	8.29222	8.4458	7.73247	8.32254	7.65349	7.94078	8.22528	7.90155	7.91003	7.92996	8.31562	7.53113	7.90815	7.76182
MGP	9.95046	9.49153	11.1508	10.6819	9.81801	10.3618	9.58524	10.7567	9.61653	9.72965	10.7307	9.26606	8.97942	10.1353	9.69686	10.1231	9.78283	10.695	10.3131	9.41551	10.2398	9.4502	10.0937	8.76509	10.239	10.6001	9.81691	9.80755	10.5667	9.38412	10.985	10.5313	10.4708	9.63947	10.0414	9.01314	10.7845	9.88964	9.3829	10.0385	9.69371	11.0261	10.306	10.8505	10.4739	10.4645	10.9398	10.831	10.2988
MGRN1	8.8085	8.94142	8.78735	8.584	8.94174	8.27075	8.69258	8.52869	8.99217	8.89378	8.22968	9.19025	8.32054	8.53202	8.54772	8.4552	8.52069	7.971	7.6189	8.66538	8.65502	8.44288	8.7033	8.49205	8.43313	8.25382	8.50419	8.52839	8.37467	8.60799	8.04388	8.76757	8.94685	8.62736	9.00188	9.2923	8.74968	8.20568	8.93805	7.99441	8.75593	8.29456	8.29997	8.62052	8.75059	8.59099	8.32518	8.38522	8.17546
MGST2	9.5547	9.22813	8.90018	9.75169	9.73397	9.90252	9.0362	9.94473	8.96372	9.17411	9.63662	9.01314	9.78724	9.53519	9.43954	9.36203	9.40642	10.0058	9.52217	9.60078	9.10406	9.97025	9.58046	9.75881	9.72005	9.62745	9.07946	9.53473	9.83494	9.10581	9.69994	9.80139	9.72063	9.41242	9.41673	9.75821	9.16928	9.46335	8.96067	9.37168	9.25433	9.44531	9.69994	9.864	9.81801	9.51197	9.88786	9.40193	9.69111
MGST3	12.2261	11.2957	11.6512	12.1691	12.1383	12.0611	12.1754	12.5026	11.7246	11.9648	11.6819	11.597	11.8295	11.556	11.9899	11.6739	12.5528	11.8759	12.3639	12.681	11.8205	12.6675	12.2808	12.3162	12.2954	12.3796	11.7767	12.0446	12.5223	12.3796	11.5525	12.0057	12.1816	11.6146	12.3314	11.7521	11.6181	11.6006	11.95	11.4723	11.95	11.98	11.9302	12.1947	12.7948	12.0779	12.2741	12.5855	11.7012
MIB2	8.89058	8.36355	8.31677	7.58773	8.25211	7.80038	8.31995	8.11617	8.21346	8.94685	7.97742	8.62052	7.74134	8.53867	8.23025	8.04556	7.90155	7.70702	7.45804	7.8628	8.51922	8.37116	8.03011	8.17291	8.27685	7.65827	8.3423	7.59177	8.19408	8.53384	7.6726	8.22613	8.2858	8.31736	8.36143	8.0388	8.38464	8.1179	8.56243	7.94379	8.10962	8.00911	7.89211	7.71272	7.80905	8.47236	7.96732	7.91688	8.07971
MICAL1	8.34112	8.73118	9.04432	9.33201	8.32889	8.72859	8.47032	8.21141	8.6982	7.76124	8.4741	9.95695	8.56789	8.23112	8.36505	8.72637	8.48355	8.64844	8.19463	8.49852	8.69851	9.1891	8.64295	8.81342	8.52612	8.46105	8.68595	9.14429	7.77737	7.90184	8.62454	8.29278	8.90352	8.78866	8.7164	8.69442	8.93805	8.9905	8.5369	9.00188	8.54231	8.29309	9.49969	7.98346	8.05858	8.33209	8.05635	8.40762	8.71304
MICAL3	7.82541	7.48922	7.19541	7.85015	7.96266	6.57154	8.29742	7.22071	8.39564	7.73247	7.53828	7.06904	6.97112	8.0388	8.06219	6.19227	7.90318	6.66867	6.97654	7.01251	8.074	6.94025	7.20518	7.40501	7.00359	6.89531	8.48441	6.57894	8.26674	8.71236	6.8344	7.718	6.54643	7.96266	7.33157	7.03626	6.81735	6.73241	7.54456	6.33466	6.85548	6.34629	7.02374	7.32692	7.04901	7.75792	6.46024	7.28974	7.69519
MICALCL	6.41989	6.60246	6.04953	7.09342	6.95347	6.02422	6.54614	6.54614	6.51791	6.96978	6.74526	7.49537	6.65717	6.54328	5.8988	6.36627	6.63201	6.18756	6.67581	6.61275	6.79206	6.74134	6.35873	6.16606	6.3727	6.43814	6.40751	6.98447	6.76648	6.79566	6.12186	5.83332	6.66986	7.12006	6.43933	7.28891	6.54383	6.8629	6.56922	7.31168	6.22893	5.78558	6.91394	7.61094	6.67094	6.88395	5.67054	6.97625	7.31113
MICALL1	9.54911	9.81345	9.30263	8.93395	9.2175	8.35265	9.66889	8.81116	9.60847	9.8854	8.66634	9.28396	8.82076	9.76654	9.62243	8.79251	9.45195	8.33007	9.0211	9.1465	9.25675	9.1827	9.31148	9.30505	9.17899	8.99389	9.07667	9.00698	8.34718	9.40193	8.36143	8.65442	8.89818	9.02037	9.19881	9.89995	8.63658	9.30751	9.19245	8.86629	8.97636	8.93771	8.90881	8.79738	8.93464	9.5311	8.84218	9.56998	8.83522
MICALL2	7.39824	7.04094	7.11578	7.21942	7.50931	6.80641	7.13155	7.05387	7.27497	7.1217	7.2397	7.64204	6.60913	7.34539	7.3138	7.28063	7.07801	6.70737	6.75154	6.30459	7.41764	6.95291	6.84412	7.43772	6.92898	6.68743	7.15199	6.41959	7.29029	7.18861	6.76813	7.11578	6.97515	6.83895	7.17035	7.17529	7.10266	6.76454	7.39163	6.7907	7.22756	7.17424	6.7992	7.06594	6.83649	7.10956	6.56752	6.5664	6.85966
MICB	6.41059	7.46239	6.76566	7.17614	6.90484	6.80282	7.59535	6.93894	6.96874	6.97541	7.42943	6.90431	6.99791	6.27777	6.74879	7.45512	7.09902	7.1109	7.23696	7.69867	6.77906	6.68965	7.7355	6.77933	6.86675	7.28532	6.9491	6.72522	6.37206	6.85795	6.94719	7.32747	6.90024	7.02567	7.23616	6.21463	6.83625	7.16046	6.9957	6.46685	7.03516	7.04661	6.62625	8.18123	6.86897	6.68333	7.01004	7.30889	6.90299
MICU1	8.54977	8.54592	9.12711	8.5673	8.92384	8.83582	8.58704	8.48413	8.37762	8.78798	8.60017	8.6104	8.86064	8.77074	8.33007	9.2084	8.6196	9.11648	8.83005	8.46453	8.66109	8.69319	8.76036	8.70737	8.64265	8.45987	8.54504	8.86033	8.39947	8.71828	8.96681	8.66386	8.58428	8.38348	8.15288	8.48024	8.75526	8.83551	8.32947	9.34262	8.81726	8.4537	8.86832	8.65564	7.89657	9.00905	8.34808	8.51922	8.53629
MID1	9.68901	8.36001	8.88928	8.64231	8.73622	8.06688	8.60497	8.67856	8.98916	9.20616	8.69319	7.70257	7.84196	9.14201	8.98376	7.5694	9.00666	8.12482	8.86797	8.06607	9.09572	8.06385	8.56275	8.65205	7.92495	8.32575	9.55949	8.19696	9.29902	9.06702	8.1399	8.67608	7.35323	8.64265	8.71205	7.79927	8.66662	8.42039	8.58037	7.97826	8.32775	7.76954	8.32459	9.34882	8.53745	8.96035	7.56285	8.75403	8.47553
MID1IP1	7.41606	7.26971	7.78508	7.54836	7.63307	7.36322	8.21199	7.56285	7.43745	7.73136	6.9776	7.52845	8.03063	7.92577	7.9352	7.96097	7.99441	7.68608	7.59478	7.30694	7.26919	7.97881	7.61806	8.44314	7.71607	7.39719	7.98789	8.20367	7.49804	7.96295	7.69315	6.91831	7.669	7.62895	7.73164	6.3941	7.44672	8.02378	6.88587	7.90706	7.69597	7.87639	7.19645	7.64394	7.50239	7.6577	7.41736	7.35792	7.05718
MID2	6.81325	7.04687	7.44231	7.32692	6.57302	7.09448	7.15937	6.98254	6.98391	6.55015	6.88587	6.84812	7.46588	6.72996	7.13046	6.88237	6.9924	7.59256	7.4253	6.71417	6.67805	6.89912	7.27112	6.95925	7.05938	6.94218	6.98148	7.4738	7.06104	7.06846	7.44559	6.77741	7.1321	7.20222	6.92655	6.843	6.90404	7.22563	6.38535	7.29751	6.92293	7.28063	7.17722	7.56994	7.24909	6.88076	6.74823	7.22536	6.97486
MIDN	9.98103	10.0967	9.94728	9.68259	9.76261	9.23814	10.2278	9.28988	10.1583	10.8415	9.17714	9.60168	9.01212	10.2521	9.76603	9.23508	9.71676	8.4953	9.0578	8.82461	9.76378	9.36121	9.2385	9.74212	9.35455	8.57729	9.86936	9.34842	9.79638	10.4533	8.66048	9.54616	9.31965	9.70524	9.43861	8.90782	9.23127	9.134	9.65716	9.09355	9.59737	9.06384	9.21172	9.66633	9.57611	9.79638	9.32526	9.25754	9.20268
MIEN1	9.50243	10.0457	8.88598	9.24356	9.55334	9.28635	9.68313	8.96784	9.27707	9.70989	9.0961	9.62745	9.44173	9.63507	9.48462	9.52916	9.64655	9.2042	9.88904	9.37293	9.48143	9.11945	9.73934	9.7313	9.81691	8.98849	9.31547	9.08297	9.55382	9.06067	9.22699	9.69217	9.53986	9.63556	9.10441	9.26451	9.50425	9.28481	9.53616	9.30622	9.42192	9.21975	9.2852	9.38622	8.94378	9.5287	9.61439	9.66889	9.77543
MIER1	9.43954	8.23769	8.71304	9.16702	9.23281	9.34716	8.91006	9.38076	8.63625	8.77328	9.28027	8.67444	9.34509	8.86033	9.00049	8.86629	9.10692	9.33244	8.66931	9.17679	8.90191	9.32248	9.16702	8.39535	9.07517	8.9878	9.35585	8.79345	9.40467	9.23583	9.66128	9.33529	8.85161	8.94482	9.33777	8.71174	9.36081	8.89313	8.98274	9.40193	9.05996	9.0881	8.81178	8.72514	8.26417	8.66413	8.44845	8.71023	9.06455
MIER2	7.5587	6.93383	7.46588	7.81205	7.4524	7.05969	7.427	7.2008	7.64045	7.31087	7.09313	7.11116	7.36538	7.69706	7.57687	7.38972	7.34889	7.12062	7.78537	7.31436	7.53641	7.2911	7.22235	7.76182	7.41165	7.49777	7.31003	7.15966	7.293	7.59535	6.73632	6.78045	7.7604	7.46614	7.44994	6.8574	7.13754	7.15882	7.34111	7.26075	7.50353	7.05059	7.40041	7.65462	7.49693	7.53421	7.26919	7.53113	7.23061
MIER3	8.06743	7.96791	8.0817	7.98652	8.10538	8.79867	7.96847	8.51644	7.93549	8.30916	8.54713	8.18301	8.14895	8.33733	8.32143	8.24634	8.50268	9.08297	8.26982	7.61233	8.32775	8.09301	7.89547	8.03991	8.59833	8.04638	8.66295	8.1156	8.08704	8.0184	8.83769	8.70674	8.36645	8.49294	8.25011	7.77403	9.22813	7.7593	8.40787	8.85514	8.3455	8.48864	8.82076	7.70091	7.40501	8.05029	8.35826	7.65436	8.73818
MIF	11.9899	12.1816	11.215	11.59	11.629	10.3964	11.9549	11.285	11.6858	12.2954	10.8189	11.4723	11.2104	12.0057	11.5936	10.9709	11.8896	11.1572	11.466	10.9798	11.7647	10.6335	11.3368	12.0903	10.9972	10.2313	11.64	11.0024	11.597	12.0664	11.2626	11.6819	11.3393	12.1446	11.3866	10.8505	11.3866	11.1963	11.5525	10.8817	11.4181	11.3419	10.9955	11.6473	10.9988	12.039	10.8737	11.6897	11.6779
MIF4GD	7.27386	8.17408	8.00225	8.60588	7.43317	7.89157	8.09357	7.49215	8.23685	8.18354	7.3389	7.69235	7.64615	8.87193	8.55538	8.01356	7.93801	8.05498	8.53745	8.1583	7.44372	7.1938	8.23976	8.28783	7.85889	7.79041	7.85156	8.42227	7.8557	7.4305	7.76484	7.87776	8.10396	7.69895	8.06607	7.12305	8.14137	7.79155	7.79984	8.25153	8.15344	7.91172	8.25182	7.75047	7.88304	8.42289	8.60738	8.68375	8.24004
MIIP	9.08628	8.61194	8.48924	8.09466	8.22673	7.32364	8.56027	8.01274	7.85783	8.71082	7.72604	7.49862	7.85325	8.61194	7.92658	8.20992	8.27569	7.11062	7.45134	8.11905	8.42199	8.03567	7.72217	7.99858	7.99858	7.13614	8.24721	6.90024	7.87859	8.15687	7.36923	7.80682	7.6358	8.337	8.22443	7.75154	7.94459	7.62185	8.39389	7.62731	7.6798	7.54376	7.63334	7.77763	7.50768	8.57212	7.62364	7.62338	7.92797
MINA	8.75183	8.29072	8.3573	8.84218	8.86559	8.33267	8.51527	8.35294	9.00933	8.6387	8.78153	8.33644	8.98916	8.9148	7.90679	9.02602	8.5408	8.66017	8.90054	9.05141	8.9553	8.74133	8.12574	8.36857	9.11686	8.68878	8.89218	7.90896	8.69567	8.77556	9.17265	9.21975	9.3184	8.14748	9.20766	8.74507	9.0253	9.17225	9.78226	8.9915	8.36945	8.89479	8.85998	8.32918	8.24004	8.27977	8.97874	8.33881	9.22241
MINK1	8.58704	8.74378	8.75309	8.21021	8.81439	7.72686	8.18924	7.59918	8.62889	8.65896	7.5959	8.87095	7.6568	8.72388	8.13026	8.03538	8.15288	7.38997	7.74583	7.68883	8.04942	8.08532	8.4735	8.40328	8.23025	7.72163	8.53292	8.43913	7.95419	8.53079	7.63082	7.93053	8.3231	8.26617	8.32339	8.00438	7.9799	8.37845	8.18979	7.92382	8.01493	7.53083	7.66289	7.70896	7.79956	8.43198	7.60434	8.02836	8.00171
MINPP1	9.23358	9.75551	10.4294	9.86274	9.71145	10.2425	9.66389	10.0414	10.5744	9.53381	9.90889	10.8537	10.1957	10.3273	9.70733	9.92162	10.6846	10.217	10.4464	10.51	9.86156	9.59245	10.4435	9.89023	9.9955	9.70422	10.2607	10.8848	9.14021	9.2923	10.4022	9.87061	10.3203	10.1025	10.5667	10.4739	10.4424	9.02145	10.7498	10.2338	10.1353	10.0988	10.1511	9.09721	9.58192	9.98862	9.83729	9.75119	10.4493
MIOS	8.97459	8.81375	9.01631	9.10581	8.98013	9.0578	8.69102	9.27478	8.66443	9.05457	9.01731	9.06988	8.94174	8.84874	9.23508	9.06631	9.46794	9.20461	9.20915	9.42446	8.8587	9.03315	8.56877	8.81947	9.42148	9.40103	9.35051	9.22659	9.01072	8.85224	9.12779	9.18161	9.1737	8.78448	9.11576	9.17639	9.1224	9.05746	9.11284	9.44716	8.96035	8.59247	9.22659	8.85836	9.26689	8.88699	8.98677	9.38412	9.09243
MIOX	7.73219	7.28724	7.12091	6.65185	7.31546	7.07687	7.17286	7.13184	6.99875	7.6383	6.98037	7.60815	6.84412	6.90139	7.14295	7.08342	7.05225	7.09084	6.69987	7.12911	7.17749	7.10595	6.91778	7.21562	7.19918	6.48413	6.88665	6.65159	7.43745	7.32364	7.01911	7.42031	7.07066	7.18153	7.3103	7.45566	7.37831	6.77794	7.22676	7.01226	6.76161	7.13426	7.28641	6.91278	6.97377	7.13155	7.32775	6.87992	7.24027
MIP	6.27982	6.28435	5.6515	5.54974	6.26964	6.68581	6.27199	6.11229	5.93923	6.38059	5.91377	5.9791	5.61524	6.17905	6.29669	5.8949	6.06261	5.2526	5.46	5.72775	5.94697	5.85957	5.84691	6.0419	6.05209	6.03532	6.21716	5.87522	6.04865	5.58083	6.08695	6.44703	6.09306	5.60224	6.4193	5.50892	5.99005	5.55484	6.41393	5.84441	5.54036	5.78708	6.2044	5.70106	5.81253	5.87173	4.98	6.20668	5.67703
MIPEP	6.3399	7.1195	6.12346	7.4664	7.18209	8.09699	7.50075	7.50489	7.97545	6.82617	7.34349	7.39079	7.20108	7.44968	7.84004	7.17529	7.43235	8.089	7.39849	7.78706	7.75075	7.07438	7.67369	8.42622	7.03849	7.37966	7.57273	7.7461	7.13699	7.42727	8.17546	7.62786	7.23087	7.2397	7.26016	6.34629	7.38592	7.10622	8.05001	7.31436	7.32638	6.81215	7.82201	7.60294	7.70951	7.09743	7.22507	7.55269	7.46156
MIPOL1	6.12467	6.17751	6.06857	6.47039	6.23222	6.3111	6.18574	6.25427	6.23721	5.43705	6.31659	5.9371	7.29835	6.17256	5.98907	5.72542	5.85591	7.13481	6.45009	6.09843	5.55607	6.40843	6.32802	5.8584	6.48122	6.8629	6.18393	6.66198	6.36528	5.96506	6.36001	5.8988	6.40934	6.29699	6.14603	5.67431	6.54702	6.68222	5.9236	6.27473	5.76415	6.43082	6.17635	6.30584	6.47129	5.75293	6.18393	6.69818	6.36338
MIR17HG	6.62513	6.22013	6.31043	6.93115	6.90054	7.15464	6.41693	6.71172	6.68079	6.1091	7.02947	6.30358	6.83569	6.65047	6.58841	7.1087	6.63288	7.4643	7.27057	7.12552	6.71172	7.06764	6.20668	6.29105	6.82187	7.60002	7.31923	6.44323	7.02784	6.49259	7.06846	7.24796	6.92629	6.63825	6.37137	6.23004	6.86182	7.02894	6.75096	7.18916	6.41959	6.82671	7.3294	6.9419	7.35131	6.22654	6.96387	6.97004	6.72243
MIR22HG	9.85676	9.74212	9.35051	9.15433	9.22971	9.33572	9.54131	9.03135	9.61956	9.36247	9.62608	9.64042	9.75496	9.26066	9.44577	9.86156	9.115	9.52217	9.23964	9.08365	10.08	9.64655	9.56173	9.75273	9.34842	9.37586	9.45596	9.37293	9.33159	8.91414	9.46969	9.64093	9.94087	9.76261	9.03517	9.42355	9.42613	9.631	8.9472	9.65871	9.21401	9.68472	9.48883	9.47424	9.31108	8.84479	9.8003	9.69371	9.55334
MIR600HG	6.83414	6.92924	6.9232	7.06649	7.11172	6.64794	7.2504	6.08821	6.91995	7.18127	6.64659	6.70351	6.83703	6.85412	6.39821	6.98938	6.87795	6.37777	7.06292	7.3648	7.57549	7.36725	7.13266	6.91475	7.17749	7.44016	7.09004	6.74079	7.50577	6.73184	6.32931	6.37995	7.10489	6.50904	7.26752	7.50409	5.96765	7.98652	7.25689	6.11784	6.95623	6.51644	6.51966	6.45156	6.92739	6.62428	7.0591	6.82836	6.6639
MIR7-3HG	6.46381	6.27542	6.32451	6.7554	6.68022	6.28078	6.69487	6.34789	6.63092	7.05718	6.2987	6.31493	6.48036	6.53197	6.33795	6.41027	6.26035	6.29699	6.2269	6.48766	6.44148	6.7676	6.33131	6.41541	6.55534	6.31144	6.44323	5.68875	6.61848	6.67124	6.30981	6.56697	6.59518	6.52292	6.28702	6.59691	6.5681	6.80799	6.57331	6.16037	6.03532	6.27064	6.09632	6.42905	6.30229	6.6221	6.50789	6.31992	6.37869
MIS12	8.1048	8.30982	8.03148	8.1037	8.36561	8.81694	8.20479	8.11734	8.38023	7.91857	8.72514	8.24259	8.74729	8.50898	8.35043	8.57393	8.38405	9.13548	7.98981	8.20537	8.05252	8.27626	8.09411	8.12659	8.50779	8.89952	8.47322	8.22968	8.28637	8.09411	8.55903	8.56362	8.64021	8.18668	7.87915	7.97319	8.58645	7.91742	8.45932	8.61681	8.22498	8.82397	9.20383	8.25543	8.19175	8.06277	8.48566	8.09948	8.56668
MIS18A	7.3103	7.00411	7.72054	7.38315	8.0583	7.59177	7.45134	7.50795	7.52845	7.67897	7.56258	7.37722	7.71998	7.6347	7.61972	7.57928	7.79014	7.71033	8.04665	7.71007	7.39824	7.27709	7.1867	7.40476	7.70896	8.02378	7.64528	7.45777	7.49537	7.59341	7.4418	7.4807	7.38315	7.26892	7.514	7.01251	7.07199	7.60949	7.52791	7.37803	7.36866	7.80738	7.69048	7.72191	7.85403	7.40501	7.88026	7.79041	7.93801
MIS18BP1	8.03737	7.28864	7.99778	8.12162	7.89602	8.521	8.21866	8.40268	7.91714	7.8223	8.35294	7.34247	8.88075	7.84306	7.97881	8.33644	7.88686	8.65412	8.13592	8.60437	8.1131	8.68438	8.10707	7.86664	8.25917	8.84445	8.27918	8.26587	8.52249	8.4528	8.31476	8.27276	8.10932	7.90896	8.54948	8.14748	8.04331	8.27335	7.91515	8.52839	8.14078	8.57607	7.88904	8.13054	8.22528	7.67811	8.3249	8.11422	8.34051
MITD1	7.23561	6.9035	7.51654	7.60734	7.13426	7.64418	7.54644	7.61203	7.29498	7.17397	7.69402	6.97004	7.78594	7.68227	7.38972	7.38182	7.40288	7.86801	7.68227	7.47212	7.52453	7.86391	7.36593	7.23227	7.46457	7.47024	7.90454	7.90372	7.31436	7.80958	7.8524	7.59453	7.48213	7.37722	7.18998	6.89503	7.21015	7.34861	7.52261	7.56773	7.62786	7.46831	7.34782	7.65827	7.31223	7.3009	7.57163	7.44097	7.71109
MITF	6.91727	6.76511	6.53031	7.27734	6.73132	6.80254	6.75952	7.26618	6.43662	6.51474	6.80529	6.44265	6.57894	6.90708	6.80641	6.88747	6.88505	6.81709	6.70295	6.4187	6.91831	7.25771	7.15255	6.74472	6.70043	7.05996	6.6419	7.07519	6.8102	6.83307	6.61705	6.57154	7.08014	6.90484	6.84219	6.93246	6.58643	7.07933	6.63424	6.90708	7.22399	6.67695	7.07547	7.87214	7.03901	6.80026	7.9405	7.12469	6.66056
MIXL1	6.72967	7.71885	6.22509	6.51613	6.35129	6.43872	6.53457	6.17215	6.69624	6.55366	6.36372	6.80719	6.46685	6.74991	6.09882	6.09306	6.1806	6.69431	6.43296	6.37649	6.65772	6.14365	6.46148	6.51019	6.08015	6.19782	6.52747	5.69921	6.49524	6.25285	6.23968	7.14656	6.76787	6.33729	6.68554	7.49351	6.60664	6.64413	6.53606	6.49374	6.7241	6.22116	6.31302	6.24146	6.34083	6.34526	6.07548	6.54213	6.22893
MKI67	6.65268	6.72271	7.32172	7.16511	7.43527	7.18372	6.99682	7.30918	7.10432	7.24276	7.60028	6.64633	7.06292	7.18694	7.79592	7.20791	7.56773	7.38917	8.1225	8.41516	7.261	6.72466	7.35762	6.93005	7.39719	8.41487	7.44231	7.28481	7.37336	7.34111	6.83676	6.80558	6.53143	7.38022	7.47957	6.86756	6.83056	7.4967	7.3714	7.29382	6.83141	7.31679	7.45963	7.514	8.19784	7.36593	7.48565	7.71607	7.40177
MKI67IP	8.95259	8.41221	8.94652	9.06668	9.02254	9.7366	8.60405	9.74527	8.46394	9.03937	9.82094	8.41135	9.64296	9.09062	8.94915	9.44354	8.7017	9.83377	9.63458	9.41885	9.02921	9.099	8.86391	8.81375	8.91982	9.71461	8.91513	8.60886	9.04818	8.73561	8.87061	9.12311	8.91949	8.88531	8.91306	9.21477	9.35135	8.78384	8.85352	9.37672	9.1176	9.82094	9.66075	9.79694	10.0667	9.00188	9.34304	9.47694	9.18456
MKKS	6.65742	6.32674	7.38022	7.35648	6.77272	7.33623	7.04901	6.99655	7.11304	6.81762	7.5535	6.58983	7.51654	6.96716	7.24661	7.24441	6.97599	7.72604	7.21562	7.44968	6.80529	7.25445	7.17668	7.16511	6.94743	7.67483	7.3058	7.53908	6.89642	7.07464	7.39274	7.18372	7.10405	7.14711	6.99267	6.64106	7.01029	7.67731	7.04337	7.32061	7.14795	7.49378	7.48098	7.17614	7.33428	7.01226	7.35323	7.53883	7.27629
MKL1	7.83948	8.2111	8.41077	7.96545	8.45429	7.59369	8.49702	7.93912	8.22207	8.1283	7.77681	8.3573	7.74913	8.28495	8.09919	7.79509	8.04746	7.64896	7.70257	7.78537	8.20568	8.1196	7.93716	8.19634	7.90237	7.70759	7.9377	8.1996	8.26111	8.30109	7.4656	7.44151	8.23597	7.95532	8.23142	8.40005	7.66018	8.44205	7.76096	7.55816	7.96732	7.41273	7.88962	8.12104	8.09385	8.27246	7.87077	8.37086	7.66046
MKL2	8.83612	9.27595	9.76378	8.6982	8.47003	8.89218	9.33485	8.37267	9.36336	8.70232	8.63013	9.21552	9.6124	8.77588	8.9905	9.11612	9.19245	8.92756	9.0218	8.77526	9.1224	9.54469	9.06526	9.46075	8.91811	8.74194	9.05311	9.36081	9.15356	8.8198	8.78384	8.70737	8.5557	8.63991	9.68688	8.66264	8.43586	9.77092	8.61557	9.02987	8.6657	8.70296	8.40357	9.66229	8.02346	8.49107	8.24317	8.68629	8.52218
MKLN1	10.1527	8.9148	9.29902	9.61439	9.37125	10.0565	9.43346	10.0079	9.54372	9.07201	9.88904	9.47877	9.66438	9.25267	9.13585	9.40981	9.31462	9.90763	9.63809	9.58475	9.50469	9.76877	9.59737	8.99634	9.52587	9.3138	10.2686	9.35744	9.85564	9.11945	10.2127	9.80306	9.51765	9.04711	9.76603	9.27273	9.937	9.10862	9.21133	9.81054	9.91463	9.47197	9.50425	9.481	9.52035	9.14092	9.28481	8.76541	9.56363
MKNK1	9.09173	8.97215	9.08194	8.78319	9.28153	8.91915	9.17189	9.33244	8.73024	9.10262	8.68939	9.36671	9.04432	8.47322	8.84874	9.36543	8.90881	9.12204	8.97636	9.24514	9.04891	9.05278	9.30183	8.90651	8.93946	9.3184	8.74194	9.35371	9.18418	8.64542	9.13585	9.04257	8.96202	8.97907	8.97979	9.51249	8.96985	9.26185	9.03937	9.11073	9.20805	9.31065	8.51375	9.04997	9.65115	8.76699	9.2408	9.43995	8.99354
MKNK2	10.5302	10.4344	10.5467	9.86818	10.3974	9.78501	9.87374	9.88103	10.0501	10.9151	9.83615	10.2756	9.61807	10.3656	10.2747	10.03	9.70733	9.65616	9.65372	9.96751	9.72706	10.0784	9.81974	10.0639	10.0755	9.77543	10.0937	10.3175	9.81112	10.2229	9.88293	9.47694	10.3752	10.9972	9.8297	10.0959	10.4739	10.4111	10.0357	10.0435	10.1826	9.75119	9.83028	9.8297	9.96082	10.3397	9.90312	9.81166	9.93509
MKRN1	10.4502	10.4091	9.8761	9.7715	10.2844	9.85506	10.2598	10.028	10.1695	10.2186	9.8761	10.2262	10.0494	10.2834	10.1062	10.0307	10.1292	10.0951	10.1353	10.0072	10.2381	10.0733	9.85506	9.99479	10.1299	9.68585	9.99	10.1216	10.0197	10.5066	10.08	10.0238	10.0072	10.2144	9.59149	9.91083	10.3246	9.93634	9.84019	10.0865	10.0572	10.0321	9.99752	10.0023	9.34466	9.95177	9.63662	9.96482	10.4313
MKRN2	9.10793	9.45109	8.76283	9.33	9.23127	9.44804	9.158	9.35585	9.11284	8.996	8.91208	8.87128	8.71368	8.97391	9.16778	8.80598	9.03688	8.71669	8.89058	8.44786	8.74041	9.0946	9.05674	9.12779	8.94513	8.64265	9.09794	8.60947	8.91681	8.96004	9.22435	8.68939	8.75558	8.94446	8.94482	9.45065	8.76188	8.73561	8.64815	8.85095	8.92756	8.58217	8.81595	8.8435	9.08954	9.11536	8.77556	8.75059	8.63533
MKS1	6.51444	6.63148	6.88747	7.18372	6.87936	6.91475	7.09686	6.69242	7.04179	6.91116	6.54012	6.24761	7.07658	7.04901	6.9518	6.83598	6.89267	7.06734	7.23476	6.61819	6.71583	6.61358	6.93438	7.17343	6.76869	7.14902	6.90272	7.13507	7.04503	7.18503	6.6957	6.55586	6.82163	6.84436	6.22829	6.38221	6.41899	7.21289	6.81735	6.8629	6.89423	6.99875	7.25445	7.08097	7.22868	7.23253	6.95018	7.15411	6.97219
MKX	6.2703	6.06947	5.96257	5.85779	5.88804	5.85057	5.99861	5.75812	5.45832	6.66728	5.99052	6.15769	6.32316	5.88402	6.0005	6.34337	6.10117	5.89269	5.88686	6.04992	6.36404	5.68237	5.73102	6.11349	6.25391	5.60224	5.88112	5.71022	6.23968	6.6271	6.15729	5.90378	6.32645	5.82048	5.95408	6.32833	6.26894	5.83634	5.99861	6.23542	6.04373	6.05249	6.26964	6.40388	6.59942	6.38788	6.35477	5.88285	6.14561
MLANA	5.63192	6.3202	5.57836	5.57836	6.08093	5.96257	5.56336	5.99954	6.39976	5.80283	6.1806	6.2044	5.93493	5.88686	6.07035	6.41365	5.95408	5.96922	5.64201	6.58449	5.80143	6.05429	5.88461	5.79871	5.89038	5.8988	6.03211	6.48036	5.78841	6.09389	5.68506	6.13148	6.01875	5.96209	5.93872	6.93543	6.06472	6.4048	5.77056	5.78488	5.79538	5.76854	6.4257	6.61848	5.83144	5.8631	5.73264	6.30165	6.02841
MLC1	7.13805	7.12777	6.82537	7.16403	7.16728	6.59772	6.95319	6.66644	7.47655	7.60922	6.99738	7.16645	5.75511	7.42588	6.92293	6.7389	7.13937	6.98856	6.59433	8.19872	6.98308	7.73743	7.11629	6.667	7.08536	7.16869	7.37994	7.26235	6.90922	6.67367	6.44295	6.92847	6.77879	6.31559	7.2262	7.40746	6.72243	6.40301	7.41577	6.20704	6.32551	6.79619	6.78235	6.71226	7.20024	7.0265	6.76266	6.69186	6.7185
MLEC	9.58241	9.75069	9.67499	9.90252	9.61852	9.633	10.1801	9.84849	9.64189	9.95302	9.98238	9.7366	9.48462	9.70781	9.84916	9.88353	9.8408	9.65716	9.551	9.80306	9.65013	9.10692	9.85093	9.83787	10.0494	10.2195	9.81112	9.66889	9.84617	9.65515	9.33611	9.68259	9.64296	10.4121	9.95235	9.26409	10.0682	8.95494	9.90697	9.09026	9.86936	9.97297	9.46558	10.1583	9.99	9.7313	9.47646	9.99	9.71733
MLF1	5.89658	5.15132	5.78982	5.83932	5.2526	5.73881	5.57475	5.90766	5.34111	5.36474	5.89038	5.39939	5.81107	5.75962	6.27166	5.49896	5.47628	6.82727	5.78065	5.53113	5.60991	5.18754	6.05863	5.49746	5.72542	5.96816	5.7692	5.444	5.89546	5.69578	6.35129	5.83754	6.14253	5.83995	5.30661	5.60991	5.85057	5.17819	5.96559	6.05082	5.71022	5.6515	5.3362	6.13975	5.582	5.63598	5.39338	5.87705	5.88748
MLF1IP	6.87229	6.58786	7.23032	7.07658	7.90126	7.6662	6.85852	7.46749	7.06459	7.10067	7.59674	7.04313	7.54539	7.74555	7.60593	7.51598	7.71217	8.12015	8.11252	7.95389	6.90708	7.39496	6.96111	7.20791	7.6008	8.62425	7.24276	7.46942	7.46913	7.30227	7.29581	7.092	6.68607	6.82428	7.25225	7.07744	7.63991	7.79874	7.55762	7.72968	6.92898	7.4884	7.2339	7.69402	8.11337	7.57821	8.1037	7.87829	7.58694
MLF2	10.2772	11.2035	10.1842	10.2066	10.3513	10.0974	10.4981	9.77092	10.4759	10.7443	10.2888	10.7511	10.3246	10.4564	10.4916	10.5838	10.9742	10.1892	10.5368	9.77265	10.066	9.87977	10.6188	10.7107	10.3446	10.278	10.4916	9.93131	10.2825	9.99067	10.247	10.0667	10.3838	10.3238	10.003	10.0507	10.4193	10.7748	9.91398	9.7845	10.3685	10.5478	10.4523	10.6923	10.5555	10.5511	10.1567	10.99	10.4454
MLH1	8.81342	9.11462	9.09389	9.17526	9.18681	9.627	9.00969	9.31922	9.13802	9.02812	9.56457	9.16515	9.61497	9.04537	9.15581	9.56457	9.10725	9.58947	9.74959	9.52083	9.03278	9.18757	9.45944	9.07412	9.43039	9.91792	9.23661	9.18531	9.25594	8.80059	9.61193	9.24745	9.1786	9.20383	9.3829	9.37753	9.3046	9.52083	9.47335	9.58998	9.1737	9.36121	9.72063	9.32448	9.66229	9.18948	9.63406	9.6036	9.38118
MLH3	7.73856	7.60462	7.65185	8.22089	8.19463	8.68691	7.81841	7.82008	8.41166	6.74052	8.33121	8.60618	8.54318	7.72136	7.53668	8.33733	8.09165	8.72045	7.89157	8.40902	8.42761	8.26869	8.17347	7.97348	8.16522	8.01105	8.4741	8.22412	7.35103	8.07231	9.00666	8.5557	8.3899	7.62814	8.36829	7.93828	8.56939	8.30025	8.18668	8.45017	8.20247	7.31491	8.52782	7.30172	7.58234	7.64588	7.97515	7.50157	8.12912
MLIP	5.20977	5.67703	5.77776	5.86997	5.19658	5.57959	5.50043	5.15682	5.4094	5.61629	5.65819	5.28534	5.4337	5.63598	5.90766	5.70272	5.37633	5.36246	5.54174	5.6369	5.46982	5.49426	5.08324	5.74627	5.51883	5.96157	5.66775	6.36063	5.75293	6.13187	6.12835	6.09429	5.07543	5.34576	6.09389	5.3602	5.45639	5.73881	6.08523	6.09676	5.76186	5.58549	5.75812	6.31627	5.7559	5.40543	5.4337	5.84495	5.3847
MLKL	7.51929	6.97032	7.17697	7.9646	7.0415	6.95291	6.8235	7.57635	6.91032	6.55784	7.60788	6.83814	7.48702	6.94769	7.39771	7.12442	7.11383	7.53589	7.39824	6.93814	6.86021	6.87529	7.302	7.12251	7.02894	7.26127	7.49245	7.47406	7.23535	6.80799	7.32364	6.73382	6.82563	7.44372	6.7477	6.7752	7.09955	7.37803	6.8149	6.7477	7.23227	6.8519	7.37752	7.8617	7.37857	6.9084	6.77491	7.67067	7.34755
MLL	7.94984	8.19784	8.14166	8.18782	7.8822	7.93134	8.14196	7.86364	8.21314	8.03176	8.11337	7.90537	7.66564	7.70481	8.30627	7.63307	7.92577	7.72968	8.30829	7.73082	7.96623	7.98158	8.4677	8.01188	7.90098	8.06548	7.96125	8.17291	7.94795	8.01694	7.57077	8.06439	7.63388	8.08116	8.15116	7.78155	7.50768	8.2111	7.60922	7.61315	7.90565	7.8557	7.80931	8.12774	8.10197	7.74104	7.70564	7.88739	7.96933
MLL2	7.76182	8.13163	8.03596	7.78677	7.85622	7.50768	8.08423	7.30005	8.05528	7.9832	7.28281	8.24032	7.29218	8.12337	7.94432	7.44615	7.90844	6.94964	7.32308	7.45566	7.80983	7.80119	7.84276	8.00225	7.56773	7.46375	7.78594	8.22905	7.41247	8.20876	7.0632	7.51374	7.66482	8.08704	8.40446	7.36566	7.23418	7.85069	7.80146	7.21861	7.71998	6.88049	7.45185	7.25417	7.47406	8.02779	7.04394	7.80846	7.42419
MLL3	10.1385	10.6297	10.381	10.2278	10.2118	10.2564	10.4686	9.98172	10.5779	10.3104	10.4883	10.9135	9.94915	10.3675	10.0364	10.0529	10.1974	9.5074	9.61439	9.99415	10.5768	10.2925	10.3427	10.0857	10.2607	9.74365	10.6154	10.4645	10.1361	10.8721	10.0251	10.2075	9.83729	10.0058	10.7539	10.176	9.98374	10.3599	10.2933	10.116	10.107	9.46031	9.96149	9.29346	9.47064	10.0879	9.60949	9.66633	10.1361
MLL4	8.11591	8.60829	8.58519	8.2446	8.23857	7.88825	8.59682	7.64528	8.53475	8.3899	7.87747	8.73215	7.78761	8.40844	8.48597	7.69921	8.25807	7.55217	7.71244	7.94459	8.22905	8.14048	8.3194	8.30194	7.90896	7.67096	8.36679	8.38522	7.85783	8.54977	7.66099	7.912	8.0472	8.47817	8.77294	8.57301	7.95476	8.22381	8.17865	7.69461	8.09042	7.64394	8.03093	7.50851	7.80203	8.26762	7.54703	7.86638	8.2317
MLL5	10.2979	9.64861	9.65419	10.0113	9.93827	9.40062	9.85922	9.83377	10.058	10.2988	9.74959	9.41757	9.22852	9.90064	9.89625	9.01314	9.75069	9.1465	9.18013	9.04046	10.0974	9.3616	9.42571	9.52964	9.2998	9.22165	10.336	9.47469	10.185	10.5166	9.3871	9.86818	8.94817	9.65616	10.0494	9.28871	9.3871	9.31462	9.90312	9.06775	9.45065	9.16364	9.40729	9.48883	9.2389	9.64808	8.91613	8.9556	9.61653
MLLT1	9.75015	10.5391	10.4222	10.3023	9.8158	9.88845	9.85267	9.69994	10.278	10.2861	9.97626	10.6154	9.49287	10.1216	10.0937	9.7845	10.5588	9.56409	9.99067	10.0849	10.2008	9.95758	9.90312	9.99067	10.2564	10.1504	10.1208	10.5024	9.9583	10.0336	9.64239	9.84732	10.1093	10.2616	10.3801	10.4081	9.91023	10.0951	10.04	9.72913	10.3096	9.99207	10.1055	9.54325	10.2512	10.0995	9.98103	10.278	9.98933
MLLT10	9.17189	8.80693	8.55965	8.71984	8.84545	9.06737	9.3046	8.87591	8.98077	9.22241	9.09534	8.78735	8.62736	9.28481	8.57181	8.6224	8.65295	8.73622	8.28902	8.65354	9.21133	8.74788	8.27569	8.07112	8.40787	8.37674	9.39094	8.54564	8.94849	10.01	9.14238	9.05278	8.33644	9.01899	8.88075	8.68342	8.8085	8.68629	9.33327	8.98405	8.521	8.44462	8.55452	8.55421	8.03011	8.52008	8.3864	8.11076	9.07131
MLLT11	7.16211	7.71007	7.53937	7.53113	7.5587	7.35405	7.61998	8.52192	7.31273	7.37111	7.32747	7.31087	7.39961	7.8524	7.27951	7.39408	7.83342	7.55378	7.49914	7.34727	7.59674	7.23006	7.94928	7.59891	7.41436	7.30491	7.26446	7.29246	6.9957	7.20573	7.46156	7.35762	7.83201	7.15636	7.51982	7.03463	7.15282	7.51319	7.72548	7.3272	7.67344	7.4236	7.46375	8.78215	7.35594	7.73219	7.70896	7.19833	7.11493
MLLT3	7.89882	7.30833	8.28637	7.97156	7.70174	8.01245	8.15601	8.10197	7.83342	7.85544	8.29941	7.21888	8.16292	7.87694	8.24004	7.85783	7.87523	8.40005	8.19575	7.94354	8.26734	7.96517	8.41516	7.87888	7.86912	8.04128	8.25182	8.18725	8.20905	8.15774	8.41341	8.27977	7.7654	7.81178	7.98019	7.021	7.88276	7.86086	7.70398	7.82316	7.96905	8.34343	8.13106	8.50719	8.56089	7.85598	8.02719	7.94635	8.07284
MLLT6	8.20711	8.55633	8.19872	8.26332	8.30372	7.9575	8.05385	7.78732	8.16439	8.26	8.11019	8.30168	7.88193	8.24259	8.15917	8.31421	8.35071	7.77598	7.53139	8.5204	8.04128	8.65264	7.96239	7.96066	8.15716	7.69261	7.74689	8.30949	8.08255	8.52553	7.59396	8.02094	8.22528	8.10311	8.30313	8.52249	8.10847	7.96653	8.26617	8.04359	8.37237	7.90454	7.86716	7.67457	7.94215	8.52582	7.80511	8.38083	7.81622
MLN	7.29862	7.0632	6.66867	6.14797	5.94379	6.65021	6.5252	6.38756	6.55422	6.51192	6.36947	6.96978	6.73266	6.5153	6.78261	6.63623	6.40995	6.75708	6.66928	6.39351	7.54186	6.69515	6.79946	6.63036	6.62402	6.12028	6.40039	6.32645	7.12333	6.85412	6.73266	6.78706	6.65554	6.98803	6.50001	8.18062	6.57951	6.56183	6.84003	6.73805	6.55645	6.36947	6.89996	6.44177	6.09632	6.69487	6.36916	6.54818	6.95676
MLNR	7.25635	6.80282	6.65215	6.13975	6.66001	6.85993	6.48995	6.51474	7.20928	6.51821	6.64878	6.76238	6.40627	6.87313	6.68333	6.47332	6.87556	6.32551	6.90922	6.69624	6.98555	6.13108	6.4651	6.37369	6.9282	6.50252	6.34494	6.47276	6.70709	6.53958	6.87368	7.05557	6.79126	6.62046	6.59039	7.29498	7.34782	6.31789	7.07359	7.20384	6.83386	6.90325	6.63119	6.40301	6.62681	6.71932	6.94524	6.93466	6.81215
MLPH	8.28813	7.9166	8.26762	7.75018	7.70869	6.85384	8.13963	8.15091	8.03201	7.93743	7.46402	8.47176	7.13426	8.9861	7.83868	7.17259	7.93466	7.10595	6.88076	7.17343	7.588	7.29526	7.35932	7.64176	7.43527	7.4253	7.55787	7.87944	8.98916	8.82561	7.89351	7.19303	7.01832	7.79127	7.26235	7.60896	7.62156	7.44994	7.85096	7.45804	7.81291	6.82213	7.60761	7.65185	6.85026	7.97881	6.93412	6.99047	7.64149
MLST8	8.89818	9.08442	8.75059	8.39829	8.87884	8.66756	8.68691	8.6807	8.70362	9.05958	8.45105	8.73948	8.62177	8.93056	8.90881	8.62889	8.69851	8.26082	8.55723	9.08228	8.85964	8.72294	8.81882	8.61618	8.83073	8.37643	8.56362	8.83073	8.73498	8.69536	8.47642	8.67227	8.83293	8.92218	8.87128	8.99979	8.9296	8.88437	8.96784	8.84445	8.94753	8.85319	8.65866	8.83293	8.94849	9.07946	8.90942	8.99529	8.3905
MLX	8.60917	8.68375	8.61897	8.79835	8.4953	8.13163	8.90812	8.45047	8.27365	8.87128	8.58675	8.00059	8.72959	8.7657	8.66756	8.7267	8.92893	8.30141	8.57886	8.14689	8.47118	8.05385	8.34777	8.67674	8.2331	8.38199	8.46828	8.29368	8.42559	8.70489	8.17173	8.22296	8.44146	8.73655	8.22879	8.05498	8.71147	8.2966	8.53202	8.38023	8.3921	8.61135	8.71606	8.83073	8.49588	8.83073	8.52582	8.64386	8.67293
MLXIPL	6.48527	6.13346	6.31886	6.83335	6.12754	6.50057	6.47009	6.48911	6.57924	6.73605	6.36916	7.06104	6.34402	6.68857	6.11827	6.48614	6.50789	5.95814	6.30391	6.23004	6.58925	6.49612	6.48614	6.42267	6.16681	6.25175	6.50549	6.44884	6.24902	6.51192	6.31461	6.41482	5.81593	6.54414	6.23542	7.3033	6.57531	6.63679	6.44587	6.25107	6.24111	6.47946	6.53228	6.10162	6.29567	6.65408	6.4048	6.51246	6.16871
MLYCD	7.43208	6.82563	7.49888	7.42474	7.11787	7.71912	7.85325	7.302	7.92438	8.18893	6.97457	7.24551	7.89099	7.60055	8.00329	8.0232	7.62311	7.6487	8.19234	7.47626	8.40357	8.09809	7.54916	7.54971	7.75764	7.8524	7.88362	8.38699	7.21343	7.92495	7.57902	7.62232	7.68031	7.46995	7.61806	7.30722	7.47542	7.82541	7.92771	7.74662	7.51161	6.93735	7.29498	8.47466	7.73054	7.76954	7.64394	7.83059	7.51072
MMAA	6.776	7.48098	7.03764	7.38945	7.44425	7.96209	7.27277	7.74662	6.93761	6.99791	7.53083	7.37336	7.95219	7.35242	7.02402	7.89381	7.82597	7.79678	7.92242	7.97292	6.87966	7.8151	7.37586	7.14603	8.04887	7.91062	7.88026	7.47462	7.3327	7.04094	8.12455	7.42419	7.88904	7.01029	7.1919	7.4042	7.66813	7.52289	7.74296	8.13936	7.88551	7.63334	8.01782	7.61289	7.87323	7.28224	8.1678	7.43023	7.93383
MMAB	7.29441	7.97854	8.06824	7.16127	7.77317	7.69076	7.6565	7.57438	7.81178	7.63416	7.63883	7.9134	7.81895	8.05412	7.56446	7.87915	7.78677	7.73164	8.00114	8.3948	7.51072	7.24743	7.6866	7.92299	8.30829	8.23769	7.50903	7.97629	7.89409	7.97319	7.60514	7.98426	7.58481	7.6358	7.39383	7.61149	7.92577	7.32553	7.69375	8.12482	7.80594	7.82541	7.48538	7.80203	8.22351	8.20766	8.60886	7.72885	7.45992
MMADHC	9.82743	9.65768	10.4385	10.0653	10.1615	11.155	9.92941	10.761	9.84792	9.84916	10.2607	9.98038	10.761	10.0623	10.1377	10.5234	10.1208	10.9831	10.3637	10.8974	10.3397	10.7678	10.2238	10.1809	10.7266	10.6106	10.2538	10.4385	10.2084	10.205	10.7511	10.8103	10.5155	9.71252	11.0351	10.4414	10.4603	10.2825	10.5954	10.8088	10.5588	10.7133	10.4212	9.9121	10.4233	10.1949	11.288	10.1168	10.5884
MMD	9.43039	10.0204	10.4686	10.0623	9.38249	10.9583	9.88964	10.2161	9.87495	10.1957	10.0967	11.3086	10.8958	10.1246	9.89565	11.4975	10.6531	10.8147	10.2686	10.6667	10.9478	11.2127	10.7307	10.8817	10.7859	10.1246	9.82387	10.6396	9.28834	9.42954	10.2313	10.9583	11.077	9.93001	11.5038	11.0079	10.7347	10.3637	10.7107	10.6518	10.482	10.4916	11.5068	9.8003	9.64908	11.1637	11.5693	10.8911	10.6884
MMD2	6.74443	6.50342	6.18393	6.52747	6.43903	6.37429	6.47916	6.30619	6.34979	7.01029	6.21463	6.53168	6.6825	6.45242	6.16985	6.12673	6.29601	5.94643	6.16871	6.22725	6.76869	6.19301	6.6794	6.31789	6.48498	6.32802	6.28773	6.40105	6.49374	6.76566	6.13975	6.45305	6.54988	6.45515	6.50991	7.15748	6.22328	6.15305	6.68194	6.20292	6.27745	6.19782	6.29567	5.92996	6.18103	6.75154	6.33361	6.19153	6.04733
MME	10.6872	9.393	9.43217	9.84849	10.678	9.54469	10.663	10.1017	10.1801	10.9054	9.76435	8.52192	9.79354	10.7553	9.99067	9.52774	10.0142	9.72282	9.91721	9.81166	10.2703	10.1801	9.4528	9.74314	10.0251	10.2434	10.2305	9.31883	10.4832	10.7596	9.40062	9.50291	9.33777	10.4739	9.99887	9.67499	9.49823	9.76212	10.0231	9.42446	9.70268	9.29541	9.937	10.4863	9.86274	10.1574	9.55899	9.81112	9.87852
MMEL1	6.89834	6.06002	5.9371	5.65529	6.17944	5.90491	5.76033	6.06857	5.948	6.47888	5.96866	5.98379	5.95254	5.93268	6.41424	6.10703	5.60002	6.23039	6.12754	5.90106	6.06689	6.25175	6.63595	6.18829	6.18686	6.38825	6.22082	6.08483	6.20629	6.42023	5.67798	6.23895	6.0127	6.7087	6.04693	6.5997	6.52292	6.05778	6.34789	5.76854	6.57209	6.19851	6.45451	5.89324	6.62766	6.14402	5.94076	5.93973	6.11784
MMGT1	8.99839	9.28193	9.42446	9.29148	8.90489	9.3871	9.47738	9.11176	8.79867	9.4493	9.15621	9.03168	9.06668	9.39973	9.36543	9.23925	9.34096	9.27632	9.26369	8.90352	9.17679	8.15601	9.19025	9.24394	9.17411	8.77495	8.94242	8.95969	8.94817	9.01835	9.50013	9.33898	9.24908	8.99285	9.81916	8.69786	9.10826	8.96784	9.04009	9.51197	9.17973	9.54958	9.36885	8.98141	8.8085	9.28153	9.34594	9.19207	9.39973
MMP1	5.68506	6.47621	8.00438	8.03763	6.84891	8.54855	6.95375	8.51194	6.09717	6.57241	8.15144	6.67042	6.41511	5.97956	7.67731	9.00462	7.20252	6.70762	6.29601	7.44559	5.89994	9.30099	7.13559	6.80826	6.33696	7.95589	6.75459	7.95219	6.35906	6.16108	6.20255	6.91422	7.01251	6.79675	7.07853	5.71595	8.31826	9.22396	7.41165	9.15137	10.2641	5.78982	8.71147	9.52774	6.09145	8.86133	6.53259	8.65592	5.75669
MMP10	5.53511	5.94898	5.948	6.629	6.17635	5.9666	6.23649	6.55812	6.02422	6.06992	5.47141	5.64099	5.66775	6.2182	5.73881	5.69838	6.14986	5.54703	5.57959	5.85591	6.426	6.06602	5.72377	6.13937	5.98672	5.87408	6.10035	6.28238	5.73346	5.83995	6.05821	5.40543	5.44765	6.08654	6.25831	6.4254	5.74704	5.9371	5.98428	6.27371	6.13504	5.8352	5.10402	7.19025	6.31693	5.71344	5.59332	6.64963	5.7126
MMP11	12.4233	12.5751	12.0779	12.6675	12.5223	11.7844	12.4233	11.9843	12.3314	12.3473	11.5102	12.9753	11.7977	12.1142	13.1109	11.0791	12.2329	11.1385	11.4881	11.5137	12.0004	11.9302	13.0173	13.4215	12.0446	11.285	11.9598	12.3026	11.9302	11.8896	12.2329	12.4322	11.8615	13.1615	12.1691	12.2671	12.2463	12.3796	12.4577	11.454	12.7636	11.556	13.0391	12.1884	11.852	12.0724	11.3368	11.2242	12.3088
MMP12	6.25661	5.96108	6.40598	7.99354	6.91333	7.76954	8.03452	8.68406	6.00897	5.94174	6.75209	7.75679	6.99433	8.7093	7.27305	6.32451	6.67724	8.54887	9.62608	6.34759	7.22318	8.79996	9.53616	7.84087	9.21401	7.79267	6.83001	7.17697	6.54731	6.90024	7.91801	6.63937	7.94405	7.45185	6.70212	6.64851	7.49967	7.57077	6.72073	6.65554	7.67124	6.12186	7.52122	8.7854	9.39259	7.40234	8.88075	7.51239	6.05429
MMP13	6.05911	5.78211	6.13582	5.30945	5.23811	6.44384	5.74923	5.81662	5.99531	5.99768	4.95163	5.09779	5.56336	5.8132	5.44949	6.14912	5.21423	5.80841	5.54457	5.4337	5.66957	5.66957	5.48397	5.9219	5.6258	5.56467	5.98097	5.59004	6.14645	6.0066	6.40843	6.37963	5.60002	5.73881	6.09802	6.89346	5.8139	6.55101	6.08861	5.94277	6.12109	5.78065	5.43887	5.7045	5.53909	5.70187	5.53113	5.6439	6.13464
MMP14	9.26851	8.9651	8.83392	9.00394	8.90191	8.36143	9.42869	8.94915	9.29501	9.0881	8.54622	8.23025	8.55159	9.22895	9.36717	8.58336	9.14842	8.73561	9.3138	8.77294	8.8047	8.80661	8.76129	9.33244	8.68375	8.89714	8.77935	8.65412	9.33327	9.49554	7.97854	8.03679	8.40876	9.24394	8.26249	8.34718	8.089	8.83803	8.73622	8.38348	8.7441	8.90942	9.27748	9.72119	9.20655	9.30872	8.49235	9.34219	8.28637
MMP15	9.10012	9.06808	8.95185	9.28715	9.17714	8.48024	9.27045	8.69756	9.19542	8.95628	9.26889	8.98046	8.62515	9.03168	9.61	8.51253	8.93978	8.28094	8.91109	8.99285	9.10082	9.04506	9.39759	9.46922	8.9411	8.67734	8.76411	8.92856	8.52162	8.66874	8.12631	8.74009	9.05347	9.43861	8.97673	9.21062	8.49205	9.26147	8.85224	8.22586	8.74009	8.85903	9.43174	9.67344	9.22659	9.83846	8.69133	9.29661	8.88566
MMP16	5.65248	6.75652	6.86984	6.33826	5.54833	6.37041	5.33395	5.93216	6.01084	5.66302	5.83393	5.67969	6.4651	5.57592	5.5965	6.07848	6.08183	6.64851	6.69733	6.62926	6.12952	6.14402	5.90269	5.64099	5.91437	6.96498	6.02517	6.97486	6.04465	5.73729	5.96559	5.97664	5.98097	5.66493	6.04421	5.68506	5.53379	6.62348	6.26169	5.80841	5.92568	6.65861	6.16797	6.6351	7.12251	5.9948	6.67013	7.27138	5.89324
MMP17	6.86727	7.21451	7.41408	6.4982	6.54529	6.48732	7.35678	6.27098	6.83814	7.17697	6.9622	6.64162	6.93276	7.45105	7.05557	7.17585	6.74329	6.49759	6.27098	6.70074	7.03928	6.95126	6.58366	7.35707	7.09716	6.38535	6.52261	6.65635	6.86594	7.45348	7.1018	6.71278	6.77682	7.05416	6.96057	6.80503	6.97272	6.9035	6.79702	6.29004	6.68939	7.10123	6.64219	6.77852	6.28334	7.28974	7.13532	7.03409	6.8303
MMP19	7.27926	7.95696	7.26261	7.70812	7.24027	7.35269	8.70647	6.94524	7.90679	7.2167	7.43394	7.14874	8.19905	7.04041	7.30947	8.40876	7.49941	6.9622	8.21228	7.43661	7.81816	8.42652	7.92548	8.20682	7.57023	6.95786	7.37695	7.25116	7.26153	6.92847	6.60555	6.80503	7.92521	7.18945	7.60379	7.77317	7.10956	8.43435	7.50634	7.32553	7.20166	7.03596	7.58097	7.76405	7.86941	7.91772	7.28506	8.38138	7.69021
MMP2	8.25946	8.11137	10.0259	9.2807	8.58189	8.28294	8.54653	10.1192	7.9191	8.4735	8.45075	8.90222	7.86059	8.26788	8.79867	8.68466	8.10821	8.28637	8.31677	8.62857	8.8198	8.71828	9.96482	9.43435	9.01212	8.96851	8.98916	9.39341	8.58365	8.66078	8.62146	8.55843	9.03937	9.05563	8.24951	8.10282	8.71236	9.54958	7.69813	7.98294	9.28909	8.98141	8.35941	10.1623	9.64349	9.56173	9.71461	8.65776	8.73399
MMP20	5.39531	6.12835	5.12903	6.25796	5.99245	5.34832	6.05125	5.77635	5.85899	5.92081	5.4883	6.21205	5.93608	6.09843	5.4547	5.4547	6.11069	6.14986	6.35383	6.37931	6.2044	6.07888	5.63302	5.90321	5.78708	5.81044	5.52979	5.3847	6.07375	6.22509	5.60002	6.07975	5.64875	6.25558	5.8139	6.16681	5.33888	6.44675	6.18574	5.60113	5.47141	6.22435	5.07543	5.9371	5.92568	5.90378	5.66493	6.44295	5.94697
MMP21	7.41325	8.23368	6.61507	6.80941	7.69977	6.93354	6.66169	6.7529	6.89318	7.49967	6.17635	7.1386	6.26861	7.23588	7.16786	6.45097	6.95207	6.57951	6.51558	6.52632	6.9518	6.7397	6.76511	7.06846	6.37429	5.85779	6.35035	5.75444	6.98773	6.54529	6.68022	7.17371	7.25225	7.04011	6.6805	8.03825	7.06183	6.95702	6.99406	7.13046	6.43296	6.60639	6.84732	6.15266	6.29965	6.77961	7.13884	6.40448	6.50991
MMP23B	8.43374	8.3832	8.38376	7.48127	8.0694	7.72604	7.85298	7.99501	8.18924	8.70896	7.74857	8.41753	7.43501	8.19905	8.21169	8.00495	7.99069	7.65906	7.47655	8.13652	8.38789	7.93081	8.05278	7.86143	8.03259	7.53828	7.80511	7.568	8.3341	8.1752	7.76458	8.29456	7.88522	8.18326	8.5098	8.89573	8.31621	7.73275	8.23628	7.86716	8.00495	8.24921	7.80012	7.24879	8.05223	8.26305	8.15198	7.989	7.85945
MMP24	6.83386	5.55607	5.69671	5.53379	6.46685	6.37336	6.78987	6.33065	6.41511	6.80719	6.19709	5.84121	6.10786	6.2483	5.87464	6.47621	5.80566	6.34727	6.54122	6.71746	6.4187	6.19782	6.19594	6.34402	6.59094	6.20292	6.08483	6.08052	6.43843	6.59321	5.95814	5.94898	6.83948	6.56099	6.08861	6.30822	5.93323	5.99245	6.03349	6.12149	6.10162	6.53168	6.12989	6.46924	6.23397	6.65772	6.46924	6.33795	6.54558
MMP25	7.32995	7.53668	7.54644	6.74684	7.01449	6.86984	6.47504	6.66141	7.0561	7.05359	7.00014	7.38726	6.74243	7.26368	6.46265	7.29723	6.73491	6.65074	6.28602	6.89861	7.07332	7.45348	6.74711	6.98585	6.65554	6.55015	6.64329	6.5493	6.63424	7.10489	6.79946	7.10788	6.76648	7.34563	6.89318	7.79348	7.16592	6.90733	6.77682	6.56015	7.13318	6.73775	6.77991	6.629	6.42326	7.13588	7.22868	7.20848	6.70127
MMP27	5.65819	5.4913	5.56223	5.321	6.03662	5.30945	5.50186	5.56223	5.82451	5.95909	5.67609	5.53778	5.99245	5.69303	5.17296	5.59541	5.14593	6.00568	6.04818	5.45832	6.20845	5.53239	6.00385	6.02163	5.35093	5.99103	5.98864	5.11025	5.55226	5.63192	5.7835	5.5175	5.94431	5.92026	5.7045	5.81847	6.19085	5.9316	5.84868	5.80143	5.92943	5.58083	5.91974	6.08608	6.0534	5.62882	5.72056	5.93659	5.7061
MMP28	7.50795	7.05333	7.32501	7.02677	6.99459	7.34401	7.13184	6.96796	6.9314	7.30279	7.06514	7.50795	7.29634	7.25309	7.4385	6.99849	7.06209	7.02047	6.9035	7.04478	7.10324	6.93328	6.98664	7.4613	7.30064	6.78235	6.91365	7.13699	7.42283	7.32256	7.26752	7.38022	6.84112	7.28309	6.87662	6.65944	7.17232	7.20848	6.76343	6.9924	7.20358	7.37857	7.20108	7.09171	6.43023	7.03876	6.7024	6.83141	6.93707
MMP3	6.1444	6.24902	5.60113	5.39134	6.16834	5.7126	6.33764	6.33696	6.62952	5.53637	5.83205	5.21423	6.29669	5.68318	6.14873	5.465	6.00988	6.08483	6.00148	5.18754	5.88804	6.03349	5.90605	6.14603	5.64875	5.9005	6.12629	7.28807	5.92885	5.71991	5.92136	6.09919	5.74265	6.37869	5.51184	5.87464	6.20073	6.16333	6.19483	6.19815	5.66012	6.23685	5.60436	6.61051	6.48995	5.61953	5.56223	5.97172	5.90321
MMP7	6.68166	5.75293	6.09145	6.25107	6.72385	6.7752	5.60436	8.00686	5.15682	5.59004	6.06128	5.60329	6.10117	6.28143	6.04281	5.74557	6.34211	6.80138	6.05957	5.82633	6.14089	6.04602	6.66366	5.95464	5.92469	5.88804	5.772	5.62682	6.22964	6.10372	7.19806	5.82955	5.85293	5.61733	5.72461	5.96973	6.22546	6.13307	6.24902	5.9305	6.61051	5.50186	6.62483	8.86064	6.21972	5.98237	8.66662	5.91321	6.2435
MMP9	7.59453	6.40843	7.53055	7.11551	6.96249	6.86727	6.54587	7.53559	6.50373	6.89531	7.40805	6.77466	6.88264	6.78399	7.54349	7.35026	6.86456	6.93246	7.27497	6.69788	6.81516	7.1872	6.86727	7.37777	7.00224	6.81709	6.80826	7.55053	6.89215	6.86594	7.34349	7.02729	7.058	7.00198	6.70655	7.12552	7.19105	7.17063	6.8748	6.92603	6.93651	7.27761	6.95319	7.60323	7.18153	6.96249	7.50634	6.776	7.15065
MMRN1	9.08916	8.76884	9.60307	9.82387	8.86931	10.2852	8.13418	9.89685	7.98267	9.0649	9.59392	8.24004	9.21209	8.73183	10.4142	7.77151	9.12885	10.1504	7.06079	9.07447	9.01835	9.14539	9.74685	8.65502	8.63991	9.2998	9.11462	8.23255	10.1949	8.83491	9.39548	9.00462	9.57234	9.63995	9.35954	8.28006	9.24908	8.37967	8.84413	9.14238	9.32007	8.97838	8.83676	9.09496	9.56124	10.074	8.6445	8.80378	9.19996
MMRN2	9.20988	9.37993	9.30505	9.00529	8.56609	8.6751	8.97563	8.33881	9.04745	9.51622	8.98077	8.68311	8.67976	8.36385	9.36929	7.74358	8.59833	8.80282	8.97318	8.49997	8.90556	8.05719	8.66538	8.67355	8.76188	8.27918	8.94378	9.23925	8.86198	8.83928	8.48413	8.67444	8.19841	9.38373	8.99425	8.33498	8.3948	8.4973	8.34112	8.56362	9.12311	8.56638	8.6387	8.67918	8.75558	8.75403	7.67676	8.54349	8.72576
MMS19	9.36291	9.60751	9.19098	9.26569	9.20538	9.21209	9.5231	9.24706	9.48697	9.43773	9.34262	9.51484	9.0881	9.30711	9.36628	9.039	9.42613	9.17899	9.46838	9.3038	9.34716	9.08049	9.39804	9.2535	9.18304	9.14764	9.47424	9.10545	9.29424	9.43389	9.06455	9.2332	9.0791	9.39804	9.26332	9.17411	9.0946	9.44305	9.40512	9.34882	9.14577	8.96274	9.25267	9.13476	9.36844	9.25715	9.14687	9.28909	9.20577
MMS22L	5.92568	5.72141	6.31431	6.55217	6.64741	6.89294	6.40598	6.42175	6.14171	6.18211	6.80198	5.81253	6.68222	6.39881	6.72015	6.18103	6.48093	6.81873	7.45267	7.50239	6.11827	6.40416	6.44617	6.19192	6.69733	7.71493	6.76266	6.87229	6.43144	6.21716	6.57209	6.14912	6.12505	6.32674	6.45875	6.16719	6.18358	7.00278	6.48882	6.71499	6.12385	6.81516	6.61334	7.18616	7.23588	6.23258	6.70212	6.63737	6.60246
MN1	8.30141	7.37443	7.69104	6.9282	7.56004	7.21942	7.55516	7.09084	8.12631	8.16264	7.43235	7.94662	7.18588	7.67703	7.73743	7.44532	7.38315	7.10815	6.97571	7.05333	8.22821	7.40943	7.80565	8.13505	7.60514	6.75925	7.18127	7.20384	7.73412	7.87437	7.04313	7.43962	7.56059	7.29581	7.57134	7.76405	7.37057	7.30145	7.63388	7.33428	7.37197	7.53448	7.53724	7.11493	7.41656	7.42588	7.51766	6.71172	7.46913
MNAT1	7.6588	7.75075	7.89185	8.10426	8.34403	8.67976	7.97572	8.22586	8.03963	7.75981	8.32748	8.2357	8.81694	8.12132	7.94459	8.58735	8.20568	8.68499	8.19175	8.83359	8.06493	8.39359	7.87242	8.28754	8.40591	8.31707	8.27132	8.3101	8.04609	8.34433	8.65025	8.55723	8.37267	8.08673	7.95504	8.37674	8.37467	8.28351	8.26734	8.6657	8.25353	8.48326	8.58005	8.3933	8.10821	8.27045	8.86965	8.1612	8.59036
MND1	5.6573	5.21423	6.60051	5.9219	5.9948	6.44354	5.37151	6.35746	5.92417	5.91153	6.36594	5.20977	6.05384	5.84495	6.90245	5.74113	6.4985	7.28945	7.47739	7.44399	5.68593	5.96559	5.85231	5.66108	6.56377	7.71058	6.03442	6.22964	6.50549	6.06261	6.14759	5.68875	5.33395	6.33496	6.20404	5.444	6.03258	6.7241	5.91918	6.24215	6.01972	6.5972	6.2744	6.87368	7.11866	6.30061	6.84412	6.6742	6.17413
MNDA	7.32525	6.8328	7.13291	8.28725	7.77262	8.04071	7.33127	7.88605	6.64794	6.76538	8.22586	6.77794	7.66208	6.47447	7.34918	7.78269	7.03626	8.37267	7.67951	7.96545	6.91394	8.16207	6.83733	7.14052	6.94857	7.71192	7.53559	8.72388	6.9117	7.31113	8.34023	7.61615	7.23913	7.3138	7.06377	7.08342	8.2111	8.10876	6.33826	8.1583	7.98538	7.88659	7.51929	8.63379	7.30117	6.85412	8.66634	8.00547	7.66512
MNF1	9.19507	8.90524	9.01835	9.47469	9.2171	9.79638	8.9124	9.73181	8.61313	8.80755	9.20805	8.59376	9.39512	9.56649	9.02637	9.42781	9.29861	10.0016	9.79803	9.91023	9.39973	9.21098	9.67997	9.51151	9.59583	9.78336	8.5366	8.89445	9.22933	8.73215	9.76546	9.30057	9.9689	8.89984	9.02921	9.0603	9.29541	8.996	9.56746	9.51295	9.644	9.38797	9.38165	9.98172	9.96684	9.36972	10.599	10.1307	9.61
MNS1	6.03258	5.68417	6.36794	6.27745	6.11745	6.74581	6.15383	6.11589	5.84563	6.05293	6.39849	5.465	6.44206	5.91437	6.11308	6.09757	6.4441	7.04927	6.99515	7.21317	5.99531	6.01691	6.09061	5.85356	6.58786	7.20438	6.15729	6.8552	6.16037	5.89819	6.70016	6.10617	5.66012	6.084	5.95956	5.67609	6.31335	6.53606	5.9316	6.82753	6.15228	6.74052	6.05957	6.53059	7.27951	5.93608	6.84547	6.82806	6.33327
MNT	9.03381	9.38752	9.13365	8.77588	8.91811	8.58217	8.83231	8.51409	8.85613	9.31965	8.3243	9.07341	8.30282	9.43477	8.86629	8.71368	8.78735	8.21141	7.96066	8.64877	8.88143	8.62736	8.66017	8.94378	8.66202	8.16581	8.91949	8.92487	9.01835	9.24356	8.31361	8.68252	8.7052	9.17487	8.67082	9.13836	8.69442	8.48413	8.74848	8.43644	8.68406	8.42854	8.43998	8.40388	8.22792	8.93946	8.78448	8.75655	8.55072
MOAP1	8.13418	8.75875	8.56609	8.454	8.21604	8.17493	8.14341	8.09466	8.32889	8.23712	8.15063	8.39976	8.454	8.38464	8.36173	8.29044	8.31995	8.39269	8.4979	8.66844	8.04471	8.65205	7.98816	8.53202	8.681	8.19408	7.8303	8.17639	8.41724	8.27189	8.51949	8.69567	8.41837	8.45671	8.11365	8.9871	8.54592	8.73399	8.39774	8.54535	8.11591	8.62114	8.65502	7.94516	8.13275	8.66324	8.37905	8.55843	8.59276
MOB1B	6.85852	6.5297	7.67811	7.8628	7.41764	7.53365	7.16322	7.9402	7.22479	6.91831	7.55269	6.4759	8.16919	7.16237	7.94795	7.52708	7.32117	8.10225	8.04972	7.4884	7.57352	8.14748	6.48527	7.62364	7.86558	8.01385	7.71082	8.11987	7.98267	8.19292	7.52233	7.35131	7.26645	7.55978	7.99973	6.91911	7.39719	7.97265	7.17969	7.45105	7.13018	7.79213	7.72799	8.19841	7.54783	7.25116	7.49618	7.92603	8.27977
MOB2	8.35012	7.96125	8.14544	8.0312	7.91714	7.89185	7.8822	7.90429	8.34777	8.06493	8.18668	8.19292	7.63168	8.1583	8.20396	8.03287	7.98102	7.85185	7.6394	7.69048	8.03621	8.16667	7.9696	8.0295	7.78957	7.55053	8.27335	7.7962	7.79984	8.28725	7.99778	7.9947	8.22879	7.97515	8.06219	7.71304	8.0697	7.76954	8.02634	8.10282	8.09108	7.93081	8.08561	7.69519	7.61806	8.17145	7.87242	7.83868	8.18725
MOB3A	10.5792	10.0162	9.56697	9.89023	9.82035	9.00666	9.89139	9.50335	10.1078	10.4243	9.42059	9.87977	8.9059	10.001	9.78669	9.16097	9.9583	8.70362	9.19844	8.79251	10.0307	9.25908	9.7109	9.75119	9.18566	8.88963	10.2347	8.99979	10.1527	10.2305	8.82364	9.39011	9.11834	10.1647	9.41203	9.63707	9.42531	9.18948	9.74527	8.86559	9.49823	9.17265	9.23964	9.73716	9.19245	10.0615	9.11356	9.48462	9.14724
MOB3B	9.25388	9.25554	9.21286	9.23508	9.55658	9.51484	9.21401	9.0422	8.88896	9.15838	8.89952	9.30832	9.4197	9.85267	9.12384	8.521	8.97459	8.55245	8.87493	9.11725	9.70268	8.89818	10.0037	9.38967	9.38033	8.57607	9.19207	8.96473	8.38171	8.93946	9.38033	10.2503	9.01385	8.82594	9.66486	10.2153	9.25308	9.07978	9.66835	9.94152	9.43995	8.99565	9.47424	8.89479	9.06988	9.28438	9.78165	8.76788	9.68105
MOB3C	7.8284	8.14718	7.74134	7.85298	7.41354	7.95617	7.59042	7.60949	7.81039	7.45934	7.89823	7.87408	7.8206	7.23364	7.66956	7.74104	7.47797	7.93466	7.76294	7.70869	7.57273	7.49804	7.72548	7.18127	7.77431	7.51102	7.67676	8.01328	7.7621	7.11578	8.25489	7.83948	7.87378	7.65827	7.27901	7.53616	8.24921	7.78594	7.5375	8.23025	8.36769	7.89575	7.40177	7.44125	8.07487	7.39524	7.92548	7.69573	7.51239
MOB4	9.15249	8.87493	9.1465	9.15838	9.04639	9.58376	9.05278	9.40941	9.15137	8.81471	9.46794	9.07059	9.68363	8.96202	9.2167	9.2171	9.12127	9.70474	9.2179	9.02002	9.46558	9.14429	9.2998	8.97528	9.47556	9.17679	9.57192	8.52008	9.02775	8.58581	9.72597	9.88601	8.86064	8.86965	9.57192	9.46031	9.35411	8.74937	9.29308	9.13983	9.16403	9.88729	9.43217	8.74073	8.99634	8.91076	9.59737	8.89573	9.50923
MOBP	5.96108	6.58699	6.43903	6.29073	5.83205	6.38825	5.79113	5.50337	5.52156	5.86709	5.86129	6.23542	6.13268	6.33696	5.94023	6.06343	6.39791	6.03079	6.24111	6.16183	6.11149	5.88576	6.33826	5.98955	6.45574	5.95149	6.1912	6.36916	5.75962	5.91757	5.97172	6.16037	5.7835	6.61418	6.13937	6.8588	6.46238	5.84441	6.02301	5.98522	6.27542	5.63397	6.19301	5.86187	5.6184	6.14253	5.6815	5.85231	5.8251
MOCOS	7.90262	8.47553	8.10847	8.40733	9.13365	8.24865	7.85185	8.09078	8.52668	8.41693	8.36973	8.69598	8.51043	7.62839	7.82541	8.11679	8.07112	8.57916	8.51315	8.63625	8.3535	8.19119	7.81373	8.96103	8.24119	8.65472	8.08313	8.79835	8.27802	7.9416	8.73088	8.28206	8.44314	8.47059	8.35641	8.75403	8.23054	8.93842	8.25543	8.83897	8.85066	8.52929	8.93056	8.94345	7.76791	8.50388	8.14488	7.90209	8.58336
MOCS1	8.46683	8.34633	8.25461	7.95448	7.78984	8.0737	8.53745	7.80232	8.30141	7.82174	7.99643	8.21021	8.69411	7.9893	8.06607	8.54682	7.4575	8.11337	8.16264	7.70674	7.4656	8.72016	8.42133	8.33789	8.13478	8.11451	7.59505	8.1881	8.5913	7.64418	7.96066	7.67344	8.57856	8.08	8.64727	8.28813	7.91603	8.38435	7.48619	7.80232	7.88877	7.9851	7.91937	7.94795	8.47877	8.04301	7.92272	8.47672	7.76096
MOCS2	7.15882	6.7389	7.97348	7.84004	7.47078	7.92356	7.36126	7.85298	7.22563	7.3332	8.06607	6.55899	8.47877	7.46347	8.09584	8.01217	8.18556	8.47908	8.31038	8.04444	6.88718	7.584	7.8581	7.65827	7.82758	8.27832	7.27873	7.63388	8.4015	6.86076	8.10932	7.45673	7.85042	7.27497	7.66289	6.58087	7.84004	7.91368	7.44505	8.10679	7.77317	8.5776	7.86968	7.88054	8.75783	7.66046	8.34984	8.44786	7.56526
MOCS3	6.85442	7.07744	6.72359	7.18346	7.23169	7.24027	7.73969	6.86456	6.98037	7.54429	7.20492	7.24054	6.723	7.3103	7.35707	7.49112	7.54158	7.11279	6.94303	6.73159	7.10123	6.773	7.60055	6.68857	7.47986	6.91672	7.31223	7.07119	7.13725	7.10324	7.4613	7.37994	7.11331	7.32803	7.49888	6.8376	7.53113	6.88612	7.34085	7.50824	7.14902	7.37257	7.81706	7.18317	6.79646	7.60188	7.3837	7.09084	7.64204
MOG	6.39473	7.04478	6.08225	6.20183	6.87229	6.86701	5.90766	6.36097	7.2447	6.50843	6.83517	6.23473	6.82923	6.46865	6.27473	6.64413	6.45039	6.11745	6.55645	7.0338	7.38672	7.00842	7.18209	6.40448	7.18503	6.82563	5.55484	6.2099	6.48527	6.47916	6.7389	7.16979	6.63879	6.76372	6.9883	7.72658	6.93005	6.52261	6.83199	6.78818	6.19048	7.10237	6.43328	6.48732	6.09511	6.51019	6.88612	6.69431	6.48442
MOGAT1	5.95715	5.72707	5.46831	5.43176	5.3784	5.52156	4.86267	5.31517	5.00231	5.85779	4.90272	5.63998	5.17296	5.10402	4.93699	5.63302	5.60991	5.83995	5.48974	5.32369	4.39664	4.8845	5.76987	5.69487	5.08324	4.90272	5.00231	5.63192	5.63904	5.41702	5.39726	5.8915	5.61733	5.7126	5.50337	5.99382	5.76415	4.70769	6.04281	5.83694	5.6184	5.83458	5.80008	4.75207	5.42815	5.20977	6.4348	5.6468	5.69578
MOGAT3	6.93166	6.01548	6.17982	6.29237	6.63966	6.61051	6.29302	6.44884	6.62155	6.16719	6.14645	6.49759	6.18686	6.3869	5.77353	6.29302	5.96358	6.4357	6.32284	6.54012	6.74443	6.65717	6.88912	6.14365	6.53031	5.99861	5.81177	6.32316	6.69788	6.64905	6.17449	6.48852	6.44323	6.41723	6.16681	6.39035	6.80529	6.48995	6.08483	6.19301	6.85327	5.88861	6.62681	6.2703	6.45156	6.04992	6.60771	5.70934	6.26309
MOGS	9.66021	9.7217	9.6885	9.95112	9.4163	9.12813	9.80362	9.04673	9.59786	9.71145	9.47784	9.77825	9.29582	9.58192	9.97626	9.22699	9.89023	8.96952	9.5249	8.91613	9.46922	9.62398	9.33572	9.87793	9.49779	9.49017	9.53986	9.11871	9.52083	9.65115	9.02355	8.99285	9.52538	9.64505	9.51295	9.63458	9.32885	9.37373	9.55288	9.06594	9.48278	9.23508	9.8408	9.41025	9.64808	9.68259	9.33201	9.77038	9.24592
MOK	6.87203	6.65973	6.92796	6.5096	6.48036	7.11466	7.11252	6.67446	7.3695	6.56183	6.62766	6.88665	6.82617	6.69931	6.79507	6.61191	7.43606	7.14846	7.1195	6.69405	7.30807	6.62513	6.59857	7.51102	6.64715	6.6946	6.99626	6.94719	6.72015	7.18209	6.71364	7.13669	7.18292	6.71583	6.58449	6.44675	6.53575	6.59772	7.02567	6.4821	6.65436	6.88451	7.03983	6.47129	6.96166	6.57331	6.66928	6.68718	7.30409
MON1A	7.18973	6.82063	6.76187	6.38941	6.6196	7.04556	6.76648	6.70979	6.53986	6.52776	6.70737	6.73351	7.00092	6.91091	6.95018	6.85686	6.68306	6.86372	6.94524	6.66366	6.691	6.68387	6.9622	7.2504	6.73463	6.6742	6.67995	6.9622	7.02455	6.58087	6.78126	6.64577	7.3009	7.06051	6.78017	6.72829	7.13699	6.63007	6.67966	7.03682	6.86897	7.15882	6.91333	7.19133	7.13699	6.85548	6.8102	6.84112	6.65635
MON2	9.55706	9.2167	9.64239	9.59737	9.7334	9.77881	9.42446	9.62608	9.84617	9.07308	9.68472	10.0442	9.89023	9.27082	9.51343	9.69371	9.29346	9.5287	9.16549	9.93001	9.69636	10.1999	9.54469	9.67703	9.54818	9.68957	9.84192	9.73181	9.81801	9.45813	9.68531	9.78283	9.57095	9.22281	10.1479	10.0529	9.78724	9.80473	9.74743	9.85506	9.79005	9.35331	9.67654	9.01869	9.50695	9.27156	9.08628	9.28595	9.56894
MORC2	8.93532	9.22933	9.13652	8.88075	9.18193	8.73884	9.32802	8.34343	9.31462	8.89885	8.90087	9.39892	8.61711	9.08442	9.06775	8.88014	8.90054	8.27132	8.79411	8.72016	9.03135	8.81116	8.86797	9.46881	8.81595	8.5332	9.02921	8.82237	8.54977	9.32843	8.69883	8.70072	9.06914	9.17007	9.03448	9.20731	8.85449	8.84613	8.87393	8.84185	8.76915	8.61498	9.12204	8.6657	8.82817	8.91176	8.61681	8.86099	8.80314
MORC2-AS1	6.43328	6.57619	6.06903	6.56348	6.24318	7.02947	6.55476	6.60106	6.04992	6.23149	6.17484	6.56951	6.94992	6.94385	5.80634	6.43023	7.02537	6.46118	6.65185	5.72461	6.0419	6.24491	6.38027	6.5831	6.72271	6.39697	6.68769	6.26	6.83841	6.8997	6.94992	5.73264	6.01084	6.36338	6.57447	6.19301	6.75263	6.20183	6.77331	6.74079	6.00613	6.21749	6.55534	5.90605	6.37461	6.78235	5.92832	5.91044	6.12877
MORC3	9.45859	8.06439	8.80693	9.616	9.17083	9.24869	8.98813	9.04745	9.61335	8.68563	9.39633	8.96067	8.98849	9.31341	9.24706	8.83867	9.21133	9.28438	8.90942	9.01385	8.95151	8.88469	8.56846	8.84967	9.01453	8.51253	9.36291	9.05996	9.134	9.41242	9.2175	9.74413	8.81726	8.92013	9.30872	8.73498	9.35213	8.35236	9.15581	9.13513	9.19881	8.97049	9.16928	8.71054	8.31038	9.17899	8.9854	8.17059	9.15176
MORC4	10.7845	11.6936	11.2905	11.0972	11.3894	11.3811	11.1615	11.0994	11.1593	11.329	10.9919	11.5227	11.7054	11.2286	11.1659	11.5658	11.3529	11.0851	11.3086	12.084	10.9232	11.8387	10.985	11.1158	11.7246	11.3062	10.732	11.7012	11.3726	10.9727	11.3668	11.2195	11.7363	11.1878	11.7012	11.95	11.4723	11.9003	11.5166	11.9003	11.64	11.3726	10.9349	11.1219	11.6659	11.1833	11.7129	11.4881	11.0994
MORF4L1	9.56033	9.72228	9.56173	9.19393	10.0807	9.84916	8.88767	10.058	9.87671	9.4528	9.39548	9.84792	10.6897	9.2175	9.65063	10.4013	9.32921	9.93894	9.90763	9.38579	10.0121	9.30909	9.22356	9.40816	9.69686	9.88904	9.45727	9.15949	9.4502	9.94349	10.2144	9.60028	9.64808	9.91792	9.06173	9.94284	9.46648	9.35294	9.76706	10.1283	9.12813	9.96215	9.75881	9.05598	9.74904	9.70156	9.60557	9.48232	10.1401
MORF4L2	10.599	10.4789	10.9086	10.5979	10.8505	10.9478	11.5489	11.5196	10.8474	10.9691	11.0244	10.3273	11.4914	11.1789	10.6322	11.1096	10.9478	11.17	10.761	10.3693	11.2824	11.0632	11.1921	11.0351	10.8132	10.8074	10.9478	10.0814	10.92	10.8204	10.8045	10.7028	10.5609	10.6421	10.5334	10.7973	10.4623	10.724	10.9583	10.7748	11.0632	10.9867	10.9398	10.8646	10.7079	10.9528	10.6667	10.5291	10.7776
MORN1	6.52632	6.91091	6.72773	6.25248	6.69405	6.4827	6.25285	6.66448	6.81955	6.67256	6.15345	6.94719	6.6351	6.55072	6.07506	6.50284	6.38722	6.34083	5.99052	6.72549	6.60941	6.18976	6.51733	6.1444	6.39319	6.08225	6.53197	5.99531	6.75235	6.45875	6.37899	6.54702	6.27643	6.69874	6.72155	6.49142	6.56839	6.2788	6.67497	6.26138	6.26483	6.73351	6.64329	6.05778	6.34211	6.52377	6.57066	6.19594	6.52024
MORN3	9.0362	9.30832	8.95462	8.66506	8.95322	8.80535	8.58217	8.34197	8.59927	9.10725	7.82571	9.57947	8.34082	9.49643	9.18606	8.3249	9.18379	8.40446	8.0472	8.56877	9.0218	8.13106	8.0803	8.80154	8.7854	7.69786	9.07447	8.93257	8.87917	9.41286	8.68252	9.03278	9.03315	8.75027	8.44462	7.91829	8.78353	7.59891	9.07341	8.55633	8.77872	8.60046	8.98883	8.12395	7.54158	9.10692	8.43913	7.28224	8.96784
MORN4	6.05695	6.12068	6.1099	6.67232	6.79537	6.30687	6.5096	6.32482	6.3831	6.55702	6.51019	6.36157	7.05359	6.29467	6.06992	6.64823	7.09286	6.26309	6.93788	6.084	6.38374	5.71991	6.13661	6.26274	6.37492	6.75124	6.51849	6.55784	6.17335	6.31493	6.95126	6.07284	6.77655	6.03615	6.1752	5.73498	6.65074	6.70546	6.10948	6.83868	6.51995	6.45722	6.05125	6.80665	6.81596	5.9606	6.46743	6.46865	6.26964
MORN5	6.63092	5.69838	5.87058	6.81132	6.11711	5.99531	5.84868	5.8251	6.19011	6.46381	5.56094	6.40627	6.23004	6.11745	6.26347	6.36727	5.72296	6.11149	6.67995	5.71107	6.5387	6.10372	6.48122	6.72549	5.91705	5.83813	5.25584	5.88804	6.60471	6.26551	6.36217	5.9963	6.35477	6.54328	5.68593	6.1989	6.24491	5.86649	5.88402	5.96405	5.48974	6.25627	6.13226	6.73184	5.41702	6.25968	6.31822	5.68237	6.2286
MOS	6.83141	6.36822	6.52171	6.75318	6.56463	6.97351	6.71087	6.71417	6.77466	7.05198	6.74358	6.77824	6.74632	6.53396	6.85159	7.00682	7.04584	6.34917	6.68939	6.77114	6.84326	6.97298	6.71636	6.49317	6.72045	6.77628	6.7397	6.29205	6.6946	6.79537	6.57672	7.0153	6.66867	6.77331	6.72127	6.69818	6.81325	6.11468	6.91967	6.23611	6.4759	7.00523	6.78542	6.59321	6.64823	6.99738	6.96847	6.40039	6.73918
MOSPD1	7.7037	7.48565	8.12104	8.02719	8.01579	8.54111	7.90537	8.52488	7.99069	7.63031	8.61803	7.87437	8.50174	8.65146	7.97182	8.70961	8.38905	9.55239	8.24865	8.08704	8.55159	8.38522	8.37526	8.43495	9.38797	8.83325	7.8543	8.33296	7.46103	8.04271	9.14092	9.07482	8.75875	7.64786	8.91881	9.19542	8.61313	8.81244	8.29968	9.19245	8.35323	9.19919	9.03755	8.02346	7.77598	8.19091	9.64093	8.22062	9.00219
MOSPD2	8.78898	7.18346	8.81851	8.69505	8.30168	8.70768	8.71147	9.51857	8.64356	8.70551	9.33485	7.65516	9.20268	8.39656	8.9715	9.17526	8.60346	9.50243	9.0362	8.95759	8.77778	9.55849	8.25043	8.51496	8.70614	8.7594	8.95355	8.35826	8.85998	8.4962	9.19768	8.48658	8.9232	8.35012	9.16928	8.94983	8.70896	8.72897	8.44902	9.23201	8.66295	8.93598	9.48009	9.43262	7.84722	8.85737	9.40467	8.84776	8.58461
MOSPD3	8.10622	8.16946	7.89492	7.41408	7.59646	7.6383	7.65158	7.95334	7.93716	8.16292	7.556	8.07203	7.43825	7.93356	7.99263	8.05001	7.81095	7.47824	7.38182	8.1881	8.13564	8.0041	7.92136	8.05662	7.80203	7.47242	7.50436	7.53391	8.02038	7.97771	7.72913	7.857	8.0754	7.84224	7.72604	8.18893	8.02181	7.53473	8.02806	7.78379	7.70647	8.06797	7.55378	7.83453	7.55105	8.03679	7.84114	7.59341	7.56004
MOV10	9.04927	9.19062	8.98883	9.15395	9.27045	8.96784	9.6628	8.75751	9.12088	9.32843	9.0218	9.4599	9.21941	8.85066	9.43082	9.2535	9.15321	8.43913	9.30139	9.25908	8.97215	8.92723	9.02219	9.34969	9.43389	9.13909	9.57282	9.0603	9.06879	9.0218	8.95116	8.75309	9.0859	9.03479	9.33244	9.5231	8.73498	9.34676	9.0362	9.02322	8.90942	8.95322	8.74636	9.2807	9.59583	9.09976	9.0362	9.09208	8.88143
MOV10L1	6.11308	6.27371	6.69213	6.23861	5.60224	5.90709	6.06386	6.27914	6.34695	6.13504	6.31235	6.45212	6.05733	6.38249	6.28602	6.33327	6.30619	6.44295	6.09632	6.16909	6.23576	6.29932	6.36404	6.68939	6.62238	6.10372	6.16183	5.81847	6.45844	6.50225	6.38027	6.1779	6.2884	6.64794	6.60582	6.59803	6.68022	6.3111	6.83895	5.99581	6.12186	5.98144	6.0085	6.36976	5.80566	6.45606	6.19929	6.03398	6.1151
MPC1	8.00713	7.86664	8.52249	8.57544	8.77134	8.72576	8.35265	8.89281	8.47966	8.64877	8.28637	8.09357	8.22613	8.67825	8.07203	8.75151	8.19091	8.91076	8.44726	8.44056	8.84445	8.54318	8.48413	8.4741	8.27715	8.79443	8.25461	8.62272	8.4537	8.26031	8.85416	8.64081	8.1399	8.54442	8.39359	8.23228	8.59006	8.08088	8.75751	8.5682	8.57607	8.46016	8.71205	9.10619	8.29278	8.84545	9.06844	8.33121	8.5438
MPC2	9.28834	9.18418	8.97215	9.22165	9.39094	9.639	9.21439	9.10119	9.44217	9.35455	9.81224	9.25594	9.88729	9.18379	9.50923	10.0106	9.57329	9.9038	10.0748	10.3005	9.21248	10.4553	9.40146	9.55239	9.98103	10.0378	9.37993	9.49376	9.76158	9.018	9.87913	9.70268	9.90571	9.2852	9.41286	9.65669	9.41797	10.2161	10.0501	9.58475	9.38839	10.1448	9.57657	9.49921	9.94022	9.47646	9.94981	10.2598	9.78226
MPDU1	9.98655	9.68585	9.94213	10.1062	9.8008	10.1275	9.84977	10.0814	9.3312	9.87733	9.84676	9.54325	9.98862	9.86818	9.88042	10.497	10.2416	10.1567	9.94152	10.1623	9.69994	9.71201	9.97025	10.1495	10.1145	9.9121	9.92291	9.16515	9.88231	9.66738	10.3571	9.61387	10.5456	9.66389	9.79005	9.76877	10.2084	9.40237	9.74959	10.3732	10.1875	10.1078	10.0294	10.4473	10.3703	10.107	10.52	10.2573	9.89321
MPDZ	8.7146	8.43344	9.23703	9.15763	9.00254	8.78415	8.89607	8.98141	9.00698	9.05996	9.24433	8.47236	9.03583	8.67355	8.92688	8.31361	9.00188	9.05173	8.95083	8.9974	10.1062	9.0253	8.95494	8.16091	8.88663	9.29701	8.88598	8.87493	9.43346	9.37502	8.93089	8.62638	8.5916	9.04537	9.42446	8.41724	8.34955	9.30505	8.35796	8.77134	8.71796	8.37791	8.4979	9.36376	9.59097	8.46453	8.56997	8.99017	8.80985
MPG	8.19935	8.22792	7.79348	7.43962	7.70147	7.66512	7.84858	7.67315	7.85514	8.23857	7.67012	7.95919	7.35678	7.77093	7.68771	7.71773	7.72441	7.3582	7.15331	7.66208	7.87888	7.91284	7.70896	7.64418	7.56634	7.4399	7.63498	7.27168	7.99209	7.94432	7.38079	7.83173	7.83843	7.66956	8.09301	7.83975	7.6532	7.40609	8.01752	7.63552	7.73856	7.80594	7.6866	7.31708	7.58908	7.84637	7.64556	7.80458	7.37029
MPHOSPH10	7.85598	7.54539	8.21228	8.16835	8.19145	8.62796	8.32719	8.58612	7.98158	8.47728	8.99182	7.99912	8.71114	8.32801	8.425	8.17377	8.36885	8.89122	8.7273	8.16946	8.37086	8.48566	8.0608	8.15601	8.21777	8.43344	8.43052	8.21661	8.37818	8.28065	8.78059	8.37299	8.24664	8.00329	8.56515	8.60799	8.45872	8.2751	8.37762	8.90651	8.42705	8.46217	8.58336	8.54474	8.82689	8.16807	8.55042	8.36325	8.50565
MPHOSPH6	6.8967	6.78542	6.7904	7.41681	7.28144	7.65079	7.37752	7.16953	7.12391	6.71691	7.857	6.57421	7.49862	6.90565	7.02811	8.09357	7.47824	7.84276	8.37818	7.83843	7.36239	7.56634	7.31142	7.03764	7.55408	8.48083	7.2008	7.24879	7.76124	7.24082	7.91257	6.85823	8.25946	7.3554	7.13642	7.06514	6.81927	7.91062	7.42781	7.55323	7.15117	7.70174	7.77233	8.44233	7.94689	7.38726	7.63858	8.19603	7.38315
MPHOSPH8	8.43615	7.66072	7.90454	8.19234	8.19546	7.96097	8.44697	8.26955	8.45429	7.47435	8.54535	8.07431	8.48236	7.99501	8.00114	7.99583	8.08868	8.13387	8.41193	8.37556	8.61525	8.94482	8.19463	8.21228	8.40929	8.51194	8.29486	8.12514	8.23025	8.34051	8.32947	7.94187	8.26587	8.19696	7.59865	7.68143	7.85783	8.48748	7.89185	8.05001	8.3426	8.12043	8.09919	8.42591	8.29968	7.88389	8.38789	8.20044	8.23454
MPHOSPH9	7.22841	7.18973	7.6189	7.84503	7.68992	8.51922	7.62839	8.27862	7.7554	7.58667	8.06334	7.49245	8.32889	7.53309	7.84276	8.21228	7.90481	8.31593	8.38757	8.82752	7.65989	8.2925	8.0472	7.51161	8.05385	8.66048	7.68908	8.10876	8.31361	7.32285	8.2331	7.85622	8.00604	7.6643	7.93938	7.56446	8.08283	8.29599	7.79509	8.30053	7.68059	8.04156	7.79295	8.03908	8.44989	7.68634	8.39269	7.90318	7.84141
MPI	7.34755	7.84584	7.63137	7.588	8.05385	7.92021	7.94689	7.64176	7.93632	8.1723	7.74501	7.41736	8.46741	8.0232	8.03538	8.11451	7.89629	7.51319	8.47994	7.92658	7.71522	8.16862	7.66674	8.27246	7.98483	8.13505	7.81264	8.01411	7.80958	7.76294	7.66871	7.60055	7.71356	8.0351	7.32775	7.80931	7.48979	8.30458	7.79843	7.78186	7.77011	7.97936	7.55516	8.37526	8.29997	8.08532	7.99501	8.71114	7.81791
MPL	6.83703	7.19833	6.91701	6.59122	6.5983	6.67995	6.69351	6.46981	6.82727	6.90165	6.91529	6.76084	6.97599	7.06649	6.84412	6.75514	6.60609	6.67232	6.47304	6.82645	6.62238	7.05416	6.73051	7.07199	6.4257	6.71034	6.71446	6.77412	6.59663	6.94579	6.78514	6.71201	6.57502	6.83703	6.90191	6.77007	6.74386	6.57894	6.90539	6.63708	6.4648	6.9518	6.6271	6.49879	6.5972	6.8344	6.60691	6.89912	6.79566
MPLKIP	9.84497	10.4948	10.5434	9.519	9.89139	9.99067	10.3504	10.0915	10.3466	9.80139	10.2058	9.70574	10.0945	10.4948	10.1115	10.7307	10.0507	10.336	9.54131	10.273	10.5166	10.185	10.0718	10.1487	9.8233	9.80755	10.0183	10.1599	9.78551	10.4981	10.6667	10.55	9.89257	9.9038	10.5402	10.1495	10.8753	10.4853	10.4405	10.5908	10.1153	10.4779	10.0631	9.96547	9.64296	10.0748	10.2979	10.4183	10.405
MPND	8.0472	8.0041	8.38876	7.33157	7.79706	7.46347	7.99611	7.71164	8.03011	8.3101	7.73601	7.83228	7.58097	7.8223	8.22613	7.81205	8.09948	7.59948	7.68501	7.57928	8.10166	7.34755	8.15258	7.95219	8.23255	7.59784	8.21458	7.88084	7.8251	7.98209	7.4524	8.37935	7.78402	8.27454	8.13275	7.8425	8.19841	7.72441	8.25408	7.77431	7.46484	7.64259	7.6918	7.71411	7.80764	7.93272	7.44399	7.86558	7.79427
MPO	7.53191	6.44499	6.35906	6.35537	6.58983	6.40995	6.4066	6.49345	6.38124	6.47534	7.14574	6.67751	6.40995	6.43051	6.67751	6.69959	6.63453	6.06002	6.22793	8.18179	6.42451	6.50086	6.39096	6.47388	6.1806	6.71583	6.37711	7.22756	6.29335	6.77573	6.47332	6.17413	7.11866	6.63424	6.5859	6.39222	6.45039	6.73918	6.32482	7.31572	6.40388	6.58284	6.56523	6.27809	7.85298	6.26448	6.40934	7.40343	6.25761
MPP1	10.5212	10.7553	10.5413	10.3781	10.7691	10.3246	10.2512	10.2495	10.6001	10.4623	10.8204	10.1401	11.2195	10.0711	10.8074	11.4817	11.1053	10.9249	11.6858	11.4631	10.3628	10.8865	10.5609	10.6819	11.1833	11.6214	10.0336	10.8785	10.9988	10.0601	10.3974	10.6261	10.7443	10.8059	10.6568	10.8737	10.4533	11.64	10.8974	10.907	10.673	11.2527	11.0425	10.8219	12.0274	10.9398	10.663	12.1019	11.0351
MPP2	7.17722	6.52261	7.08949	6.45364	7.11894	6.93971	6.74991	6.36883	7.12333	7.27844	6.37303	7.17585	7.31168	6.84944	7.2295	7.09113	6.93302	6.56951	7.71579	6.92293	6.50342	7.11493	6.54818	7.04954	7.44754	7.13291	6.7937	7.39248	6.65607	6.87068	6.74162	6.5859	7.13184	6.52661	6.59067	7.43799	6.66141	7.23643	6.98472	7.02537	6.56377	7.01558	6.17176	6.856	7.26503	6.88718	7.34166	6.62265	6.62127
MPP3	6.84056	6.71308	7.03849	6.51108	6.28566	5.8988	6.7606	6.08654	7.20764	7.04815	6.91556	6.75736	6.24562	6.55899	6.58896	6.9282	6.83625	6.36157	6.57209	6.18793	6.7857	6.54558	6.59377	6.69047	6.93089	5.87882	6.62127	5.80566	6.34629	6.62793	6.36794	7.1152	6.21317	6.78071	7.05007	6.31854	6.53426	6.38059	6.51995	6.62543	6.70016	6.27914	6.71172	6.70127	5.7045	6.90083	5.95096	6.5153	6.46804
MPP4	6.23756	6.14479	5.40144	6.80993	5.72854	5.99768	5.32623	5.99813	6.22964	5.60991	6.33663	5.85471	5.83205	5.20977	5.55104	5.52156	6.38059	6.10035	5.91599	5.99904	6.29734	6.3941	5.79871	5.6206	6.426	6.03258	5.95909	6.06261	5.74031	5.88634	5.66202	5.83393	5.84691	5.71744	6.4066	6.34695	6.17676	6.09511	5.87999	6.5286	5.9316	5.7045	5.61629	5.79113	6.19227	6.21173	5.30392	5.85717	6.11308
MPP5	10.0231	9.71252	10.1464	10.2659	9.60847	11.4096	9.65821	9.65419	8.88437	8.54977	10.3292	10.9547	10.8429	10.0974	9.59341	10.2712	9.66486	10.1639	9.65923	10.2616	9.29424	10.0449	9.91526	9.95235	10.03	10.4414	9.40103	10.2338	10.6188	9.12168	10.0142	9.6618	10.7041	9.75934	10.0937	10.1268	10.4283	10.3078	10.1153	10.4959	10.4041	10.1393	10.5267	8.97215	9.50923	9.67654	10.5588	9.99887	10.0189
MPP6	5.64487	5.50746	6.5096	6.22082	6.31822	7.32144	6.00148	6.82163	6.54502	6.59746	7.27844	5.42077	7.44479	6.04513	6.98365	7.15577	6.42388	6.84863	7.76321	7.18264	5.88165	7.56856	6.50702	6.51108	7.14407	7.27926	5.87882	6.92374	6.6902	6.6125	6.95264	6.69597	6.16946	5.74113	6.28334	6.58669	5.7559	8.13652	5.93108	7.5669	6.84326	6.57727	7.39824	6.83056	7.04478	6.55812	6.71877	6.88587	6.8967
MPP7	7.80738	7.83312	8.23282	8.24604	8.12774	7.94635	7.66701	7.92658	8.09437	8.30109	8.92116	7.40917	8.37998	7.86716	8.55601	8.61588	8.64633	8.27918	8.87329	9.15059	7.76846	8.63564	7.39797	7.82758	8.86696	9.48413	8.27891	8.18179	8.86559	7.36725	8.06305	8.40902	8.25543	7.96679	8.3921	8.521	8.18979	9.13909	8.66693	8.56059	8.13535	8.32889	8.11337	8.16581	9.03517	8.38522	8.21692	9.27519	8.20159
MPPE1	7.45294	7.8195	7.99943	7.62048	7.80708	7.98019	8.034	7.98956	7.99008	7.73574	7.71192	7.6565	7.71304	8.18839	7.74186	7.54812	7.78155	8.06466	7.76929	7.65028	7.68771	7.25145	7.85378	7.9696	7.82457	7.73024	7.77431	8.16355	7.5642	7.87465	7.65568	7.60434	7.49693	7.77955	7.59561	6.91091	7.82896	7.67703	7.9482	7.53139	8.08478	7.69977	8.01752	7.97908	7.3662	8.43913	7.54944	7.5295	7.7263
MPPED2	6.34789	6.68913	6.91672	7.14768	6.60499	6.59886	6.99765	6.27579	6.6742	6.5297	6.81709	6.37931	6.80693	6.38501	6.84863	6.81078	6.53259	6.90866	7.00871	6.91365	6.46656	6.85711	7.79818	7.00198	6.76133	7.11551	6.43051	6.93971	6.90866	6.46685	6.60499	7.06904	6.97734	6.74796	6.56183	5.54703	6.8769	7.00792	6.49317	6.96277	7.03433	6.89396	6.23685	6.4917	7.15306	6.66113	6.94079	7.57714	6.67471
MPST	8.07706	7.98267	7.82786	7.51848	7.72941	7.31087	8.00252	7.46942	7.77654	7.88632	7.62394	7.75436	7.56339	7.92215	7.6532	7.58532	7.78508	7.29218	7.50409	7.54644	7.73521	7.98875	7.67731	7.8406	7.63444	7.37752	7.53448	7.27497	8.02094	7.67096	7.62759	7.69736	7.68335	7.971	7.8303	7.86308	7.65543	7.57768	7.93437	7.568	7.66647	7.37443	7.86884	7.54017	7.62104	7.74966	7.53698	7.52094	7.51543
MPV17	9.93439	10.2204	9.7334	10.0733	10.1401	9.60078	9.88416	10.0631	9.97025	9.83028	10.0536	10.116	9.92418	10.0224	9.87246	10.1916	10.3023	9.97422	10.4584	9.83267	9.83432	9.76435	10.3005	10.0487	10.0487	10.1115	10.0037	9.92162	9.97556	9.80362	10.2305	9.93131	9.93254	10.1875	9.9051	9.95626	10.1583	10.2478	9.89927	10.1032	10.1062	10.3023	9.90763	10.4454	10.2363	9.96149	10.3589	10.3856	10.1283
MPV17L	7.08426	6.41723	6.58029	6.42388	6.92796	7.2736	6.86182	6.3202	6.4985	6.28602	6.89185	6.44118	6.41059	6.13383	6.66228	6.91141	7.13101	6.32214	7.17397	7.33863	6.61904	6.22725	6.86076	6.99597	7.06514	7.02021	6.3111	5.84441	6.36916	7.24332	6.94524	6.07464	7.74268	6.63937	6.53059	6.45782	6.53313	6.29932	6.35873	7.26618	6.54789	6.54414	6.74581	6.86102	6.71391	6.85245	6.84597	6.86594	6.57209
MPV17L2	7.90069	8.27335	8.18445	8.00252	8.30489	8.12514	8.30109	8.07027	8.2172	8.27306	8.02122	8.72795	8.17032	8.0295	8.07313	8.67197	7.9575	7.94956	8.24231	8.20682	8.18839	8.27745	8.00225	8.15288	8.36857	7.76981	7.91544	7.63911	8.14256	7.6618	8.11649	8.28034	8.33584	8.31243	8.21346	8.44697	8.50268	8.40122	8.29771	8.12015	8.10876	8.36114	8.20479	8.73719	8.16919	8.39535	8.67946	8.38611	7.89322
MPZ	6.40751	6.20183	6.35939	6.56922	6.68279	6.36497	6.33231	6.11188	5.92516	7.21372	6.10617	6.53899	6.23149	6.31173	6.16333	6.88964	6.38941	6.49672	6.48093	6.75018	6.45782	6.44118	6.68743	6.0183	6.67831	6.34211	6.50197	6.00709	6.35225	5.9791	6.84083	6.67634	6.40329	6.78763	6.6869	6.83414	6.36097	5.30119	6.72967	6.13622	6.04818	6.8317	6.64933	5.4883	6.46351	6.33663	6.83307	6.02841	5.95003
MPZL1	8.85582	8.97083	9.88165	9.28481	9.519	8.79509	9.86099	9.38622	9.30872	9.67907	9.69891	8.52725	9.70044	9.39382	9.55949	9.41286	9.40281	8.5281	9.78226	9.92353	9.02423	10.1231	9.43082	9.51015	9.67289	10.2503	9.27045	9.10478	9.54131	9.21322	8.79996	8.56243	9.2042	9.33038	9.87182	9.68313	8.5198	10.6225	9.32288	8.83705	9.00323	9.27435	8.85161	10.001	10.4365	9.99818	9.78894	10.1842	9.11284
MPZL2	6.38469	5.9338	6.09349	6.84757	6.01225	6.52377	6.53958	7.77206	5.6439	5.76033	6.18651	5.56826	5.58888	5.94431	6.04992	5.87938	6.30981	6.98037	6.66366	5.26626	6.09511	6.35839	7.6347	5.85717	5.99861	6.09229	6.01179	6.09019	5.4883	6.00102	6.45069	5.78907	5.73498	6.10869	5.81662	5.84374	6.35565	5.93923	5.71344	6.29634	7.29441	5.85529	6.18793	7.73829	6.51078	6.25175	7.10008	6.22471	6.08355
MR1	7.29526	7.65799	7.67649	8.02094	7.81706	7.93466	8.30856	8.29828	7.83423	7.61396	8.11905	7.23831	8.477	7.61263	7.78241	8.48597	8.04887	8.27394	8.454	8.01188	7.53249	8.32748	8.03287	8.26197	8.29941	8.36143	7.88659	8.0041	7.96325	7.90679	8.21516	7.86086	8.2578	8.00383	7.61263	7.57659	7.75047	8.36829	7.87859	8.11392	7.85488	8.17865	8.01163	8.93395	8.52782	7.72885	8.5234	8.52695	7.91603
MRAP	7.07744	6.84356	6.30032	6.73748	6.72549	6.46351	7.00092	6.28873	6.71007	6.50168	6.35383	6.9419	6.49907	6.67154	6.6805	6.2521	6.65295	6.67367	6.58258	6.76401	6.55249	6.9145	7.01394	6.32516	6.38249	6.47304	6.53286	6.63651	6.78542	6.98555	6.92049	6.50138	6.79259	6.96361	6.72466	7.23143	6.82836	6.76266	6.8588	6.78791	6.73024	6.58002	6.64823	6.32214	6.88803	7.02976	6.47247	6.86618	6.75898
MRAP2	6.91942	5.98575	5.61195	5.63806	6.19048	6.53606	5.94592	5.87119	5.99954	6.39442	6.00477	6.50875	6.06128	6.10372	5.71595	6.29932	6.04421	5.69127	5.85779	5.66585	6.25175	5.8352	6.25461	6.08268	5.73498	6.13816	5.78841	6.09919	6.24419	5.7357	5.41702	6.65215	6.09594	6.26483	6.03973	6.7352	6.16909	5.30661	5.98237	6.03703	5.2526	5.7835	6.16985	6.01925	5.82315	5.30392	6.2987	5.39939	5.582
MRC2	6.67232	7.52624	8.00604	6.86486	7.40395	6.83467	7.033	7.51682	7.04368	7.59204	6.89046	7.33243	6.7397	7.59228	7.05007	6.80993	6.96277	6.80826	7.03491	7.49618	7.51626	7.05499	8.06277	7.38182	7.2747	7.17089	7.04503	7.41299	6.90975	7.18833	6.89699	7.11033	6.72213	7.42257	7.16953	6.73382	7.04584	7.25743	7.26075	6.39697	7.29137	7.17996	6.54759	7.73601	7.57928	7.43183	7.65292	7.08208	6.5516
MRE11A	6.86756	6.98365	7.55736	7.39408	7.33678	7.68855	7.42641	7.23418	7.42419	6.9314	6.98093	7.23696	8.14458	6.75183	7.20874	7.70006	7.25116	7.7336	7.80538	7.82651	6.86155	7.32803	7.47242	7.16618	7.55844	8.26332	7.10008	7.41656	6.97979	7.13452	7.65053	7.18861	7.54484	6.87504	7.8348	7.0903	6.97921	7.73109	7.77262	7.94635	7.29029	7.76791	7.62286	7.29553	7.34645	7.17343	7.5899	7.76011	7.74472
MREG	7.89629	7.84419	7.51626	7.7197	7.79372	7.12062	6.73159	6.667	7.49431	7.14902	7.23418	6.8091	7.30833	7.9696	7.60351	7.16403	7.6726	7.34616	8.12043	7.48619	7.52039	6.96874	6.3399	7.41952	7.35848	7.87944	7.78379	7.88389	7.46776	8.06305	7.47797	7.81791	7.34861	6.936	7.6618	6.39697	7.41952	7.2126	7.51682	7.3753	7.78296	7.16403	7.26834	7.1919	7.80263	7.98398	6.60246	7.94544	7.41079
MRFAP1	10.4233	10.4161	10.5445	10.5862	11.1053	10.3801	10.2979	10.4344	10.6832	10.3504	10.2161	10.7567	10.7457	10.1574	10.5689	10.3589	10.4634	10.5555	10.7928	10.6718	10.3321	10.2879	10.6286	10.3954	10.5803	10.4655	9.95431	10.0314	10.7014	10.1687	10.4981	10.5873	10.4894	10.8189	10.4111	11.0595	10.4081	10.6605	10.4483	10.3533	10.4665	10.5189	10.6309	10.4283	10.4708	10.2961	10.0849	10.4022	10.7443
MRFAP1L1	9.38839	9.38797	9.68531	9.90443	9.68901	9.98583	8.89573	9.27907	9.69162	9.32007	8.89851	9.75714	9.46922	9.45195	9.44804	9.4502	9.11871	10.2221	9.62655	9.45903	9.46969	9.39548	9.0899	9.24281	9.42402	9.37125	9.29945	9.82387	9.4515	9.35703	9.7104	9.81801	9.19729	9.73397	8.99634	9.79298	9.23201	9.67085	9.4528	9.81345	9.51387	9.26645	9.94663	9.18606	8.41753	9.03517	9.50013	8.79804	9.7334
MRGBP	9.30666	9.2389	9.26645	8.996	9.10262	9.37586	9.08329	8.72637	9.28355	9.03448	9.07628	9.4197	9.14164	9.03688	9.20461	9.16023	8.93358	8.85416	8.61557	8.99117	9.24433	8.74877	9.14614	8.91613	9.09243	8.86459	9.03381	9.14092	8.82594	9.46472	9.14842	9.02775	9.05031	9.21592	8.84967	9.631	9.18193	8.70834	9.36036	8.9715	8.86064	9.24433	9.0859	8.72637	8.67766	9.11795	9.2622	8.75118	9.03448
MRGPRD	6.97351	7.13614	6.94108	6.7389	7.16237	6.8629	6.50904	6.94826	6.97298	7.2736	6.33892	7.24661	6.70268	7.25743	6.33466	6.37336	6.36594	6.33395	6.68884	6.2059	7.14213	6.35444	6.8403	6.55101	6.48325	6.64606	7.57494	6.82266	6.54357	6.8116	6.21317	6.31144	6.43721	7.2367	6.32833	6.78045	6.26964	6.87966	7.14407	6.54213	6.38187	6.33892	6.59433	6.72996	6.34759	7.14163	6.25527	6.73548	6.16452
MRGPRG-AS1	6.03795	6.55043	6.37963	6.22188	6.22188	6.1452	6.41663	6.04693	6.59772	6.35776	5.80566	6.34305	6.18322	6.78315	5.81044	6.25558	6.45069	6.00289	6.41027	6.11589	6.11308	6.37074	6.08975	6.35193	6.2811	6.50904	6.10948	6.26169	6.24248	6.30263	6.31854	6.0844	6.33294	6.35806	6.21281	6.09389	6.34211	6.00803	6.20292	6.14171	6.10451	6.03973	6.34242	6.02471	5.82826	6.4759	5.94592	6.29467	6.07506
MRGPRX1	6.39821	6.16755	5.98955	5.55484	5.73881	5.8276	6.21463	6.25391	5.93762	5.76106	5.95354	5.90321	5.76639	5.9371	5.42077	5.94541	5.84374	6.12346	5.29155	5.72934	5.77056	5.29798	6.11149	5.95354	5.59332	5.90491	5.38265	6.14171	5.96922	5.42815	5.5161	6.0419	5.94953	5.3847	6.00897	6.16834	6.02987	6.10451	5.73017	5.93438	5.32369	6.19709	5.82697	6.23611	5.76033	5.88112	5.52979	5.62365	5.87354
MRGPRX2	6.24248	6.79342	6.13424	6.2182	5.90432	6.47798	6.37171	6.40539	6.46627	6.03615	6.3202	6.32316	6.0104	6.5831	6.31076	5.96257	6.11109	6.46627	6.5584	6.21317	6.31366	6.13661	6.39255	6.15888	6.4648	6.02301	5.84058	6.18138	6.2418	5.82955	6.32551	6.31043	6.09349	5.74031	6.09996	7.37227	6.03532	6.60418	6.32997	6.17598	5.83205	6.36852	6.00942	6.23931	6.37107	5.93493	6.55899	6.33327	6.44148
MRGPRX3	5.39726	6.02935	6.28806	5.84495	6.07718	6.39004	5.64591	6.10331	6.03442	5.68685	5.64974	5.30392	5.05963	6.09882	5.9149	6.2483	6.01972	5.63093	6.46446	5.76337	5.84441	5.31819	5.91321	5.41885	6.09843	5.97769	6.3831	5.33395	6.13464	6.11229	6.13661	6.10493	6.07888	5.5175	6.23436	5.85899	5.86187	6.33565	5.73102	5.91544	4.86267	6.49404	6.17215	6.35035	5.99725	6.30788	5.74848	7.14322	6.26274
MRGPRX4	6.1825	6.14171	5.75737	6.09594	6.20255	5.60224	5.79945	5.77353	5.72707	6.14289	6.15305	6.33595	5.55725	6.20073	6.18864	6.18393	6.12505	6.01972	5.66957	5.96209	6.00757	6.09919	5.71595	5.72542	6.21173	5.95764	5.70854	5.59231	6.03615	5.71107	5.85529	5.69921	6.03662	6.18466	5.62984	5.87644	5.74335	6.05035	6.2269	5.29798	5.53909	5.49896	6.01691	5.72775	5.72141	5.6206	5.72707	5.97274	5.91974
MRI1	9.24785	9.16364	8.61008	8.30627	8.75309	8.77328	8.71398	8.68221	9.82035	8.24376	8.66048	9.12311	8.94652	9.18795	8.52612	8.93257	8.8458	9.12779	9.88601	8.57334	8.87723	8.58306	7.83228	8.85286	9.51668	8.70008	8.26843	8.57056	8.67325	8.22792	9.20988	7.87829	8.58945	7.28506	9.27003	8.71336	8.36945	9.97422	8.83897	9.15838	9.27519	9.32209	8.73592	9.2622	8.46307	8.32143	8.88566	8.62333	8.77526
MRM1	7.23253	7.15606	7.26588	7.17529	6.88451	6.84192	7.26698	6.65495	7.03818	7.11407	6.57619	7.04556	7.17148	7.03353	7.15437	6.69515	7.16618	6.64659	7.20166	6.90083	6.7485	7.19163	6.7024	7.03545	6.72213	7.14711	6.52552	6.78071	6.80503	7.02677	6.53518	6.32284	6.92655	7.15606	6.91644	7.26394	6.5133	6.74553	6.80529	6.28566	7.19645	6.98174	7.15226	7.27629	7.29553	7.17178	6.68828	7.3933	6.86727
MRO	6.28501	5.67431	6.01972	6.20552	6.45994	6.28238	6.1025	5.69578	6.96333	5.50892	6.68857	6.0141	5.55362	5.8688	6.45574	5.26958	5.44062	5.75511	7.73997	6.05695	5.62164	5.84691	5.50606	6.57093	6.78017	6.75708	6.46414	5.90766	5.374	5.49896	6.4973	5.77499	6.12835	5.76706	6.40751	5.64591	6.10413	5.57836	5.91599	6.12068	6.14211	6.65607	5.32369	6.20145	5.54582	5.12903	5.76706	6.65554	6.15189
MROH2B	5.75222	6.40388	6.02564	5.43705	5.7799	5.78907	5.3362	5.4337	5.72296	6.16183	5.6468	5.94847	5.71184	5.55607	5.70771	5.86709	5.51883	5.65629	6.26894	5.86129	6.15189	5.374	5.6715	5.53637	5.7143	6.06086	6.15959	5.8915	5.84121	5.60764	5.90553	5.75222	5.81044	5.78065	5.91097	5.78982	5.15682	5.82113	5.67431	5.41702	5.39726	5.51883	5.17819	5.34576	5.68237	5.95306	5.54174	6.12835	5.52432
MROH5	6.68857	7.20024	7.02072	6.72631	6.85966	6.723	6.71144	6.26	6.7896	7.01939	6.65241	7.18022	6.75459	7.33784	6.80665	6.79594	6.56156	6.38884	6.33033	6.6033	7.06431	6.94636	6.73132	7.02622	6.51386	6.49023	6.73605	6.67094	6.80882	6.9491	6.54731	6.71007	6.68079	7.05557	7.41325	6.83569	6.88638	6.69788	7.09141	6.66928	6.63007	7.20903	6.5153	6.14089	6.58366	6.99323	6.36794	6.38722	6.50057
MROH7	5.96506	6.10948	6.49023	5.81107	6.19522	6.30788	5.96306	6.18976	6.1452	6.96387	6.15067	6.90024	6.03258	6.2463	6.62127	6.33958	6.26411	6.08734	5.97274	6.26791	6.70212	6.44824	6.09306	6.21104	6.44794	6.39004	6.39381	6.28078	6.29932	6.98472	6.93842	6.7554	6.5664	6.43632	6.56781	6.5664	6.29999	6.31235	6.48063	6.45274	6.53259	6.49524	6.03973	6.04421	6.01133	6.10292	6.90054	6.48122	6.3869
MROH8	6.2521	6.79126	7.26127	7.45804	5.78279	6.76004	6.08695	5.95864	6.2532	5.83458	6.56265	7.21317	6.34727	6.19744	6.2435	5.8688	5.68506	6.43266	6.89046	6.98093	6.36976	6.27777	6.43843	6.57447	5.8584	6.65973	6.87176	7.44888	6.47977	6.34526	6.86155	6.15769	6.23968	6.23611	6.54242	5.22242	6.42116	6.56839	6.64715	7.60976	6.6869	6.78845	6.58643	6.54959	6.43751	6.11268	6.86372	6.30981	6.61705
MRP63	7.28532	7.16322	7.62921	7.71217	7.45267	7.5984	7.27926	7.25116	7.41026	7.11383	7.20252	7.20438	7.53908	7.86032	7.40528	7.60734	7.72383	7.85096	8.04774	7.77513	7.30117	7.43936	7.42257	7.62232	7.74886	7.70342	7.19918	7.71164	7.4329	7.74268	7.47162	7.49378	7.70481	7.90429	7.37722	6.76084	7.85325	7.76846	7.72247	7.43799	7.54644	7.66729	7.37722	7.8546	7.61176	7.88193	8.10256	7.95361	7.63803
MRPL1	8.17291	7.73829	8.42968	8.88309	8.3867	9.49921	8.06548	9.00628	8.54442	8.08228	8.76757	8.61834	9.05598	8.6813	8.24865	8.3921	8.60557	9.33655	8.72897	9.28834	8.54653	8.60799	8.50174	8.73278	8.97285	8.90524	9.03548	9.05708	8.58675	8.46859	9.26185	9.22126	8.76283	8.32544	8.59071	9.05423	8.83231	8.43969	9.01699	9.0899	8.98916	8.59955	8.74907	8.67704	8.8041	8.68466	9.24785	8.25182	9.01385
MRPL10	8.04416	8.41487	8.0483	8.18585	8.22905	7.87185	7.83508	7.75354	7.8151	8.06164	7.73385	8.19664	7.62921	7.91829	7.81868	7.75956	7.91544	7.43367	8.09862	7.83201	7.95247	7.57821	8.08228	8.21547	7.90262	7.66343	8.11932	7.51214	7.98209	7.86391	7.64731	8.14109	8.00329	8.13247	8.1678	8.0694	8.1661	7.92299	7.80511	7.6762	8.19292	7.84554	8.02463	7.61753	7.96407	7.91257	8.30313	8.10622	8.2108
MRPL11	9.14577	8.84906	8.63658	8.55815	9.13292	9.1805	8.74318	8.83425	8.57515	9.04009	9.03315	8.70896	9.15024	8.81016	8.7854	9.09534	9.07737	8.8736	8.80755	9.37711	8.81882	8.92554	8.77872	8.48441	9.08845	9.32288	8.5916	8.26788	9.11425	8.59682	8.93156	9.0142	8.87981	8.74758	8.93123	9.40941	9.09062	8.60261	8.98174	9.01765	8.83522	9.21439	8.80629	9.06775	9.05922	8.86765	9.37373	9.24394	8.89186
MRPL12	9.53426	9.61759	9.37993	8.19321	9.24628	9.2424	9.06879	8.86491	9.20577	9.47646	9.03278	9.26451	8.56967	8.96816	9.19919	9.34509	9.15912	8.36532	7.8206	9.68739	9.20655	9.55288	8.79509	8.99319	9.18493	8.91145	8.16495	8.46423	8.94582	8.86597	8.65234	9.32248	8.78153	8.82014	9.22659	9.80139	9.08442	8.58612	9.44977	8.84479	8.93911	9.23009	8.43406	9.09389	9.0649	9.40642	9.35787	9.30342	8.40446
MRPL13	7.41247	6.7709	7.63221	7.82401	7.52289	8.16638	7.40177	7.81291	7.49404	7.46402	7.89936	7.36923	8.18499	7.91883	7.70591	7.98074	7.72273	8.23712	8.13535	8.33324	7.33072	7.88851	7.81648	7.85544	7.87523	7.89602	8.00278	7.97431	7.50436	7.62621	7.97963	7.87639	8.21287	7.63196	7.52425	7.107	7.90762	7.62895	7.81924	8.04185	7.71663	8.08505	7.85673	8.16207	8.07313	8.01928	8.37998	7.98294	7.81895
MRPL14	8.77042	8.61008	8.91109	8.95597	8.84514	8.78992	8.1048	8.72045	8.86832	8.81916	8.8233	8.63441	8.24664	9.16132	8.80282	8.62052	8.65956	8.69945	8.34433	9.02921	8.53867	8.9569	8.37703	8.7033	8.85449	8.71491	8.38846	8.57701	8.89122	9.21286	8.79671	8.86629	9.00049	8.75435	8.36916	9.08297	8.68908	8.65502	8.85033	8.8513	8.48538	8.86133	8.53234	9.07771	8.91881	9.17452	9.12997	9.05278	8.82689
MRPL15	9.40642	9.14501	9.67997	9.4223	9.80473	10.0435	9.65616	9.30223	9.51434	9.72063	9.76212	9.03315	10.2925	10.2347	9.4851	10.3264	9.58192	10.3685	9.84432	10.4894	9.51622	10.2538	9.29701	9.77543	10.1647	10.12	9.53895	9.80529	9.83846	9.56457	10.2906	10.1433	10.2906	9.51857	9.95302	10.3513	10.4071	9.98509	10.2313	10.3184	9.7355	10.6035	10.4948	10.3819	9.83554	9.76488	10.5445	10.1615	10.2398
MRPL16	7.59042	8.06051	8.79313	8.47936	8.21402	8.23597	8.37116	8.35796	8.29968	8.12966	8.59376	7.84693	8.82172	8.50505	8.34747	8.74537	8.47267	8.47236	8.83459	9.05958	8.11617	8.70737	8.22296	8.45136	8.45579	8.70489	8.1726	8.61588	8.19905	8.39084	8.36505	8.01811	8.44176	8.2751	8.1824	8.03567	8.54535	8.92047	8.50237	8.34493	8.00466	8.76817	8.28754	8.91915	8.98274	8.48503	8.82429	9.31341	8.41014
MRPL17	9.61653	9.69162	9.54866	9.85093	9.75986	9.86274	9.61497	10.0428	9.57657	9.89257	10.0204	9.27118	10.1085	9.8944	9.44354	10.1456	9.76435	10.3157	9.65269	10.4161	9.60409	9.75119	9.50923	9.86217	9.84019	9.96023	9.89201	9.34304	10.0529	9.93254	10.1631	9.95758	10.0329	9.87913	9.75881	10.1377	10.3292	9.93439	9.92227	9.96415	9.92353	9.93254	9.551	10.4081	10.1574	9.91083	10.1983	10.334	9.73397
MRPL18	8.73308	9.0881	8.50808	9.32609	8.76915	9.59881	8.72764	9.18757	9.14021	8.73948	9.75015	8.7996	9.44849	9.28715	8.94482	9.43262	9.17937	9.93064	9.93064	9.57947	8.96952	9.10826	8.66048	9.18606	8.99773	9.5217	9.43262	9.2167	8.63471	9.09426	9.28481	9.34635	9.03025	9.47335	8.49997	8.8587	9.1318	9.13983	8.96884	9.05457	8.97459	9.73988	9.67499	9.74413	9.39423	9.48973	9.72965	9.61807	9.7743
MRPL19	8.06824	8.13679	8.79897	8.68221	8.41135	8.98376	8.45817	8.40357	8.6405	8.1286	9.10692	8.51922	9.22203	8.85449	8.7851	8.97117	8.60858	8.98849	8.51043	8.91414	8.70896	8.86459	8.41281	8.58855	8.98013	8.85095	8.86198	8.19436	8.0779	8.89818	9.51249	8.94753	8.69258	8.81628	8.92352	7.97742	8.9661	9.28951	9.22321	9.0649	8.70647	9.26813	9.0759	8.61371	9.18229	8.90975	9.01038	9.2535	8.8925
MRPL2	8.13679	8.40504	7.99973	8.64295	8.26111	8.3597	8.6494	8.29801	8.10595	8.49388	7.87915	8.54622	8.31764	8.51468	8.6494	8.33068	8.03427	8.03938	8.03452	7.92162	8.31826	8.12043	8.35585	8.87884	8.70896	8.30916	7.92883	8.33179	8.41895	8.49501	8.24317	8.24574	7.93053	8.48174	7.60487	8.26332	8.14919	7.98158	8.35913	8.19696	8.30571	8.13535	8.56907	8.28466	8.15857	8.50448	8.58277	8.65176	7.99643
MRPL20	8.47642	9.08476	8.88109	8.51766	9.13943	8.95628	9.10862	9.04079	9.56746	8.87819	8.52582	9.21941	9.27273	8.76729	8.20367	9.38165	8.75624	8.81661	8.84155	9.29902	9.21863	9.00561	8.65776	8.44521	9.03241	8.94446	9.2622	8.30627	9.08049	8.70202	9.03101	9.49153	8.67293	8.88632	8.96103	9.08628	8.84809	8.73247	9.07517	9.02219	9.07236	8.98046	8.72201	8.77967	8.5281	8.79897	8.96372	9.28988	9.17562
MRPL21	8.51437	8.71023	8.51315	9.00698	9.30099	9.3959	9.02739	8.95937	8.81471	8.78384	9.16403	8.44667	9.60078	9.03654	8.60978	9.82504	9.29069	9.69733	9.65322	9.66539	8.93876	9.40771	8.96202	9.29069	9.45461	9.60028	8.96646	8.99707	8.98376	8.70232	9.42355	9.09645	9.43954	9.06914	8.57916	8.76699	9.56077	9.12204	9.33529	9.29582	8.81312	9.6205	9.63662	9.60125	9.24433	9.18644	9.8408	9.40941	9.37125
MRPL22	8.20278	8.16522	8.55601	8.84679	8.6378	8.95185	8.52401	8.69224	8.51674	8.3573	8.62362	8.4741	8.88276	8.84776	8.40646	8.93188	8.48804	9.21286	8.84679	8.93876	8.7152	8.82237	8.49077	8.66477	8.74073	8.9651	8.99565	8.76348	8.61008	8.8587	9.15356	8.79996	8.73655	8.40328	8.89186	8.68629	8.78093	8.77622	8.90191	8.9059	8.61618	9.07946	8.82561	8.81342	8.67142	8.76129	9.38457	8.62083	8.8179
MRPL23	9.37914	8.67477	8.99389	8.58945	8.55538	8.78183	8.83201	8.95289	9.29661	9.48883	8.7343	9.2095	8.65651	9.08628	9.01489	8.92788	8.98046	8.6816	8.5408	9.02254	9.2042	8.94652	8.79091	8.88734	9.22738	8.77428	8.85383	8.50565	8.90253	9.32885	8.36001	9.26369	8.86295	8.42133	8.64111	9.38457	9.00561	8.45579	9.08667	8.85771	9.12885	9.15395	8.53415	9.33611	8.83038	9.11908	9.56363	8.83459	8.90686
MRPL24	8.81595	8.59218	8.7954	8.99017	9.05278	9.17083	8.42792	9.03278	8.89154	8.78765	9.01247	8.56578	9.01247	8.92521	8.93291	8.95355	8.85224	9.23166	9.0656	9.33852	8.76411	9.0899	8.96919	9.02602	9.24433	9.27118	8.59342	8.93464	9.04361	8.75593	9.07946	8.84967	9.1285	8.8396	8.58157	8.65502	8.88014	8.90123	9.25554	8.96473	9.1891	8.90975	8.82014	9.2535	9.49921	9.05886	9.33976	9.19357	8.88994
MRPL27	9.67654	9.16928	8.99529	8.81661	9.36543	9.47832	8.74848	9.23925	9.10082	8.79026	9.19171	9.05031	9.10157	8.8198	8.85383	9.46163	9.08015	9.35787	9.16211	9.75069	8.89154	9.47424	9.16479	9.01525	9.627	9.05104	9.03241	8.91145	9.31065	8.84679	9.51765	9.2404	9.42869	9.26889	8.97776	9.4612	9.65973	8.91578	9.31065	9.5074	9.33852	9.27003	9.13909	9.17225	9.41716	9.3746	9.639	9.31504	9.19768
MRPL28	8.14807	8.57088	8.58675	8.61254	8.53475	8.65146	8.98506	8.5234	8.39449	8.67766	8.42938	8.48024	8.73338	8.50779	8.50898	8.75435	8.51194	8.66324	9.28909	8.79804	8.83705	9.01247	8.94077	8.60046	8.5231	8.3231	8.42318	8.71054	8.18951	8.57426	8.41398	8.61525	8.5198	8.6816	8.21547	8.39269	8.70135	8.48473	8.78093	8.48538	8.55815	8.71491	8.45611	9.39512	8.6935	8.76188	8.77995	8.55601	8.71828
MRPL3	9.22586	9.38033	9.67289	9.62845	9.86759	10.144	9.73235	10.0529	9.57848	9.65013	9.7104	9.23358	9.80196	9.52587	9.50291	9.83432	9.62348	10.1416	9.79863	10.0623	9.84432	9.93954	9.76158	9.55194	9.95562	9.96415	9.70268	9.55288	9.95235	9.62146	9.74314	9.96082	9.76877	9.39718	9.69162	10.0536	9.90252	9.58803	9.88786	9.98302	9.70474	9.90632	9.76488	9.94152	10.1448	9.79917	10.0807	9.72433	9.94152
MRPL30	8.31276	8.02291	9.01699	8.58764	8.41193	8.80884	8.52369	8.72107	8.55936	8.42882	8.53292	8.09301	8.99017	8.9974	8.69786	8.95185	8.83769	9.46426	9.25635	8.82496	8.87788	8.50297	8.26703	8.87095	9.08263	9.08845	8.80154	8.72764	8.82429	8.66634	8.67641	9.01666	8.81563	8.66413	8.63102	8.32663	8.50114	8.16581	9.02219	8.82046	8.76982	9.74527	8.77362	8.79026	8.94685	8.80787	9.50425	8.98107	8.94275
MRPL32	9.0759	8.74256	8.6982	9.25594	9.10966	9.348	8.76383	9.19542	8.98107	8.8179	9.36844	8.75435	9.12565	9.09682	8.99117	9.27825	8.79282	9.35294	9.134	9.28715	9.00596	9.09389	8.78669	9.1521	9.26813	9.42192	8.77686	8.95259	8.99492	9.12204	9.28355	9.10862	9.28235	9.11073	8.74848	9.02567	9.21552	9.115	8.94482	9.19025	9.09976	9.148	9.07946	9.37373	9.38666	8.93056	9.69062	9.38797	9.03025
MRPL33	8.46135	8.33121	9.12925	8.71859	8.49047	8.89573	8.34662	8.8925	8.44902	8.23339	8.73688	8.25543	8.49016	9.04327	8.29771	8.63013	8.521	9.23583	8.83167	9.42697	8.65325	8.75655	8.62544	8.76068	8.72045	8.70072	8.50719	8.80693	8.41603	8.94077	8.77103	8.61744	8.87819	8.36143	8.67766	8.36204	8.59927	8.62303	8.7851	8.73338	8.83005	8.1689	8.60261	9.25594	8.62272	8.8288	9.65419	8.8484	8.55482
MRPL34	8.74818	8.95428	9.17225	9.43817	8.97391	8.58005	8.65502	8.7435	8.62736	8.75526	9.31462	8.71023	8.79704	9.14764	8.74318	9.22895	9.23166	8.94615	8.86424	8.72608	8.62333	8.69505	8.35913	8.71796	8.72576	8.63596	8.59406	8.75593	9.05958	8.75624	8.72959	8.67325	9.14053	9.35411	8.56967	8.47611	8.87297	8.82689	8.66048	8.46741	8.21547	9.09721	8.85514	8.68342	8.77103	9.09534	9.13652	8.96339	8.80629
MRPL35	8.05969	7.7635	8.55217	8.3703	8.02662	8.57181	8.15627	8.5916	8.11252	8.27189	8.54349	8.10311	8.58764	8.15399	8.16148	8.30982	8.13707	9.07702	8.60201	8.89784	8.10622	8.58945	8.09724	8.10876	8.6853	8.66413	8.49444	8.56152	8.6196	8.25461	8.27075	8.35764	8.74877	7.96489	8.11707	8.00634	8.1294	8.34403	8.12482	8.6196	8.76036	8.57361	8.60648	8.52782	8.63809	8.20219	8.83738	8.16439	8.36385
MRPL36	9.94856	9.96023	9.8854	9.72333	9.62348	9.64908	9.81345	9.49969	9.85977	9.7184	9.71676	9.17562	9.38118	9.8227	9.59297	9.65013	9.46163	9.1786	9.10899	9.86523	9.65464	9.78551	9.50514	9.66229	9.35539	9.25554	9.37251	9.55706	9.64604	9.60557	9.49061	9.75604	9.85322	9.63149	9.46293	10.0231	9.88729	9.55006	9.90571	9.77543	9.98172	9.70105	9.43389	9.49241	9.864	9.84617	10.0336	9.45195	9.32843
MRPL37	9.58098	9.92227	9.56218	9.80529	9.84849	9.58852	9.99277	9.48278	9.47832	10.0536	9.65923	9.58619	9.56797	10.0085	9.82743	9.85034	10.0189	9.54469	9.97896	10.0565	9.56998	9.35371	9.89625	9.72706	9.61807	9.91398	9.50013	9.64755	9.55516	9.81801	9.78551	9.62845	9.644	9.93376	9.73292	9.73071	9.79241	9.96957	9.95046	9.88601	9.65063	9.87913	9.72119	10.0521	10.0307	9.97362	10.0865	10.3551	9.69994
MRPL38	8.77428	8.49558	8.25325	8.43374	8.14137	8.13963	8.09555	7.97658	8.24837	8.77198	8.42349	8.64418	7.8243	8.3741	8.54169	8.12191	8.3905	7.90922	8.26528	8.27891	8.20655	8.16385	8.08255	8.31913	8.15091	8.19722	8.2966	8.74877	8.23368	8.47377	7.96037	7.78623	8.65806	8.20044	8.54535	8.04665	8.48413	8.16638	8.28034	8.01027	8.18179	7.97658	8.43227	7.98209	8.12015	8.56789	8.05886	8.30518	8.10138
MRPL39	8.20367	8.21049	7.68444	8.68007	9.09062	9.48555	8.43198	9.24592	8.22554	7.62311	8.71763	8.36679	9.17189	8.00329	8.32575	8.80661	8.84745	9.87793	9.35703	9.35996	8.46483	9.23201	8.58189	8.36296	9.05244	9.16666	8.3469	8.41866	8.93598	8.03037	8.90191	8.83491	8.66874	8.31593	8.33179	8.32082	8.81563	8.69756	8.82076	9.3038	8.30082	9.03725	8.9644	9.2167	9.65372	8.61775	8.40902	8.75087	9.29424
MRPL4	8.42529	8.26082	7.85544	8.16062	7.99778	7.84858	7.86419	7.94928	7.74418	8.40591	8.36532	7.77927	7.89936	8.09699	8.21485	8.21777	8.29997	7.55951	8.07144	8.1723	7.82374	8.02236	7.91688	8.05223	8.08057	8.12308	7.73082	7.93053	8.07514	7.72329	7.61263	7.68417	8.04556	8.10256	7.74104	7.74583	8.13679	7.84961	8.16638	7.96791	8.01439	8.08811	8.1185	8.04301	8.823	8.4671	8.27075	8.45932	7.68553
MRPL40	7.84334	8.09385	8.17837	7.94902	8.21228	8.40032	8.06881	8.37643	7.99383	7.99885	8.58645	7.69402	8.94446	8.21692	8.13478	8.79221	8.425	8.766	8.73979	8.44233	7.9696	8.05056	8.24317	8.34837	8.28495	8.27774	8.27189	8.26417	8.1689	8.26305	8.65354	8.38083	8.51283	8.13652	8.17318	8.11617	8.47466	8.34462	8.48834	8.53777	8.22643	8.76004	8.44146	9.08365	8.57638	8.25516	9.07447	8.85255	8.63163
MRPL41	9.43126	9.37293	9.20228	8.82076	8.96952	8.96202	8.99529	9.13909	8.95597	9.36803	8.75558	9.0211	8.87657	9.07482	9.07841	8.81947	8.71669	8.79189	8.76068	9.2171	8.80378	9.19171	9.11648	9.02845	9.04854	8.61165	8.62362	8.83897	9.24552	8.9411	8.61008	9.06455	9.11462	8.96575	9.14952	9.16403	9.14986	9.018	9.29424	8.79772	8.89818	9.24476	8.49588	8.97744	8.93842	9.19693	9.48838	9.37951	8.9124
MRPL42	8.00575	7.79843	8.34343	8.20964	8.59955	8.77904	8.20159	8.5438	8.34896	8.24204	8.44818	8.33267	8.96274	8.77904	8.38611	8.73024	8.75372	8.98572	8.77495	8.52069	8.26082	8.45788	8.28235	8.30342	8.33296	9.0211	8.49173	8.63625	8.21049	8.26982	9.12455	8.77198	8.59099	8.07431	8.54622	8.47788	8.67384	8.38051	8.69195	8.89281	8.24865	8.91647	9.21362	8.87723	8.70421	8.24259	8.94174	8.52869	8.93771
MRPL43	8.00797	8.56303	8.54231	8.3101	8.29716	8.04693	8.49852	8.00002	8.20507	8.7993	8.17579	8.36769	8.46946	8.62333	8.42437	8.36645	8.40328	8.58157	8.68563	8.37876	8.22643	8.43111	8.49266	8.48413	8.3597	8.16035	8.36325	8.65712	8.03708	8.47236	8.20187	8.51345	8.36267	8.77653	8.55334	8.20396	8.40388	8.13592	8.49997	8.2446	8.33733	8.66324	8.50419	8.454	8.28034	8.44176	8.77198	8.89784	8.53992
MRPL44	6.51274	7.40862	8.23628	7.78537	7.7604	7.89657	7.55105	7.6588	7.74583	7.66871	8.10847	7.45645	8.75277	7.82732	8.32339	7.97908	8.03315	8.34462	8.45017	7.80012	7.22896	8.10679	7.49351	7.65989	8.09835	8.61775	7.81791	8.57334	7.18103	7.64588	8.18556	7.70284	7.6968	7.82867	7.99778	7.39191	7.34861	8.51861	7.71607	7.78957	8.01411	7.91313	8.37556	8.08646	8.25011	7.65709	7.88768	8.53777	8.07594
MRPL45	9.56649	9.83961	10.2305	10.1727	10.1662	10.4022	9.96282	10.0646	10.1949	10.1574	10.0974	10.2564	10.2844	10.0494	10.1025	10.1115	10.2478	10.613	10.0435	10.6359	10.2564	10.1752	10.1786	9.98238	10.1472	10.4645	10.3427	9.94856	10.0937	10.1238	10.358	10.4212	10.113	10.6001	10.2245	10.2372	10.2355	9.90252	10.1275	10.6188	10.1145	10.571	10.4769	10.2024	10.4161	10.0407	10.7133	10.1338	10.4533
MRPL46	9.158	8.99217	9.33936	9.42104	9.22474	9.80872	9.37168	9.48322	9.46335	9.50876	9.43389	9.16855	9.53663	9.36203	9.35371	9.68957	9.633	9.54131	9.61708	9.79638	9.2069	9.43564	9.35828	9.5547	9.57329	9.44489	9.48009	9.2084	9.37208	9.50151	9.77543	9.55516	9.83028	9.29541	9.31965	8.80218	9.66332	9.06702	9.54277	9.53291	9.47335	9.61807	9.63809	9.64861	9.79354	9.47015	10.0037	9.66738	9.42826
MRPL47	8.12191	8.14602	8.12514	8.15063	8.26305	8.58519	7.96295	8.45017	8.32801	7.91457	8.85033	8.16238	8.94275	8.20627	7.97402	9.21941	8.23857	9.37125	8.93598	9.00561	8.55273	8.61498	8.15457	8.49235	8.65176	9.03517	8.71859	8.23857	8.5414	8.04018	8.98141	8.89644	8.84967	8.22207	8.02346	8.45017	8.96004	8.45105	8.87884	8.88371	8.43969	9.24826	9.26645	9.05493	8.65837	8.24545	9.21512	9.05851	9.13105
MRPL48	8.14048	8.2285	8.45901	8.48473	8.37905	8.75183	8.42823	8.79189	8.36561	8.64138	8.8044	7.77485	8.71236	8.37327	8.28148	8.75309	8.66264	8.82172	8.5807	9.08442	8.52959	8.1723	8.35884	8.30518	9.0899	8.94884	8.50838	8.56907	8.64542	8.6068	8.79345	8.97495	8.63132	7.99858	8.65502	8.30691	8.43466	8.14515	9.01967	8.82107	8.73849	8.6813	8.44959	8.85033	8.89154	8.81375	9.22088	8.68722	8.77397
MRPL49	9.55565	9.9121	9.57563	9.27519	9.59097	9.26066	9.38536	9.24319	9.35996	9.69994	9.40686	9.59684	9.60459	9.45547	9.64349	9.82094	9.74851	9.41463	9.54423	8.94849	9.33655	9.12418	9.36416	9.60508	9.64042	9.59047	9.45195	9.10045	9.63458	9.35455	9.55849	9.46075	9.53426	9.85322	8.97083	9.14724	9.79638	9.49199	9.72706	9.55148	9.51942	9.79521	9.76435	9.67136	9.36247	9.48365	9.41506	9.92162	9.52634
MRPL50	8.80378	8.31795	8.542	9.15137	9.01212	9.53153	8.70961	9.38412	8.92688	8.70614	9.57192	8.3376	9.34219	8.43406	8.62211	9.33529	8.78603	9.93254	9.46969	9.63047	8.67082	9.25028	8.50779	8.94983	9.24628	9.67907	8.74318	8.52987	9.10371	8.7152	9.41797	9.11536	9.27788	9.19284	8.73979	8.71796	9.11073	8.88499	8.80787	9.54515	9.12565	9.3616	9.51015	9.53337	9.57517	8.85642	9.87552	9.44489	9.14764
MRPL51	10.6261	10.0945	10.663	10.6592	10.7733	11.0244	10.2747	11.0829	10.4894	10.571	10.663	10.01	10.7002	10.9249	10.4533	10.9349	10.8631	11.3556	11.4481	11.5593	10.732	10.8088	10.825	10.8189	11.0333	11.3419	10.7943	10.3184	10.5792	10.7374	10.8415	10.8045	10.8429	10.6212	10.4769	10.0718	10.5721	10.6989	10.8045	10.4513	10.8204	11.1488	10.7041	11.3141	11.0972	11.0188	11.4975	11.0043	10.8415
MRPL52	7.75411	7.63666	7.7604	8.23282	7.83868	7.82974	7.57215	7.68771	7.8425	7.98398	7.80682	7.55024	7.69762	7.82815	7.95334	7.49215	7.82008	8.00941	7.56499	7.73493	7.62701	7.51848	7.56144	7.62534	7.84664	7.64444	7.89936	7.31792	8.00225	7.81539	7.49537	7.1509	7.62674	7.76981	7.37169	7.18861	7.48127	7.61263	7.81373	7.53802	7.35959	7.52845	7.72163	8.03011	8.0041	7.82815	7.70006	7.84446	7.81841
MRPL53	10.0204	9.95302	9.75934	10.1115	10.1727	10.093	9.94728	9.59534	9.91398	9.69891	9.45903	10.1145	9.95562	10.2487	10.1192	10.3292	10.0085	10.239	9.67191	9.82621	10.048	9.88293	9.93064	10.4493	10.4313	9.89257	9.90632	9.66021	9.99	10.2915	10.1983	10.2127	10.2844	10.2564	10.2425	9.63995	10.4344	9.38076	10.4905	9.62449	9.93064	10.3752	9.96684	9.50243	9.551	10.4081	10.647	10.0923	10.2747
MRPL9	9.3959	9.56409	9.82445	9.62348	9.80139	9.68531	9.5357	9.52683	9.50151	9.92478	9.79182	9.77092	9.94284	9.72005	9.56218	10.001	9.80418	9.96082	10.1591	9.6679	9.59583	9.25949	9.36717	9.87913	9.55706	9.97768	9.75986	9.75768	9.56649	9.56218	9.80306	9.54958	9.72597	9.59881	9.30583	9.34676	9.97297	9.70209	9.55148	9.75604	9.34262	10.0951	10.2313	9.70574	9.92162	9.63556	9.96415	9.95046	10.113
MRPS10	8.94787	9.44084	9.48143	9.37373	9.08123	9.75015	9.35213	9.71513	9.66332	9.41161	9.42104	9.24356	10.0667	9.54958	9.68901	9.70371	9.41757	10.003	9.66389	9.78838	9.79694	10.0244	9.2978	9.2019	9.58241	9.67191	9.57563	9.27519	9.72545	9.5547	9.74212	9.84977	9.64448	9.58376	9.64808	9.80306	9.83146	9.6124	9.80473	9.78781	9.52446	9.72913	9.47738	9.86641	9.87495	9.70105	10.0092	9.69994	10.021
MRPS11	9.24001	9.67344	9.44354	9.83729	9.33244	10.001	9.25267	9.61094	9.37993	9.56218	9.72386	9.42998	9.93131	9.616	9.60949	10.1631	9.97699	10.0711	10.0189	10.2338	9.52634	9.79803	9.59392	9.70623	9.93376	9.67605	9.54911	9.66389	9.45371	9.10157	9.77598	9.73988	10.1793	9.7743	9.1827	9.644	9.97556	9.67289	9.82445	9.97163	9.8256	9.99067	9.77092	10.116	9.86936	9.76378	10.3427	10.0079	10.0421
MRPS12	7.18076	7.16841	7.24932	6.91727	7.03409	7.514	7.58262	7.29055	7.24171	7.29441	7.49485	7.37111	7.5899	7.45046	7.66871	7.42031	7.7461	7.6148	7.73082	7.49085	7.26235	7.16484	7.50931	7.67288	7.3604	7.32474	7.35959	7.29665	7.30807	7.45378	7.44833	7.31952	7.74296	7.58372	7.00065	7.60351	7.41247	7.52148	7.52425	7.65709	7.46859	7.34059	7.72742	7.94769	7.88418	7.64843	7.81539	7.79401	7.36896
MRPS14	8.64386	8.77103	8.48895	8.90524	8.74604	8.7851	8.3867	9.01525	8.75558	8.87558	9.05563	8.43885	9.48232	8.74604	8.75624	9.24356	8.76478	9.519	8.98677	9.30711	8.56789	8.90845	8.61651	8.94915	9.0386	9.28793	8.78153	8.90018	8.92352	8.58764	9.28988	9.20988	9.19284	8.95494	9.32885	8.75151	9.0142	8.76699	8.93668	8.99874	8.85934	9.71201	9.01349	8.92651	8.90222	9.09645	9.47921	9.04473	9.16515
MRPS15	9.98794	10.1519	10.3762	10.3378	10.2287	10.5577	9.95112	10.4697	10.3005	10.4304	10.3781	10.0364	10.6261	10.4728	10.2961	10.7293	10.6494	10.6884	10.7567	10.8817	10.2573	10.4789	10.4533	10.322	10.5862	10.7596	10.2764	10.3513	10.4183	10.3646	10.72	10.5111	10.8691	10.4728	10.3752	10.3964	10.599	10.7637	10.5931	10.6767	10.4948	10.7973	10.5733	10.6047	10.7293	10.6274	11.2127	10.962	10.6261
MRPS16	8.6417	8.85514	8.7441	8.81277	8.73466	8.74636	8.47206	8.65354	8.56122	9.09572	8.01301	8.77872	9.02987	9.07059	9.62146	8.67227	8.87162	8.70296	8.57301	9.5231	8.95221	8.88499	8.33007	8.86064	9.19393	9.41797	8.42377	8.63194	8.61194	8.22995	8.52519	9.10157	9.21362	8.45987	8.92723	9.2523	8.71984	9.14952	9.08049	8.94207	9.29622	9.38457	8.75059	8.89186	8.95937	9.03725	9.26105	9.43389	8.96306
MRPS17	7.97599	7.73219	8.05528	8.33352	8.18556	8.21661	8.1037	7.61425	7.93604	8.10166	7.76512	8.0746	7.6431	7.80012	8.00713	7.99501	8.1723	8.36443	7.83948	7.86716	7.91857	8.07762	7.39248	7.64896	8.49675	7.99236	8.14315	7.95389	7.98346	7.42504	7.65028	7.95334	7.91313	7.79901	7.93299	8.45758	7.93272	7.73574	7.54186	8.14573	7.77151	7.92021	7.89073	8.51012	8.00143	8.46946	8.57576	8.14919	7.57902
MRPS18A	9.75714	9.7941	9.39759	9.84497	9.50151	9.55565	9.60949	9.42998	9.44889	9.97297	9.28276	9.26292	9.32609	10.1425	9.42192	9.54566	10.172	9.38076	9.85676	9.39134	9.59925	8.78448	9.59297	9.91146	9.82743	9.37416	9.48365	9.63947	9.37993	10.1639	9.21824	9.43346	9.74527	9.54764	8.8435	8.91949	9.18229	9.30421	9.43346	9.46472	9.52402	9.30988	9.24476	9.74685	9.64042	9.88601	10.074	9.72913	9.71788
MRPS18B	8.75465	8.91109	8.46016	8.62515	8.79671	9.16173	8.66353	8.66477	8.67542	8.83104	8.62705	8.78603	8.90087	8.71951	8.5426	8.79897	8.95322	8.84057	9.0946	8.75624	8.89679	8.51104	8.72764	8.98438	8.78059	8.67082	8.79867	8.25861	8.36532	8.66109	8.70737	8.88799	8.78353	9.08365	8.45901	8.82689	8.9505	8.22554	8.58519	8.55661	9.0859	8.70232	8.7695	9.14687	8.74443	8.55785	9.51668	8.89714	8.75465
MRPS18C	6.88316	6.62182	7.78269	7.62078	7.39303	7.78648	7.37722	7.47107	7.48014	7.06819	7.68472	7.06023	8.08198	7.73164	7.38132	7.83312	7.48952	8.16466	7.85096	7.9721	7.48756	7.3635	7.18973	7.82343	7.70674	7.89185	7.59151	8.06661	7.35566	7.58372	7.88084	7.7133	7.94874	7.13614	7.75569	6.45039	7.86143	7.72107	7.61536	7.79348	7.57023	8.21169	8.0859	7.97658	7.44042	7.61972	8.15258	7.66317	7.79733
MRPS2	8.16919	8.60139	8.7273	8.66725	8.13853	7.99751	8.34141	8.02291	8.56212	8.55363	8.39389	8.5302	8.17979	8.83738	8.96851	8.58916	9.04571	8.24895	8.69945	8.73152	8.42591	8.12364	8.19234	8.76667	8.40419	8.63748	8.43111	8.5438	8.38964	8.65176	8.03567	8.28179	8.77294	8.76315	8.28667	8.32604	8.36325	8.58916	8.56609	8.12364	8.72545	8.62146	8.57607	9.07978	8.75403	8.6017	8.61371	9.14201	8.47267
MRPS21	9.66438	9.80418	10.0733	9.83377	9.74743	9.86337	9.63947	10.0148	9.7715	9.70524	10.2102	9.5231	10.2041	9.83377	9.32488	9.97969	9.74156	10.3801	10.3916	10.1268	9.61094	10.066	9.77038	9.76934	10.3149	9.89139	9.4133	9.6618	9.98509	9.07702	9.89502	9.81521	9.88904	9.5282	9.84312	9.66937	9.92035	10.0857	9.89625	9.79005	9.80755	10.2338	9.76764	10.1101	10.2547	9.77881	10.3203	10.0842	9.9127
MRPS22	7.70787	7.87214	7.83228	8.13707	7.96489	8.43913	7.7197	7.95643	8.04018	7.76458	8.26617	7.61536	8.59188	8.22498	7.93912	8.30025	8.07848	8.59406	8.09948	8.68908	8.09437	8.13739	8.16413	8.11392	8.16413	8.37998	8.22905	8.34462	8.18354	7.92969	8.3867	8.48834	8.40815	7.90868	8.35155	7.67897	8.20479	8.12574	8.25834	8.43969	8.28065	8.39146	8.34372	8.39018	8.31913	8.13825	8.72261	8.26762	8.24407
MRPS23	7.39744	7.1509	8.05498	7.9482	7.78215	8.3341	7.52565	7.90706	7.67152	7.38592	8.27891	7.34539	8.20422	8.24376	7.50239	8.39715	7.77955	8.68037	8.07875	8.19575	7.65543	7.50877	7.48431	7.96679	7.80091	8.43466	7.9813	7.87694	7.99858	7.77038	8.31885	8.01188	8.20076	7.48298	7.47135	6.70516	8.44341	7.62534	7.71164	8.09919	8.11932	8.25408	8.62796	8.58277	7.91742	7.68963	8.47966	7.99724	8.36561
MRPS25	7.65406	7.92438	7.86338	8.13679	8.34718	8.00911	8.03201	7.91964	8.38171	7.54071	8.13247	8.31532	8.06521	7.96679	7.8376	8.08618	8.07144	8.11108	8.30982	8.54349	7.8557	8.55936	7.79321	7.88551	7.82922	8.6068	7.87408	8.14515	8.29368	7.64643	7.89238	8.05442	8.15569	8.00911	8.29628	8.10225	7.91428	8.30313	7.81895	7.76484	7.76929	7.82949	8.03063	8.03851	8.69411	7.85673	8.03176	8.62114	7.88768
MRPS26	8.66232	9.35051	9.11908	8.56152	9.03315	8.76915	8.79377	8.7993	9.08628	9.14092	8.89541	8.9569	8.76254	8.92856	8.86295	9.02219	8.7594	8.85613	8.75972	9.11212	9.02953	9.08297	8.86325	9.10191	8.93325	9.01731	8.74937	8.70264	8.83359	9.0913	9.04257	8.9059	8.93358	9.08476	9.16023	9.4625	8.87061	9.00288	9.02845	8.7572	8.88404	9.15137	8.79026	8.65619	9.03241	9.26965	9.16702	9.09572	8.89573
MRPS27	7.83819	8.67415	9.0656	8.46828	8.25043	8.57515	8.48413	8.4741	8.46135	8.30489	9.1786	8.13963	9.16327	8.31243	8.28783	8.99017	8.8179	8.8484	9.48278	9.05244	8.4181	8.26734	8.47003	8.83073	8.78319	9.158	8.42792	8.31038	8.30458	8.49107	8.7127	8.49558	8.41516	8.41398	8.55785	7.93743	8.90222	8.93737	8.47877	9.10862	8.61989	8.88663	9.06702	9.05457	9.33936	8.58128	9.15137	9.8081	8.73278
MRPS28	7.28833	6.71087	7.55656	8.17979	7.6662	8.33937	7.73109	8.09892	7.84276	7.55434	7.89073	7.57549	8.37967	7.82541	7.75679	7.84334	7.58611	8.15716	8.18268	8.04801	7.74501	7.61454	7.81816	8.23685	8.08785	8.42165	8.02662	7.81456	7.66564	7.84362	8.31214	8.07231	7.93632	7.61425	7.88962	6.9068	7.65028	7.59674	7.96732	8.13359	7.97182	7.84334	8.31966	8.04156	7.91632	7.88713	8.50661	7.90788	8.09108
MRPS30	8.09165	8.29599	9.07482	9.16058	8.53837	9.05311	8.36204	8.77074	8.7657	8.58704	9.16741	8.83582	8.80985	8.5098	8.86998	8.90489	8.99979	8.7146	8.88499	9.09281	8.52432	8.54682	8.5849	8.77778	9.04818	8.94142	8.50388	9.33936	8.21141	8.66693	8.72795	8.76509	8.73592	8.766	9.16211	7.80708	8.85514	8.89091	8.66386	8.75403	9.16515	8.8396	8.76383	8.83425	8.89541	8.65472	8.97459	9.08329	8.61711
MRPS31	7.54644	7.64671	8.27539	7.90291	7.82974	8.50869	8.02689	8.14777	8.19986	7.69048	8.23112	7.91544	8.8179	8.23976	7.96623	8.40733	8.08342	8.55785	8.31276	8.43026	8.12774	8.38138	7.99912	8.09466	8.06109	8.44056	8.38171	8.37299	7.89575	7.87408	8.36385	8.43615	8.16697	7.94574	7.85127	7.75244	7.88193	8.18062	8.3338	8.19263	8.15601	8.05996	8.2524	8.1399	8.10426	8.09301	8.56877	8.53415	8.7173
MRPS33	6.78289	6.87579	7.36593	7.4543	7.53003	8.04215	7.16294	7.90815	7.37586	7.02757	7.4575	7.17638	7.8543	8.01356	7.33651	7.77372	7.63639	8.29397	7.34755	8.20794	7.13699	7.18317	7.37257	8.01439	7.73717	8.05471	7.67457	7.759	7.64176	7.61094	7.66756	7.72301	7.80038	7.15828	7.20358	6.50729	7.36096	7.57635	7.8303	7.74104	8.04156	7.90922	7.62949	7.93217	7.99412	7.72383	8.52069	8.02634	8.01027
MRPS34	8.7594	9.02671	8.73527	8.73466	8.53896	8.64542	8.75372	8.70296	8.73399	9.23964	8.71917	8.25601	8.2013	8.8484	8.93025	8.77495	8.69598	8.3832	8.66264	9.03755	8.61681	8.84318	8.55131	8.72139	8.70392	8.52869	8.48895	8.40815	8.55751	9.05922	8.48538	8.46828	8.64783	8.81244	8.5807	8.5231	8.78125	8.70896	8.45641	8.76036	8.75027	8.57301	8.59247	9.2404	9.1285	8.80154	8.76915	8.86998	8.61194
MRPS35	8.5204	7.87552	8.75277	9.0603	8.69914	9.0422	8.59006	8.91377	8.62146	8.53112	9.11106	8.33498	9.0859	8.7155	8.69411	8.91272	8.97744	9.22396	9.12779	9.38797	8.86998	8.9505	8.87723	8.61283	8.73056	9.07517	8.90524	8.74604	8.60405	8.99425	9.20616	9.134	8.93598	8.73024	8.34462	9.14429	8.68221	8.46683	8.92419	9.13476	8.95259	9.04891	9.30832	9.1872	9.15507	8.86166	9.46747	9.04291	9.19284
MRPS5	7.96407	8.53445	8.33007	8.70489	8.85319	8.74443	8.49471	8.67049	8.70674	8.65532	8.99319	8.56668	9.00288	8.54799	8.32082	9.03065	9.02388	8.71023	8.70551	9.15507	8.35764	8.73753	8.45338	8.43344	8.49647	9.23964	8.57667	8.51949	8.76667	8.40733	8.57856	8.55245	8.584	8.59467	8.63991	8.3567	8.55785	8.95659	8.72959	8.49294	8.72045	8.56332	8.75027	8.55965	9.31187	8.71147	9.18088	8.87029	8.87981
MRPS7	8.86832	9.47064	8.92586	7.912	8.49761	8.93188	8.83325	8.31421	8.52901	8.58217	9.2042	9.48322	9.48009	8.86391	9.34757	9.24785	8.62393	9.44627	9.23508	9.13513	8.27891	8.78898	8.83325	8.96884	9.85093	9.47424	9.205	8.30982	8.761	8.61525	9.39512	9.72119	9.59583	9.35703	8.67641	9.74743	9.19321	9.28676	9.55899	9.45903	9.21592	9.3587	9.45944	9.13033	9.04537	8.94513	9.10262	9.65269	9.59485
MRPS9	6.72939	7.04179	7.12992	7.14436	6.92374	7.24498	7.97685	7.8115	6.8588	7.40094	7.30357	6.9076	7.62078	7.43264	7.29326	6.97085	7.09603	7.61643	7.38887	7.43208	6.93651	7.15748	7.15358	7.17314	6.96796	7.6754	7.43156	7.35159	7.27138	7.18047	7.22591	7.32201	6.79566	7.26834	6.99597	6.58506	7.08591	7.3058	7.11116	7.10462	7.32474	7.23418	7.14929	7.38428	7.24715	7.20848	7.2736	7.50634	7.24796
MRRF	8.52488	8.87558	8.19722	8.55245	8.57026	8.787	8.37876	8.68192	8.29101	8.30082	8.73884	8.56243	8.80723	8.68252	8.10962	8.81532	8.54504	8.87297	8.48413	8.67142	8.3948	8.57576	8.39715	8.3832	8.62671	8.76444	8.68908	7.92162	8.46626	8.63687	8.86832	8.61254	8.41603	8.33789	8.29101	7.97908	8.67197	8.51894	8.68722	8.90018	8.14919	8.35941	8.97563	8.63625	8.6378	8.39976	8.78636	8.69102	8.80187
MRS2	7.93081	8.46974	8.63163	8.5426	8.46105	8.78572	8.51225	8.85319	8.75372	8.41371	8.66662	8.77294	8.65592	8.2374	8.37116	9.18681	9.04183	8.98813	9.07201	9.52916	8.34747	8.72959	8.84874	8.29716	8.83359	9.05563	8.17318	8.56668	8.36645	8.01133	9.55992	9.56409	8.94046	7.69286	8.56578	9.22435	8.98983	8.83582	9.06668	9.19844	8.90222	9.16778	8.43555	8.51949	8.92116	8.44118	9.20308	9.02495	8.76315
MRTO4	7.16046	7.12391	7.58014	8.06607	7.50048	8.02038	7.75244	7.67234	7.51516	7.5888	7.75075	7.29001	7.73301	7.93437	7.79537	7.70119	7.69104	8.10256	7.94354	8.14432	7.48922	7.55024	7.6112	7.67344	7.46968	8.03373	7.64923	7.84503	7.5829	7.62701	7.91544	7.47406	7.81841	7.53278	6.95099	7.80983	7.71109	7.69286	7.6565	7.95892	7.76321	7.59396	8.32082	8.12308	8.45932	7.8546	8.02662	7.99263	7.81734
MS4A1	6.11029	6.09429	6.09061	5.91377	5.86767	5.79047	5.92469	5.41494	6.09919	5.65819	6.26998	6.05911	6.24146	5.81981	6.12266	6.01972	5.99436	6.86926	6.96306	6.79154	5.87705	6.06042	5.89038	5.92623	5.56715	6.27339	6.52917	6.91672	5.59431	6.65408	6.54183	6.62016	6.0617	5.36474	5.66585	5.8022	6.14759	6.11627	5.56094	6.32584	6.15266	6.90431	6.55756	6.42752	6.33892	5.84623	5.90553	6.27371	6.47888
MS4A15	6.89242	6.73918	6.9743	6.43112	6.37171	5.91044	6.91116	6.23077	6.62595	6.49229	6.32082	7.04954	6.36097	7.22127	6.56491	6.50029	6.54328	6.2059	6.16646	6.33696	6.71905	6.56265	6.34883	6.49879	6.6196	6.71877	6.28402	5.99052	6.49879	6.65159	6.21716	6.64546	6.13307	6.42629	6.45782	7.05087	6.41059	6.48181	6.80503	6.59996	6.33795	6.45305	6.21354	5.87354	6.62873	7.2555	6.25695	6.38941	6.69818
MS4A4A	8.3573	8.51706	9.05347	9.30948	8.58246	10.3456	8.0312	9.59297	8.22586	8.04665	9.15725	8.23368	9.74581	8.28466	8.71796	10.0827	8.55245	10.0601	8.68753	9.25754	8.00823	9.46472	9.39175	10.0392	9.15691	9.43693	9.37047	9.18835	8.41341	7.88659	9.87671	9.44627	9.37993	9.25992	8.88566	9.74267	9.72333	9.12345	9.16327	9.42059	9.02987	9.60125	9.26851	8.43313	9.86217	8.08142	10.0827	9.27707	8.73787
MS4A6A	9.86156	8.67795	9.23358	10.0286	9.5287	10.3238	9.69111	10.5721	8.92487	9.12204	9.88231	8.77198	9.92746	8.5234	9.22396	10.2825	8.61775	10.3042	9.43082	10.0286	9.19429	10.2582	10.1892	9.81637	9.41025	10.2806	9.6842	10.1623	10.0286	8.96136	10.0937	10.0915	9.63809	9.97362	9.33852	9.6496	10.691	9.62949	9.42869	10.0065	10.2278	9.97422	9.43954	9.58803	10.2538	8.69133	10.1032	9.43732	9.5199
MS4A7	7.94574	7.66373	8.05746	9.24987	7.71663	8.68878	8.15399	8.80123	7.98734	7.93828	9.35294	7.50409	8.37584	7.52509	7.90209	8.37467	7.71718	9.06914	8.74537	8.26391	7.98734	8.10821	8.32947	7.96704	7.61698	8.64844	8.46047	8.71699	8.23628	7.86032	9.1805	8.45017	8.39861	8.322	7.90429	7.91964	8.80378	8.34605	7.92272	8.85255	9.04327	8.28094	8.49822	8.68972	8.93805	7.70201	8.18668	8.72959	8.46918
MS4A8B	5.75293	6.2404	6.1752	6.12225	6.32898	6.28045	5.97664	5.75064	5.96616	6.02382	5.65629	5.97664	5.9165	6.22362	5.62882	6.51357	5.91044	5.69046	5.54703	5.6515	5.63093	5.85471	5.40543	5.50337	5.69757	6.16223	6.20552	6.08355	5.64099	6.37206	6.58393	5.6439	6.43933	6.26724	5.70272	5.22635	5.73729	6.05911	6.16646	5.87938	5.75064	5.7381	5.88861	5.25934	6.15419	5.68237	5.6258	5.5965	6.20001
MSANTD2	8.72514	9.06421	8.58306	8.97744	8.68939	8.75686	8.96169	8.78992	8.78093	8.64783	9.03548	9.0649	8.7695	8.62606	8.75027	8.71304	8.94652	8.62146	8.79155	8.77042	9.12997	8.80953	8.72261	8.74968	8.43344	8.65896	9.13585	8.63286	8.76982	8.47322	8.52069	8.84479	8.70614	8.64021	8.66844	8.72514	8.72419	8.78765	8.55009	8.77458	8.82848	8.70647	8.95659	8.69319	8.80661	8.83137	8.51375	8.55723	8.75526
MSANTD3	9.18644	9.3138	8.98475	8.73527	9.53519	8.96339	9.04818	9.35828	9.42531	9.60607	8.75059	9.49643	9.69267	9.7743	9.27986	9.26147	9.33081	9.75604	9.44489	9.00219	9.18566	9.25267	8.88799	9.28871	9.49601	9.15285	8.92419	8.9185	9.3038	9.75821	9.57998	9.24669	9.35331	9.1786	9.16327	9.76378	9.28481	9.85447	9.32647	9.4528	9.39759	9.0656	8.88531	8.83491	8.80059	9.29541	9.06808	9.3959	9.10302
MSANTD4	7.21372	6.90111	7.58041	7.41875	7.43394	8.02662	7.51266	7.83146	6.90111	7.43208	7.66208	7.05359	7.98708	7.62674	7.45019	7.08536	7.45213	8.04746	7.73275	7.11605	7.30005	7.4575	7.74716	7.36014	7.72575	8.21458	7.26805	7.60678	7.50961	7.05142	7.68088	7.47711	7.3327	7.47269	7.16979	6.51763	7.51795	7.56033	7.18998	7.53883	6.98719	7.61946	7.16237	7.62647	7.97742	7.3332	7.65827	7.34563	7.75594
MSC	7.64339	7.06292	8.94345	7.43661	7.25988	7.71356	7.20306	7.61536	7.65827	7.86472	7.62232	7.91172	7.3535	7.4884	8.19812	7.77898	7.92996	7.57242	7.76405	8.30916	7.43317	7.68771	9.23009	7.4967	8.21923	8.35265	7.42227	8.92554	9.36717	7.39219	8.35323	7.94604	7.48702	8.42679	7.51488	7.28253	7.81178	7.71636	7.58041	7.69519	8.46394	8.38051	7.38132	7.64121	9.13585	7.76929	7.66234	8.29687	6.99738
MSH2	7.0044	6.51558	7.58125	7.35461	7.53309	7.88659	7.47573	7.74134	7.29917	7.47462	8.01163	6.77412	7.85156	7.00926	7.76651	7.3332	7.20712	8.12715	8.45611	8.24119	7.26645	7.34836	7.45992	7.05171	7.73884	8.38348	7.5268	7.60294	7.45075	7.30172	7.73884	7.26394	7.19303	7.36674	7.34299	7.53776	7.18973	7.74134	7.41709	7.87915	7.24715	7.70924	7.47877	7.83563	7.86744	7.24143	7.82035	7.59505	7.76705
MSH3	8.02209	8.06305	8.88963	8.40703	8.7146	8.60709	8.34927	8.57361	8.47936	8.66725	8.60375	8.68252	8.93222	8.67734	8.63901	8.9245	8.92651	9.11319	8.52725	9.02423	8.85934	8.70802	8.18839	8.43406	8.63379	9.4564	8.77362	8.55965	8.91647	8.63013	9.05423	8.93737	8.74848	8.24574	8.7572	8.02152	8.60289	8.90489	8.92992	9.2332	8.98342	8.51922	8.88143	8.2285	8.68939	8.91547	8.78866	8.64995	9.00154
MSH6	8.67946	8.57824	8.91811	9.10619	8.7127	8.94849	8.72795	9.32087	9.35294	9.36543	9.46601	8.40236	9.11246	9.04473	9.26606	9.08015	8.94983	9.09496	9.3501	9.52683	8.56059	9.18456	8.67171	8.87431	9.32047	9.50101	9.34096	8.95726	9.13652	9.4197	8.823	8.34662	8.75183	8.89511	8.77995	8.67608	8.65592	9.51718	8.37643	8.96236	8.78961	9.22396	8.7155	9.10012	9.11319	8.83325	8.90524	8.95322	9.14986
MSI1	7.4418	7.36782	6.65074	6.19709	6.55505	6.7241	6.33663	6.74079	6.99351	6.99819	6.76109	7.67951	6.43991	6.81652	7.12196	6.74443	6.87936	6.68637	6.57006	7.32995	6.90217	7.28641	6.79537	6.7714	6.73719	6.37429	6.60418	5.98575	7.06406	6.84863	7.0591	7.61233	7.12992	6.85303	7.28365	8.33733	7.12831	7.06986	6.78818	6.57006	7.00411	6.936	6.71905	6.58643	6.98447	6.86102	6.50672	6.74991	6.70843
MSI2	7.61263	7.93106	7.89381	7.98267	8.21021	8.05582	7.91003	8.13387	8.15227	8.09221	8.43788	7.86252	8.33324	7.88632	8.1864	8.12514	8.44726	8.03148	8.74636	8.75497	8.01551	8.32632	8.33527	7.99098	8.34984	9.09721	8.17493	7.76124	8.41925	7.26127	8.01635	8.08	7.90565	7.98019	8.05333	8.16581	7.89936	8.59071	8.02404	8.18092	7.75874	8.21748	8.21866	8.02493	8.97117	8.07313	8.34112	9.04854	8.12774
MSL2	9.7302	9.79005	9.4515	9.72597	9.53014	9.64708	9.76378	9.63758	9.68636	10.0784	9.92746	9.81224	9.0983	9.84559	9.68158	9.35667	9.84192	9.08263	9.28753	9.3959	9.32724	8.92013	9.29541	9.38457	9.29388	9.3213	9.88904	9.44577	9.16327	10.2041	9.57895	9.25308	9.26813	9.46601	9.74101	9.29188	9.47556	9.33898	9.03974	9.616	9.62793	9.03937	9.23166	9.14429	9.42402	9.54911	9.03688	9.13365	9.52916
MSL3	8.35641	8.3338	7.37472	8.8925	7.17397	8.0295	8.3573	8.37818	8.232	7.80594	8.14226	7.71998	7.96181	7.99297	8.36055	8.01867	7.85544	8.5557	8.3921	7.76321	7.20601	7.77927	7.61263	7.93912	8.02919	8.13247	8.30253	8.16207	8.20337	8.13505	8.46828	8.06578	7.8251	7.91003	8.08088	8.11337	8.07514	7.94379	7.99669	8.36055	7.80682	7.41383	8.40762	8.32889	7.40775	7.77541	7.69104	7.95617	8.05471
MSLN	8.69786	8.28521	6.24795	6.5516	7.55434	6.94274	7.11866	7.6618	7.32775	7.59811	6.83467	7.60922	6.52661	6.94025	6.64023	6.9068	7.04337	6.36338	6.96952	7.05582	7.52122	6.77412	7.23227	7.74991	6.32214	6.15459	7.08563	6.84274	7.19461	7.51214	7.23616	7.39849	6.93033	6.9842	7.63965	7.55923	7.65827	6.72912	7.04368	6.83517	7.54511	6.49052	7.45267	7.98426	6.58284	7.15199	7.16897	6.80198	6.72213
MSMO1	8.85033	8.32978	8.78448	9.16132	8.46828	8.99354	8.35941	9.12311	8.36738	8.53928	9.54174	7.80738	9.42488	8.66786	8.73399	9.21477	8.64418	9.06173	9.2385	9.11834	8.8412	8.87095	9.00462	9.09062	9.14577	10.0951	8.65205	8.33672	8.27424	8.47176	8.70674	9.20383	9.41551	8.61618	9.06138	9.05674	8.73215	9.07341	9.07946	9.12384	8.50144	9.50243	9.25185	8.99492	9.85922	8.61711	9.53337	9.29582	8.93706
MSN	10.1574	10.1567	10.647	10.3427	10.1639	10.0733	10.4594	10.4132	10.4523	10.3175	10.5024	9.67751	10.1168	10.0464	10.5814	10.2659	10.2852	10.2772	11.0208	9.95493	9.88042	10.0821	10.5035	10.1032	10.227	10.5655	10.1487	10.6274	10.3321	10.0106	9.66937	9.96751	9.58998	10.5931	10.1892	9.96282	10.0307	10.3211	9.17526	9.74156	9.86337	10.2407	9.89502	11.1811	10.8415	10.1108	10.1949	10.6421	10.0294
MSR1	7.56885	6.936	7.32692	7.72273	7.48784	7.93632	7.30305	8.6378	7.11145	7.34479	7.72247	6.23611	7.73997	7.01279	7.34539	6.77741	6.98337	8.63319	7.77513	6.66899	7.18916	7.07577	6.90593	7.18346	6.74269	7.21203	7.97658	7.16979	7.87552	6.81516	8.034	7.40775	6.59772	7.06023	6.45336	6.65691	8.00171	7.30254	6.41633	8.06743	7.74635	6.90733	7.60487	9.3616	7.83948	7.01805	7.80012	7.32525	7.53908
MSRA	7.55134	7.77431	7.25309	8.28436	7.17614	7.87972	7.62209	7.15255	7.74635	7.50518	7.62156	7.70147	7.95307	7.84087	7.7976	8.15033	7.40259	7.8365	8.13825	7.67124	7.1109	7.68117	8.08478	7.80594	7.83622	7.16264	7.36699	8.26332	7.56116	7.62563	7.67096	7.30279	8.08453	7.63965	7.49215	7.67152	7.31843	7.93383	7.38456	7.59811	7.84419	7.87269	7.89629	7.68227	8.0746	7.66099	7.68527	8.20876	7.95696
MSRB1	10.0543	9.96482	9.21362	9.44577	9.81345	9.38204	9.21592	9.82094	9.76654	9.79749	9.50291	9.2015	9.67136	9.55805	9.74802	9.85093	9.81974	9.71201	9.88165	9.2807	10.0725	9.78165	10.1924	10.2461	9.49376	9.10725	9.70422	9.03315	9.80362	9.11246	9.79803	10.5077	9.89685	10.3193	9.79466	10.1639	9.75273	9.55516	9.87	9.82504	9.50377	9.64755	9.80755	10.673	9.65168	9.73498	9.59245	9.69782	9.89995
MSRB2	9.35703	9.55426	9.88416	9.49061	9.64042	9.61852	9.29188	9.46163	9.64861	9.61852	9.53473	9.80587	9.84849	9.74045	9.75714	10.2363	9.77996	9.84977	9.75768	10.0343	9.49153	9.83325	9.57095	10.058	9.91083	9.68901	9.64349	10.1786	9.55288	9.63853	10.144	9.7184	10.1409	9.80306	9.58376	9.86936	9.92227	10.0464	9.69217	9.69943	9.94022	10.2806	9.86274	9.3829	9.75551	9.74527	10.4193	10.0135	9.633
MSS51	6.16871	6.74217	6.47977	6.32348	6.47009	6.38059	6.16797	6.33131	6.93115	6.19266	6.52944	6.76187	6.31235	6.16834	6.5664	6.78706	6.56348	6.22928	6.22328	6.45242	6.35351	6.82753	6.23039	6.94163	6.33826	6.76732	6.44148	6.40964	6.77548	6.45274	6.24865	5.92308	6.34275	6.66448	6.73212	6.66309	6.40137	6.94691	6.55305	6.27064	6.38436	6.4648	6.25175	6.02067	5.97321	6.75762	6.33231	6.61334	6.34979
MST1R	6.54847	6.41989	5.79538	5.94325	6.51879	6.38756	6.1495	6.31854	6.28773	6.61532	6.02795	6.5831	6.35939	6.10292	6.66309	6.33764	6.10743	6.33627	6.03398	6.34151	6.46539	6.14289	6.5516	5.59882	6.36528	6.39539	6.32082	5.97864	6.11589	6.26791	6.2269	6.25661	6.50464	6.37586	6.89778	7.30227	6.02208	5.80008	6.07634	6.09306	6.44916	6.50729	6.57302	6.25175	6.40751	6.43963	6.56781	6.20629	6.37744
MSTO1	6.42234	7.27629	6.77961	7.32229	7.31895	7.54595	7.58097	7.79155	7.06265	7.22507	7.0055	7.58694	7.48756	7.56258	6.97351	7.50518	7.28224	6.90922	7.55295	7.6618	7.33127	7.21942	7.74797	7.57846	7.14022	7.9893	7.53337	7.75956	7.05828	6.6122	7.04261	6.95676	7.33593	7.44259	6.74443	6.62377	7.01695	7.54756	7.75354	7.24959	6.89475	7.2656	7.25847	7.63444	7.88167	7.57985	7.5549	7.82707	7.23831
MSX1	8.90018	8.4525	8.39535	7.81264	8.50206	7.81009	8.04801	8.06466	8.322	9.18013	8.01217	8.55936	8.07848	8.08423	8.29486	8.22089	8.11165	8.11507	7.79818	8.09555	8.49205	8.48658	8.31764	8.35265	8.67608	8.0295	7.96623	7.85015	8.41866	8.29997	7.38997	8.80154	8.3455	8.38935	8.26788	9.07166	8.13418	7.84778	8.37144	8.20598	7.92603	8.39421	8.09614	8.27014	8.10225	7.96489	8.45671	8.20568	7.98875
MSX2	9.23009	9.68901	9.50198	9.51343	9.40941	9.31027	9.55382	8.65837	9.50695	9.69423	9.62949	9.27519	9.88662	9.4625	9.88601	9.519	9.7265	9.0888	10.0807	9.6795	9.13585	9.56317	9.31065	9.73235	9.58664	9.66889	9.2255	9.65821	9.60265	9.34015	9.25185	9.27986	9.68636	9.65515	9.53426	9.76546	9.1891	9.99479	9.45547	9.7276	9.25871	9.43732	9.19171	9.4564	10.0092	9.61094	9.46335	10.3273	9.28909
MT1A	9.37502	8.64877	8.24517	8.69567	8.7993	8.87393	8.7993	8.74729	8.88244	8.61074	9.01559	8.73118	9.07131	8.48538	8.52641	9.66486	9.19919	8.67946	8.32339	8.99389	8.62362	9.32448	9.01281	8.80091	8.60886	8.57824	8.8409	8.26361	9.06702	8.4015	8.70421	8.72419	8.93123	8.5913	8.14404	9.15321	8.72076	8.50419	8.59406	8.95494	8.85479	8.90191	8.39889	9.50198	9.61852	8.68406	9.22126	8.99217	8.62638
MT1B	7.29246	7.37914	7.52978	7.05529	7.66928	7.29001	7.40862	8.12162	7.8112	7.74134	7.51214	7.40369	7.64701	7.50824	7.16897	8.10737	8.20711	7.34031	6.9298	7.41977	7.5322	7.60622	7.63137	7.63082	7.53113	7.5587	7.33243	7.12858	7.57985	7.27333	7.26181	7.51428	7.0788	7.03271	7.93577	8.61803	7.24771	7.21504	7.41977	7.40259	7.65989	7.13018	6.84917	7.45829	7.51848	7.37831	7.69736	7.72054	7.13778
MT1F	8.17318	8.37001	8.57944	8.65176	8.60317	8.45671	9.45414	10.1085	8.35128	8.77778	8.79476	8.30829	8.80953	8.76036	7.92771	8.75087	9.21027	8.72637	8.45961	8.4979	8.88863	8.53415	9.05922	8.95391	8.28267	8.32748	9.28235	8.13026	8.82657	8.82364	8.59218	8.45047	8.18417	8.29828	8.48503	8.44491	8.39889	8.65383	8.55751	8.90489	9.17083	8.11761	8.22412	10.7553	9.23703	9.00429	9.03937	8.71606	8.37327
MT1G	8.69505	8.35764	8.32918	8.59406	8.59985	8.49879	8.60317	9.41025	8.58855	8.36204	8.63596	8.15372	8.43677	8.18007	7.95448	9.2404	8.9651	8.57824	8.02094	8.68342	8.60829	8.48804	8.93532	8.6017	8.11048	8.75465	8.65442	8.10737	8.67415	8.32518	8.23886	8.49588	8.44341	8.38699	8.22006	7.76791	8.32978	7.99501	8.77103	8.69007	8.88863	8.59218	7.85214	9.98862	9.17899	8.42227	8.33469	8.34866	8.20076
MT1H	5.87408	6.07284	5.98768	6.92898	6.05429	6.56491	7.14347	7.78648	6.78371	6.66282	6.90975	6.00613	7.03002	6.62873	6.37303	7.61806	6.843	7.23859	6.84757	7.06875	6.84676	6.59691	7.28589	7.12469	6.45544	6.77655	6.7904	6.3831	6.6351	6.60499	6.45184	6.70709	5.94124	6.23187	6.05652	6.8937	6.21392	6.12989	6.36627	7.04449	6.93543	6.73292	6.40071	8.44726	6.66813	7.01832	7.72523	6.84003	6.75459
MT1X	7.63523	7.50877	8.76036	8.61803	8.45611	8.43344	8.99707	9.53942	8.13418	8.2317	8.47788	7.96037	8.50869	8.55101	8.0779	9.24162	8.935	8.61254	8.1881	8.37734	8.70362	8.87162	9.38204	8.82364	8.04638	8.52695	8.36055	7.73911	8.40733	8.77495	8.45191	8.14078	8.10111	8.01551	8.08959	7.1938	8.21516	7.88389	8.45309	8.70802	9.24987	8.31153	7.80263	9.83267	9.17602	8.76667	8.75277	8.43913	8.00797
MT3	7.59811	7.80651	7.27791	6.99295	7.37197	7.21749	7.18776	7.30634	7.29751	7.40609	7.17035	7.6643	7.03082	7.09371	7.21722	7.14982	7.32803	7.01721	6.83335	7.29634	7.70284	7.3332	7.33186	7.22507	7.32144	6.93651	7.02784	6.96277	7.51929	7.27578	7.1482	7.38428	7.31249	7.2008	7.66317	8.32397	7.43076	7.12278	7.47024	7.24853	7.25524	7.35735	7.00466	6.79284	7.20195	7.25961	7.23087	7.25145	7.01968
MT4	6.4716	7.56826	7.28365	7.21562	6.72243	6.69902	6.84245	6.83113	7.50185	6.61934	7.04556	6.59545	7.02289	7.50687	6.64851	7.10037	6.7554	6.8235	6.28566	6.66001	7.32501	7.38288	7.4345	7.51457	6.58896	7.71826	7.43716	6.79206	6.96689	7.19163	7.24959	6.76843	7.01885	6.92872	7.06488	7.16701	6.79619	6.77852	7.12884	6.86021	6.86182	7.24412	6.63854	7.2331	7.0525	7.16592	6.81298	7.53139	6.78126
MTA1	8.93978	9.55949	9.11725	9.29622	8.98813	8.6982	8.7223	8.78059	9.22014	8.65025	8.70392	9.72965	8.84809	9.0946	8.88276	8.84967	8.9854	8.67197	8.88404	8.99492	8.87493	8.86931	8.69786	9.03755	8.86424	8.55042	8.8272	9.56077	8.80187	8.74443	8.60405	8.75465	8.98405	9.1413	8.61313	9.18124	9.10406	9.08667	8.9505	8.63687	9.08514	8.7784	8.57361	8.78928	9.06067	9.03241	8.54474	8.83836	8.86064
MTA2	9.74635	9.76046	9.80936	9.9051	9.38033	9.46207	9.72545	9.10862	9.81916	9.70321	9.53381	9.54866	9.71358	9.69686	10.0725	9.38333	9.72811	9.26185	9.88231	9.63947	9.19207	9.49601	9.08015	9.76318	9.51622	10.028	9.35213	9.73397	9.50561	9.69006	8.89186	9.039	9.5217	9.80991	9.18948	9.52127	9.37125	9.90064	9.52774	9.34423	9.24628	9.99752	9.63247	9.63609	10.1025	9.87913	9.04432	10.0449	9.57753
MTA3	8.33733	8.62606	9.30666	8.68722	8.62052	9.00872	8.18979	8.66538	8.9644	8.34896	8.52218	9.16628	8.83644	8.71917	8.4869	8.77653	8.6963	9.40467	8.45901	8.72637	9.33285	8.8272	8.93123	8.7854	8.89818	8.85002	8.85737	8.92152	8.75875	9.11356	8.96717	9.00154	8.60829	7.9123	8.90719	8.90222	8.81694	8.91547	9.08263	9.17083	8.66078	9.01869	8.64604	7.98183	8.17201	8.61928	9.06138	8.39535	9.14021
MTAP	7.89964	7.93024	8.40177	8.73719	8.13963	8.56877	8.06521	8.42733	8.08313	7.7263	8.88499	7.93243	8.63351	8.59071	8.59467	8.27832	8.2351	7.8761	8.39018	8.92013	7.80594	8.21895	7.95617	8.0608	7.68335	9.06421	8.73152	7.61263	8.03011	8.15227	7.8348	8.22062	8.26955	7.50436	8.60261	7.90592	8.19546	8.42407	8.69883	8.1286	8.32113	8.10396	8.41311	8.31677	8.65025	8.50779	8.26617	8.74256	8.46394
MTBP	5.30392	5.85057	6.58758	5.53113	6.65887	6.9801	6.54874	6.95291	5.69838	5.83932	6.6221	6.12385	7.73438	6.55728	6.42782	6.10948	6.58786	7.21477	7.5557	8.10003	5.9236	5.92516	6.31627	6.04237	6.63201	8.78735	6.81463	6.97921	6.48673	5.8238	6.28206	6.27405	5.57203	5.91757	5.80975	4.98	6.14719	7.13128	6.6271	7.14322	5.7842	6.70952	6.64715	6.90733	7.29468	6.35064	6.99022	7.34085	6.44118
MTCH1	10.8958	11.2502	10.8189	10.6654	10.8833	10.4718	10.7973	10.7028	10.6506	10.8848	10.2521	11.2059	10.5356	10.7704	10.7278	10.695	10.9135	10.381	10.482	10.4313	10.7845	10.5896	10.6793	10.8369	10.7691	10.6506	10.6225	10.5884	10.7958	10.5756	10.6767	10.8691	10.6212	11.2552	10.5391	10.8927	10.6237	10.5467	10.4142	10.6348	10.8553	10.7053	10.8399	10.4304	10.6297	10.7374	10.6481	10.6755	10.2607
MTCH2	8.37967	8.87723	9.04891	8.96103	8.80059	9.13652	8.88404	9.04361	8.91578	8.3521	8.79155	9.0335	9.23508	8.90456	8.75686	9.06384	8.72107	9.23661	9.57657	9.53754	9.17116	9.34466	9.33976	9.11284	9.16741	9.21592	9.12813	9.20616	8.62705	8.53445	9.38412	9.49511	9.0229	8.79671	9.01932	9.63809	9.13548	9.1891	9.29541	9.32761	9.0218	9.21209	9.34304	8.9431	8.91006	8.76915	9.43305	9.13802	8.98242
MTDH	8.49822	7.93243	8.70392	8.77967	8.33469	8.6077	8.67576	9.37877	8.09016	8.28206	8.60405	7.84528	8.60046	8.3535	8.61744	8.68192	8.41487	8.9651	8.7155	8.62303	8.60588	8.9185	9.1786	8.44959	8.52668	8.56997	8.44288	9.05922	8.50357	8.43969	8.58519	8.24488	8.35043	8.71398	8.35764	8.05969	8.44462	8.66756	8.14836	8.60017	8.87819	8.77458	8.47788	9.22813	8.82752	8.37734	8.7267	8.45817	8.3139
MTERF	6.07201	6.75708	6.21104	6.82836	6.68442	7.34324	6.77682	7.02757	7.15937	5.91437	6.97571	6.75183	7.4418	6.51137	6.62543	7.16348	7.14052	7.41219	7.29526	7.12831	6.42267	6.66257	6.44354	6.30523	6.49582	7.18643	6.65887	7.09313	6.8552	6.50991	7.19245	6.7397	6.27914	6.03532	6.25248	6.06992	6.42965	6.9433	6.47504	7.48868	6.64992	7.06734	7.20438	6.54213	6.76483	6.37137	7.06957	6.76703	7.05142
MTERFD1	6.88612	7.10622	7.64418	8.43586	7.69261	8.337	7.73438	8.08785	8.01105	7.68171	7.87323	7.8406	8.536	8.39861	7.83508	8.01188	8.22207	8.09753	8.06634	8.51283	7.75297	8.65383	7.94105	7.93383	8.02067	8.41895	7.87915	8.09301	7.82117	8.09524	8.26469	8.18301	8.2478	7.81706	8.38138	7.40395	7.80458	8.32227	8.44726	8.04556	8.08729	8.03567	8.21259	7.88686	8.66386	8.22704	8.61223	8.2578	8.26703
MTERFD2	6.52489	6.51613	7.04873	7.01614	7.00252	6.92103	6.71417	6.68718	7.24498	6.62428	7.60462	6.61762	7.14549	6.93466	6.39287	6.90787	6.74026	7.05557	6.67393	6.27948	6.53632	6.80612	6.90654	6.60968	6.96333	7.02677	7.27225	7.0815	7.1572	7.25821	6.73292	6.79783	7.15577	6.57363	7.0218	6.37492	6.66673	7.00627	6.89128	6.51791	6.54674	6.89503	7.19331	6.88718	7.08978	7.03735	6.59691	6.97164	7.24551
MTERFD3	6.33565	6.44384	6.53958	7.35242	6.33764	7.36239	6.82402	6.92129	6.97839	6.15924	6.79099	6.76927	7.09084	6.75625	7.10788	6.88885	6.4254	5.94023	7.07278	6.1912	6.47129	6.49907	6.15578	6.54502	6.32614	7.10672	7.03876	7.20492	6.54818	6.75514	7.08978	7.0251	6.5516	6.72747	6.54874	6.17449	6.54558	6.71391	6.33892	6.74026	6.45126	5.78137	6.80612	6.39004	6.62238	6.46892	6.11389	6.46321	6.99682
MTF1	9.05173	9.67289	9.77708	9.644	9.10619	9.41371	9.51343	8.52218	9.51942	8.9915	10.2305	9.57657	9.24706	9.66835	9.52446	9.58424	9.63707	8.92384	9.36587	8.72576	9.53847	8.9232	9.71461	9.37753	8.79804	9.15875	9.83615	9.66229	8.96372	9.25871	9.03548	9.47015	9.35909	9.42869	9.11319	8.69598	9.46695	8.83359	9.31547	9.21362	9.49601	9.08159	10.0058	9.20988	8.85771	9.57848	9.1465	9.34015	9.11725
MTF2	8.52131	8.44491	8.44786	8.74788	9.19507	9.32957	8.88928	9.17899	8.75751	8.72261	9.00872	8.7052	9.21863	8.5551	8.86491	9.19653	9.14277	9.22241	8.935	9.11462	8.9974	9.40512	8.86597	8.39801	9.07978	9.24281	9.31341	8.65502	9.0218	8.55692	9.42654	9.35498	8.99425	8.48566	9.00119	9.01453	9.00872	8.84745	9.02706	9.20577	8.83359	9.07378	9.14879	8.77362	8.93188	8.67976	8.96306	8.74104	9.22165
MTFMT	6.92684	7.71082	7.81264	7.54129	7.8772	7.91883	7.94459	7.57846	7.87802	6.90245	7.61918	7.8491	8.4973	7.34616	7.41926	8.05141	7.90922	8.00114	8.78353	7.92711	7.32308	7.95974	7.7729	8.01723	7.56144	8.07027	7.56088	8.21777	7.45908	7.45934	8.06852	7.77571	7.69867	7.78706	7.26862	7.44806	7.74388	8.02463	7.59396	7.79647	7.25795	8.22238	8.33555	7.85647	8.12802	7.77485	8.2357	7.94187	8.10707
MTFP1	8.15344	7.61149	7.30694	7.69261	7.22453	7.01939	7.7366	7.33022	7.36752	7.87269	7.27681	6.87504	7.32308	7.66539	7.6189	6.91502	7.58964	7.34507	7.24111	7.44586	7.1856	7.47162	7.24332	7.80374	7.23696	7.47462	7.46484	6.98585	7.5557	7.59042	7.49644	6.91365	7.27057	8.02152	7.05499	7.29468	7.2817	7.18209	7.46156	7.22701	7.1555	7.21372	7.63965	7.41137	7.60214	7.45213	7.17861	7.61972	7.21041
MTFR1	9.34015	9.39718	8.48174	9.57517	8.85033	8.93464	8.8623	8.87691	8.65502	9.08015	9.42697	9.44977	8.53718	9.85093	9.04046	8.97183	8.7572	9.82796	8.85066	8.73719	9.70105	9.10793	9.28557	9.06243	9.70781	9.18566	9.7366	8.88109	8.84155	8.66991	9.26731	9.12088	9.68957	9.27947	9.34554	8.96035	9.85863	8.90018	9.84792	9.6036	8.94378	8.92487	9.2389	8.54977	8.51674	8.90942	8.54318	9.04927	9.53895
MTFR1L	9.11106	9.15471	8.88499	8.85095	9.04537	8.74256	9.01869	8.65383	9.15987	8.97528	8.76667	9.24592	8.90975	8.94345	8.75497	9.18644	9.0253	8.63046	8.70264	9.05173	9.09426	8.79671	8.99669	8.91547	8.87128	8.66931	8.78735	8.63255	8.90087	8.86899	8.97563	8.93188	8.97673	8.88499	8.76509	9.21322	9.13836	8.8233	9.04745	8.81471	8.81082	9.03241	8.79443	8.50027	8.542	8.9505	8.80026	8.80884	8.74287
MTFR2	5.96013	6.34115	6.23077	6.30292	6.73605	6.70737	6.39255	6.58896	6.14719	6.32898	6.68363	5.87999	6.67527	6.67857	6.79946	6.51587	7.1386	7.41191	7.65855	7.12965	6.39127	6.40105	6.39539	6.13268	6.60217	7.66208	6.48732	7.08261	6.48554	6.15228	6.34151	6.30292	6.12385	6.02067	6.06774	5.94697	6.41424	6.74443	6.57868	6.53518	6.4973	6.18322	6.87634	7.09228	7.09342	6.48583	6.41117	7.37086	6.36435
MTG1	8.11761	8.47377	7.92495	8.16439	8.01898	7.9199	7.95073	8.42882	8.78898	8.18326	7.84884	8.69505	7.77038	8.16862	7.79484	7.78241	7.90291	8.09614	7.97771	9.17225	8.11534	8.81471	8.1131	8.16413	8.45164	8.37086	8.11649	7.9134	8.36589	7.78732	8.26361	8.26898	8.6405	8.01105	8.31856	8.77967	8.52249	8.23054	8.65651	8.23685	8.39861	7.86716	8.17173	7.89852	8.25861	8.95259	7.82786	8.18782	7.75708
MTHFD1	7.31895	7.092	7.95135	7.59948	8.03231	7.49458	7.93053	7.88389	7.67703	7.48156	8.20568	6.96847	8.14341	7.60815	7.83423	7.97265	7.79095	7.95834	8.53142	8.48955	7.07658	8.06521	7.77737	7.90372	7.81428	8.99529	7.45804	7.86558	7.72714	7.40862	7.90042	7.49941	7.91857	7.74268	7.32585	7.57107	7.53828	8.56424	7.89126	8.40032	7.56856	8.14048	8.22472	8.4677	8.92856	8.01411	8.3597	9.13909	7.8303
MTHFD1L	7.107	7.95643	7.29272	7.25606	7.54756	7.38945	7.96623	7.60188	7.65543	7.46347	7.34539	7.43799	7.22814	8.11137	7.31952	7.01086	7.66343	7.41656	7.1386	7.41053	8.44341	6.87012	7.26181	6.91804	6.78845	7.26394	7.88193	7.2656	7.70759	8.66962	7.57875	7.10123	6.86021	7.39663	7.72495	6.88423	7.3392	7.12527	8.04416	7.06649	7.09767	7.04234	6.8465	7.95807	7.77624	7.31843	6.94136	7.50409	6.9823
MTHFD2	6.94079	7.13345	7.89575	8.00278	8.21632	7.989	8.11392	8.51225	7.53029	7.56059	8.1583	7.06986	8.3811	8.13679	7.85325	8.18499	7.80403	8.2478	8.47849	8.36055	7.69235	7.88659	7.94604	7.85889	7.93326	9.03479	8.09584	7.50741	7.89882	7.21176	7.51347	7.39797	7.35875	7.75354	7.25847	7.61425	7.64017	7.9799	7.41847	7.97182	7.7133	8.03737	8.39686	8.82172	8.54977	8.02346	8.28754	8.15627	8.01898
MTHFD2L	6.43963	6.85412	6.45364	6.53808	6.55132	6.65607	6.04649	6.89531	6.41059	6.40567	7.23696	6.06261	7.29917	6.55616	6.45875	6.90165	6.63342	7.25445	7.08619	7.43342	6.23363	7.13966	6.33764	6.30229	6.92847	7.31197	6.76031	6.56434	7.16348	6.47534	6.76109	6.46381	7.27112	6.43206	6.11468	6.31207	6.58284	6.95542	6.96847	6.91911	7.00384	7.2339	7.41952	6.89615	6.891	6.72213	7.06265	7.03166	6.77768
MTHFR	6.95375	7.16375	7.56966	6.72549	7.42085	7.26342	7.34755	7.58936	7.20279	7.29779	7.28974	7.73054	7.759	7.37557	7.54644	7.78761	7.50931	7.36293	7.70174	7.69948	7.02233	7.74797	7.75622	6.89018	7.55164	7.78269	7.60434	8.18754	7.29272	6.46351	7.18237	7.41273	7.43745	7.49592	7.41521	7.19105	7.72191	7.24111	7.38537	7.23143	7.47904	7.55053	7.61562	7.38182	7.07687	7.3294	7.26724	7.20518	7.68634
MTHFSD	6.9518	7.0265	6.7389	6.95347	7.4385	7.52399	7.47771	7.18209	6.92103	6.84623	6.76595	6.86675	7.77458	7.29164	7.22453	7.16155	7.67869	6.94494	7.03928	7.13507	6.9125	7.13128	6.7341	7.38262	6.90539	7.31436	7.17119	7.25988	6.97377	6.98856	6.99072	6.93814	7.35707	6.59433	6.57975	6.65159	6.99351	7.35566	7.03956	7.11383	7.5322	6.64933	7.36239	7.44781	7.14461	7.29609	7.15966	7.21803	6.93005
MTIF2	7.25847	6.66448	7.27548	7.04121	7.49139	7.93243	7.71885	7.70564	7.19593	7.22978	7.55053	7.03409	8.03201	7.67676	7.5959	7.60379	7.3955	8.10538	7.75569	7.78957	7.35594	7.48325	7.39719	7.31843	7.71941	7.98294	7.9123	7.51572	7.86004	7.28144	7.73466	7.70398	7.57821	6.96277	7.60976	6.65742	7.74418	7.30279	7.47435	8.01105	7.47188	7.77681	7.90949	7.86308	7.93549	7.75515	7.95073	7.43156	7.80458
MTIF3	7.83088	8.35294	8.34837	8.53415	8.51253	8.84445	8.42854	8.71368	8.15033	8.13247	8.41574	8.33149	8.88437	8.30082	8.22995	8.71796	8.51706	8.94446	8.29016	8.79671	8.43644	8.67415	8.27745	8.45758	8.48503	8.88404	8.70072	8.55101	8.3864	8.32023	8.79124	8.66202	8.60648	8.23339	8.74937	8.16522	8.7851	8.6568	8.74907	8.83491	8.41341	8.63441	8.80378	8.43852	8.54741	8.42968	8.81147	8.49675	8.66931
MTL5	6.00613	6.6449	5.54457	6.1554	6.02254	5.54457	6.13622	5.99149	5.85957	6.09145	5.52023	5.96616	5.75669	6.18138	6.17713	5.81785	5.92996	4.99213	5.99289	5.73649	5.86824	6.59236	5.71344	5.91867	5.40144	5.88227	6.69959	6.20329	5.98864	6.49083	6.01316	5.57326	6.28402	6.18211	6.39159	5.79113	5.95567	6.36497	5.90212	5.7559	5.72625	5.42815	5.56589	5.80429	5.97023	6.14603	5.91867	5.79945	5.6515
MTM1	8.93598	8.72139	8.58217	8.74997	8.82941	9.96023	9.00905	9.04537	9.02812	8.71796	8.74818	9.56597	9.55194	8.8082	8.82625	9.80587	8.73979	9.71568	9.13141	9.4577	9.09319	9.54616	9.22474	9.09864	9.4133	9.08086	9.30988	8.78384	8.5204	8.89347	9.82504	9.58947	9.75714	8.40388	9.29861	8.76478	9.44531	8.60317	9.62398	9.92291	8.94884	9.46293	9.6953	8.05803	8.3573	8.85383	9.39548	8.28873	9.38373
MTMR1	9.52774	9.44217	9.16515	8.92185	9.07059	9.16248	9.34382	8.84745	9.39851	9.30988	9.17007	9.52538	9.1737	9.47335	9.30139	9.05347	9.1198	9.02355	9.15507	8.90317	9.27435	9.12997	9.0379	9.10966	9.25635	9.05598	9.32209	9.15321	9.10545	9.72119	9.18875	9.22586	9.35455	9.19613	9.34635	9.71733	9.25554	9.31421	9.27194	9.16058	9.05031	8.85613	9.44399	8.44056	8.64783	9.20731	8.88799	8.6963	9.30183
MTMR11	8.93291	9.13943	8.63625	8.79704	9.1827	8.19175	8.71889	8.84712	8.92384	8.86899	8.37526	9.15949	8.37267	8.87757	8.59927	8.22472	8.72419	8.28206	8.66048	8.03708	9.19996	8.69224	9.04473	8.59529	8.45136	8.58794	9.01666	8.64906	8.69851	8.42407	8.69914	8.65502	8.34023	8.86263	8.82237	8.351	8.55042	8.67946	9.03479	8.64326	8.38199	8.13739	8.89313	8.1824	7.92711	8.70737	8.10847	8.03991	8.61928
MTMR12	7.96295	9.60847	9.58144	9.03825	8.59772	8.92926	9.29069	9.48413	9.04961	8.31562	9.19919	9.10228	9.57753	9.14952	9.58803	9.67907	9.49643	9.14577	9.57423	9.09794	9.17526	9.34594	9.03479	9.06948	9.60557	8.99979	8.66931	9.32288	8.48834	8.85642	9.10012	9.02145	8.98342	9.13802	9.52774	8.84383	8.99182	9.62793	9.63609	9.27519	9.10406	9.53803	8.9675	9.55516	9.34676	9.53243	9.76318	9.72545	9.40146
MTMR14	9.70989	9.81112	9.40729	9.30301	9.53754	9.51942	9.9121	9.58619	9.42826	9.5282	9.22933	9.58098	9.45547	9.47603	9.66075	9.38496	9.86936	9.11356	9.50923	8.91982	9.51765	9.2385	9.80644	9.58524	8.78153	9.29861	9.11002	9.49287	9.37753	9.09757	9.67039	9.62243	9.19507	9.50514	9.19357	9.30139	9.69217	9.41286	9.48649	9.59925	9.38622	9.24628	9.24592	9.10082	9.28027	9.35996	9.24281	9.58192	9.42998
MTMR2	8.30194	8.25751	8.94753	8.63748	8.5673	8.81312	8.63226	8.91006	8.33352	8.47672	9.39175	8.38551	9.50101	8.26762	8.55815	8.47611	8.79476	9.47921	9.12925	8.64783	8.79091	8.2351	8.82076	8.57701	8.70102	9.28481	8.71428	8.83038	8.65776	8.13275	8.82752	9.06775	8.44491	8.84318	8.45611	8.36589	8.34808	8.29222	8.46511	8.59071	8.29101	9.39341	8.75875	9.0628	9.36972	8.2566	8.88211	8.6807	9.04782
MTMR3	8.6224	8.87029	8.42622	8.11649	8.67444	8.39535	8.5231	8.22089	8.35155	8.50027	8.13026	8.62544	8.40844	8.56122	8.30916	8.63625	8.681	8.15344	8.20598	8.55334	8.55072	8.94513	8.38816	8.2357	8.58887	8.34605	8.54977	8.43762	8.54111	8.78125	8.22792	8.34023	8.53837	8.10795	8.59499	8.27454	8.29687	8.96681	8.52725	8.49558	8.42882	7.91573	8.11076	7.77178	8.07594	8.25722	8.18062	8.26469	8.06548
MTMR4	11.7401	11.6739	11.1073	11.4236	11.445	10.7041	11.2264	10.7664	11.5227	11.288	11.1114	11.2932	10.2075	11.4265	11.2059	10.1108	10.8721	10.1315	10.4728	9.18948	11.1766	9.84134	10.5756	11.2984	10.3522	9.69686	11.7521	10.381	11.4693	11.2957	10.5013	11.0972	10.2712	11.5361	10.8369	10.6082	11.1723	10.2764	11.329	10.5677	10.736	9.59485	11.3419	10.2355	9.77708	11.1198	9.02671	9.8008	10.7333
MTMR6	8.02605	8.17291	8.14488	8.15457	8.24951	8.8198	8.07594	8.78384	8.06661	8.14661	8.42258	8.84218	8.64573	8.08142	8.29132	8.56668	8.39746	8.70232	8.77526	8.97744	8.47849	8.63286	8.6011	7.89381	8.61989	8.42854	8.19664	8.40504	8.18697	7.78623	8.80123	8.99565	8.28606	7.98483	8.27774	8.65472	8.85642	8.80059	8.36173	8.65926	8.45075	9.01072	8.55482	8.14284	8.40005	8.25601	8.75309	8.29801	8.46076
MTMR7	6.61164	7.03409	7.52708	7.78623	8.32339	7.67731	7.55323	7.68143	7.21642	6.5983	7.66871	7.98267	7.62364	7.53337	7.06265	8.4525	7.96435	8.11165	7.52818	8.4677	7.87802	6.72359	7.78215	7.46749	7.8251	7.24524	7.87296	7.65133	8.09724	6.69515	7.81539	7.52481	7.84392	6.75979	7.75047	7.58041	8.24434	7.16294	7.83948	8.03963	8.4314	7.62048	8.62146	7.43501	7.80846	7.476	8.56846	6.5756	8.55217
MTMR8	5.72775	6.10117	5.92081	6.24795	6.28937	7.07332	5.42989	6.23721	5.7926	5.4913	6.54383	6.28702	7.00926	6.2099	6.17559	6.86727	6.74963	7.32308	6.70403	6.06261	5.53778	6.50138	6.4266	7.10067	6.30619	6.57951	5.56223	7.07988	5.68506	6.01925	7.69548	6.71958	7.16076	5.59761	6.16333	6.07076	6.10331	6.92348	6.38341	7.05142	6.19227	6.97272	7.09342	6.40813	6.56348	6.29004	6.29173	6.38535	6.20882
MTMR9	8.13247	8.34662	8.05278	8.5849	8.85192	9.06103	8.34808	8.36385	8.6807	8.41866	8.47672	8.85002	8.5408	8.30489	8.85033	8.80535	8.46135	8.85998	8.29486	9.23469	8.71398	9.02355	8.56122	8.32748	8.65896	8.90489	8.64695	8.70993	8.48658	8.32054	8.84679	8.80535	8.59955	8.56059	8.7273	8.84906	8.79772	8.64021	9.06702	8.9861	8.55305	8.29628	9.03548	8.03287	8.47757	8.62638	8.86459	8.37498	9.00905
MTNR1A	6.37899	6.93412	6.43751	6.19011	5.93608	6.2811	6.06903	6.53059	6.40416	6.35225	6.11904	6.51644	5.88576	6.67256	6.21895	6.62323	6.63996	5.97367	5.98188	6.28238	6.53396	5.82826	6.38249	6.46238	6.45126	5.62261	5.8688	5.72461	6.70127	6.18793	5.95517	5.31517	5.71744	6.58814	6.31431	6.62348	5.85651	6.26517	5.86483	5.59231	6.29801	6.25036	6.48673	6.20811	6.17024	6.54122	6.24696	5.80429	6.06343
MTNR1B	7.70228	7.76294	6.4982	7.19461	8.21169	6.20255	7.30145	6.63708	7.67234	6.93221	7.63498	6.99542	6.83598	7.08646	6.68528	6.76238	6.96249	6.65887	6.34662	6.786	6.99626	8.98046	6.34432	8.26558	6.81215	7.23643	7.53641	7.05499	8.3344	7.73438	6.28015	6.98911	7.03433	7.73688	6.63148	6.94743	6.31595	7.2555	7.06209	6.24111	6.69405	6.48937	7.09794	6.26	6.58002	6.52112	6.3399	7.04094	6.65295
MTO1	6.85658	6.9433	7.13993	7.70063	7.39849	7.53724	7.50489	7.51543	7.46075	7.19245	8.15542	7.4042	7.8376	7.44806	7.82679	7.669	7.66564	8.06022	7.99697	7.39849	7.29246	7.44097	7.3261	7.49112	7.50157	7.74358	7.77709	7.64815	7.66813	7.61289	7.69573	7.02209	7.52708	7.62424	7.31572	6.41059	7.46942	7.82008	7.37086	7.65739	7.55516	7.90155	8.05305	7.73275	7.91284	7.44644	7.55217	7.83368	8.05858
MTOR	8.5551	9.2622	9.30872	9.14392	8.85673	8.97838	9.08553	8.93222	9.16778	9.01175	8.9208	9.49691	9.0603	9.08297	8.98342	9.11141	9.21439	8.85002	9.20383	9.22852	9.36121	9.36972	9.20877	9.12345	9.05851	9.0759	8.80123	9.33898	9.08514	8.74318	8.87657	8.97049	9.39851	9.3418	9.55759	9.16023	8.7572	9.36803	9.20616	9.00764	9.16778	8.82752	8.9895	8.77495	9.29822	9.26292	9.14355	9.19429	8.91647
MTPAP	6.78399	7.17969	7.64069	7.52261	7.17915	7.36593	7.29835	7.26181	7.39907	7.04503	7.78957	7.46749	7.98981	7.39219	7.47162	7.32969	7.19755	7.46103	7.52594	7.25392	7.0613	7.31113	7.35792	7.32308	7.16183	7.57875	7.34755	7.44259	7.22563	6.95566	7.50022	7.30722	7.28365	7.43102	7.32859	7.05359	7.31059	7.54812	7.31326	7.52039	7.10123	7.67344	7.6016	7.302	7.73275	7.22591	7.50075	7.86446	7.46886
MTR	8.62425	9.00872	8.86696	8.69287	8.75059	8.44288	8.56789	8.74165	8.84679	8.53959	8.17894	8.6393	8.72701	7.98762	8.57426	8.59588	8.766	8.37467	8.68466	9.07841	8.68595	8.58519	8.40236	8.79282	8.89378	8.9059	8.76036	8.90524	9.07841	8.60648	8.55995	8.82172	8.80917	8.60709	8.80026	8.81439	8.53292	9.05526	8.68908	8.68691	8.27862	8.58945	8.8272	8.32801	8.98405	8.42652	8.49909	8.93706	8.41546
MTRF1	7.04739	7.24988	6.96952	7.8425	7.23032	7.91857	7.73247	7.71522	7.36239	6.48732	8.08757	6.79756	8.18301	7.5375	7.23032	7.78508	7.52791	6.98119	7.63611	7.77681	6.73024	7.41656	7.25172	7.78065	7.37257	7.93992	7.94604	7.5669	7.1272	7.3635	8.42437	7.49215	7.81291	7.3805	7.39797	6.60639	7.51239	7.59228	7.40476	8.42258	7.93106	7.40369	7.55242	7.66647	7.65962	7.05856	7.44833	7.7565	7.71164
MTRF1L	7.79295	8.12191	7.9241	7.8043	7.77038	8.36505	7.59811	8.41166	7.52869	7.50129	8.42652	7.57352	8.25751	7.71912	8.0583	8.12455	8.04099	8.70421	8.02862	7.90788	8.00143	7.92107	7.99529	7.75411	8.04416	8.04331	8.18007	7.78065	8.1128	7.95696	8.49588	8.34112	8.25807	8.05555	8.32947	7.35295	8.21346	7.90098	7.90949	8.32143	8.04071	8.17639	8.51283	7.7593	8.08868	7.8043	8.1795	8.25127	8.19696
MTRR	8.21835	8.50923	8.50388	8.68815	8.52519	8.76699	8.69071	8.71023	8.25722	8.60829	8.93056	8.41341	9.10581	8.24488	8.51468	8.81694	8.65866	9.10119	8.83491	8.43677	8.55452	8.77397	8.7435	8.58887	8.75903	8.9556	8.45701	8.27539	8.65176	8.27918	8.96851	8.95969	8.666	8.8409	8.89714	8.00739	8.4735	8.61313	8.82561	9.15725	8.57026	8.77935	8.77748	8.51315	9.30622	8.48236	8.98208	9.12054	8.86198
MTSS1	8.96816	8.7784	8.91208	9.25715	8.62177	8.88109	9.42571	8.26617	8.86391	9.01631	9.0791	9.22356	9.03381	8.52869	8.75087	9.58331	8.93805	9.42912	8.79377	9.16778	8.823	9.47469	9.25308	8.97776	9.31588	9.74467	8.57301	9.62398	9.27748	8.59276	8.99909	9.05708	9.10899	9.61286	9.85208	8.56939	9.59297	9.51295	8.93566	8.63961	9.21248	9.56457	8.69598	8.51043	9.62793	8.33881	9.04997	9.42402	8.83738
MTSS1L	8.41516	7.61946	7.44586	7.62128	7.69519	7.11734	7.99751	7.35433	8.16385	8.17291	7.50989	7.48756	6.93221	8.30025	7.76734	7.06986	7.35516	6.90593	6.9491	7.01115	7.85917	7.16925	7.41952	7.46484	6.95486	6.91529	8.01053	7.08646	7.96435	8.48864	6.99129	7.41053	7.1018	7.78984	7.49485	7.38182	7.33511	6.89531	7.96239	6.9768	7.27681	7.00682	7.18292	7.84637	7.03491	7.66289	6.9246	7.12119	7.30438
MTUS1	9.72913	9.26528	9.20915	9.32921	9.50291	8.86866	9.25518	9.15912	9.44977	9.87121	9.27156	8.3338	9.11576	9.481	9.05817	8.45191	9.23623	8.9974	9.17679	8.61223	9.41463	9.348	8.5557	8.81178	9.15059	8.42227	10.1991	8.63102	10.0343	10.0821	8.94983	9.35828	8.49588	9.44037	9.32684	8.66991	8.97018	8.8484	9.07022	8.91547	8.99979	8.68939	8.58945	8.92487	8.33789	8.85705	8.5913	8.64573	9.02885
MTUS2	6.16183	6.31526	5.89546	6.68473	6.30822	6.21972	5.45832	5.97466	6.61705	6.27371	5.75511	6.35689	5.58777	5.91153	6.15888	6.1091	5.84247	5.94379	5.89038	6.05035	5.72707	6.49699	5.29798	6.05652	6.4815	6.48583	6.24385	5.7835	5.88165	6.19709	5.6369	6.17375	6.36947	5.92678	6.12186	6.22617	5.74781	5.374	5.81593	5.95864	6.38469	5.55607	6.18358	6.4051	5.80841	6.02208	5.66202	5.34358	5.89269
MTX1	8.88799	9.34635	8.62671	8.68629	8.86295	8.54231	9.12747	8.53745	9.39633	9.37914	8.57795	8.85161	8.41221	8.8925	8.99354	8.83392	8.97838	8.58461	8.8623	8.67444	9.43262	8.74818	9.45414	9.01489	8.51527	8.18668	8.98077	8.11905	8.81406	8.8288	8.87819	8.83676	9.05817	8.93358	8.55661	9.14842	8.76633	8.58581	8.92152	9.02074	8.56546	8.39976	8.69195	8.99252	8.75814	9.04997	9.07482	9.18304	9.03414
MTX2	7.69573	8.41341	8.06881	8.23857	8.54977	8.81851	8.02346	8.58461	8.454	7.81373	8.6904	8.26082	9.00462	8.12074	8.53234	8.76509	8.37818	9.16816	9.22396	9.07059	8.71368	9.41161	8.74729	8.04526	8.48143	8.50206	8.75027	8.48473	8.14748	7.80511	8.64815	8.98174	8.45047	8.51617	8.65234	8.90054	8.51283	9.10371	8.79738	8.99354	8.31677	8.95795	8.86998	8.20422	8.43555	8.24376	8.63073	8.98572	8.99979
MUC15	11.3556	10.8459	12.0274	11.4265	11.0871	11.9598	10.678	11.0932	12.2202	10.0667	12.033	11.91	11.5658	11.1766	11.0389	12.0724	11.6041	12.862	11.0672	11.8476	11.5137	11.6972	11.6473	11.7844	11.98	10.8059	11.4068	12.1816	10.9727	10.3944	12.8454	12.3639	12.0779	10.1965	12.0779	11.6858	11.5327	10.9547	11.4294	11.8896	12.0664	11.7401	11.7441	10.5035	10.0428	10.6767	11.5866	10.5178	11.1343
MUC17	6.16834	6.42692	6.0724	5.78708	5.98672	6.34151	5.87882	5.95354	6.2168	6.29801	6.38756	6.13733	5.90491	6.17024	6.14912	6.30654	6.27579	6.03795	5.86129	5.92678	5.9219	6.55072	5.76258	5.77424	6.29271	5.99149	6.52347	5.89269	5.95306	6.00148	6.14986	6.07328	5.90106	6.18358	6.38187	5.91813	6.52887	6.25004	5.92996	5.72775	5.92417	6.30292	5.7381	5.42077	5.53239	6.07634	6.28334	5.67524	5.90378
MUC20	8.09644	8.26898	7.88739	8.14458	8.09136	7.34194	8.13478	8.40733	9.01595	10.1711	6.92022	8.09016	6.9603	8.67082	8.12802	7.74635	7.92382	7.89435	7.24988	7.72329	9.18304	7.25116	9.10157	8.45729	7.01994	7.71856	8.15802	8.83425	7.01449	7.38997	8.15917	8.09301	7.62286	7.89742	7.92577	8.95795	8.09329	7.84168	7.03709	8.454	8.82138	6.84464	7.22563	8.47582	7.44644	7.79321	6.82295	6.95375	7.556
MUC4	6.2884	7.81764	8.77716	6.18286	7.66403	6.98856	6.34727	7.21803	6.28702	6.54502	7.11493	8.10452	6.19085	6.48299	8.08785	6.56321	7.47188	7.3009	6.54093	7.24111	7.3648	6.93517	9.74045	8.80218	6.47916	6.17865	6.47859	9.83787	6.62766	6.35287	8.39829	6.75679	6.75652	6.52917	6.2811	6.91333	7.10095	6.56348	6.49345	6.55702	6.41335	6.9677	6.56867	6.98745	7.43501	7.46375	6.98803	6.51078	6.34115
MUC7	5.8584	6.22188	5.8251	5.83022	5.9382	5.93323	5.75293	5.99768	6.08778	5.94592	5.65529	5.89658	6.02382	5.66775	5.83694	5.82315	5.63499	5.52575	5.6515	6.12629	5.81177	5.66867	6.32997	6.09429	5.76258	5.55484	5.83634	5.91321	5.55484	6.05821	6.05165	5.65629	5.80429	5.91544	5.86483	7.27901	5.71991	6.18176	6.09552	5.74781	5.56947	5.56467	6.09429	5.97321	5.94023	5.90883	6.00429	6.12427	5.9316
MUCL1	6.47417	6.56405	6.45069	6.78235	7.72136	6.56015	7.95389	5.87232	7.52289	6.37461	6.51502	6.35319	7.1076	6.83676	6.19744	6.17598	6.61051	6.33431	7.12062	6.87259	6.88451	9.54085	7.07095	6.47189	6.41305	6.51587	6.46627	6.81271	6.42419	6.84891	6.40416	6.35689	6.75925	6.24284	6.17559	6.53899	5.93872	7.17424	6.13504	7.17969	6.92049	6.35477	6.56156	7.18476	6.54847	8.43495	6.37931	7.32285	6.45156
MUL1	8.90911	9.148	8.78153	8.89445	8.77328	8.40357	8.70705	8.14315	8.94174	9.14952	8.79026	9.04782	8.82107	9.35996	9.24669	8.86597	9.26965	8.71491	8.91513	8.29742	8.93156	8.39535	8.78448	8.96575	8.70674	8.59864	8.89445	8.80252	8.73849	8.76509	8.83644	8.85903	9.05493	9.3312	8.6202	8.85514	8.74758	8.75686	9.16588	8.62765	8.89058	8.82046	9.23281	8.64995	8.72481	9.00119	8.64906	8.92152	8.93598
MUM1	8.40005	8.06277	8.39177	8.73088	7.9696	7.8581	8.49822	7.81676	8.31995	8.49997	8.25601	8.10138	8.11392	8.01984	8.15288	8.08142	7.83508	7.63911	7.6754	8.23142	8.09495	7.89492	7.80346	8.1795	7.92996	8.01217	7.89266	7.98538	8.02662	7.8365	7.65906	7.91397	8.24488	8.04185	7.97292	7.93604	7.84362	8.23396	8.11194	7.80819	8.33789	7.99583	7.82008	8.31856	8.66413	8.34747	7.81402	8.36973	7.89795
MUM1L1	8.46946	8.72859	8.48207	8.10138	9.1285	9.56746	7.50157	8.80723	8.9675	8.33994	8.18387	7.96181	8.30489	8.85903	9.01072	8.06385	8.56699	9.57563	9.18681	8.04388	9.12598	8.65619	9.23547	8.74699	8.26898	8.62827	8.04693	7.99501	8.3423	6.72829	10.5434	9.97163	8.70455	9.89745	9.05423	9.90632	9.05031	9.05347	9.77543	9.07236	9.49691	9.18606	9.07771	7.35026	7.82896	7.05691	7.97072	7.46995	9.36291
MUS81	8.80026	8.56758	8.74104	8.54564	8.76158	8.29571	8.33469	8.01723	8.74073	8.70421	8.33352	9.00666	8.45579	8.66413	8.29801	8.42349	8.52695	8.18301	7.78732	8.20876	8.3249	8.55843	8.27626	8.7435	8.40563	8.36738	8.43435	8.46016	8.54349	8.54564	8.5204	8.2475	8.58189	8.3832	8.37175	8.38816	8.56152	8.24407	8.54052	8.33789	8.66844	8.39596	8.14315	7.82343	8.22586	8.65532	8.38435	8.29716	8.3933
MUSK	5.5161	5.68875	5.97664	6.52718	5.71595	6.1963	5.95956	5.35337	5.67431	5.48681	5.92026	5.59761	6.17256	5.71107	6.04953	5.97563	5.63806	5.80429	6.21281	6.15026	5.92832	5.93608	5.86997	5.95864	5.85717	6.6558	5.46165	6.39351	6.11667	5.63998	6.06431	5.74848	7.78456	5.97956	5.51883	6.27199	6.11389	6.7587	5.66302	5.49426	5.95408	6.03035	5.72377	5.97466	6.88505	5.51029	6.01084	6.14365	6.02517
MUT	8.6405	8.87095	9.14429	8.70362	9.32167	9.73447	9.04327	9.48365	8.95462	9.09062	8.70455	8.78285	9.42446	9.08773	9.27907	9.18124	9.01038	9.5857	9.15471	9.36929	8.49968	9.23814	9.05141	8.79671	9.43126	9.63995	9.06421	9.26731	9.26569	8.84936	9.37877	9.44399	9.22623	8.64138	9.12455	8.66386	9.08049	9.35539	9.29109	9.94598	9.09572	9.0335	9.33159	8.97942	9.37373	8.78961	9.48232	8.761	9.07341
MUTYH	8.10538	8.03481	7.65106	7.49431	7.99529	7.75594	7.8617	7.75411	7.669	7.92495	7.36239	7.83704	8.03176	7.63666	7.9208	7.72383	7.87972	7.45378	7.41436	7.63003	7.77624	7.8822	7.83368	7.92242	7.60434	7.64259	7.86941	7.60622	7.70284	7.70869	7.45019	7.40943	8.09385	7.83285	7.72441	8.42012	7.88418	7.72799	7.84362	7.35932	7.66591	7.71007	7.73969	7.4206	7.64095	7.92242	7.68281	7.92548	7.70674
MVB12A	8.97356	8.60017	8.3455	7.79401	8.2966	8.31038	8.26558	8.60978	8.42469	9.08667	8.14544	8.70421	8.49647	8.36267	8.63533	8.19634	8.56027	8.1821	8.03373	8.6816	8.65926	8.55421	8.6445	8.6417	8.50749	8.1065	8.07818	7.88026	8.80503	8.53234	8.584	8.51104	8.80598	8.58855	8.37467	8.97744	8.69133	8.18951	8.61897	8.37876	8.6224	8.72701	8.28235	8.34315	8.71054	8.56183	8.24837	8.35556	8.34808
MVB12B	8.36916	8.37703	8.12281	7.82174	8.18387	7.77513	8.27539	8.29339	8.50898	8.48053	7.8653	8.21576	7.66099	8.33937	8.36799	7.48646	8.03481	7.52978	7.645	7.72575	8.7343	7.7887	8.01245	8.22296	7.73438	7.51457	8.10056	7.90624	7.93549	8.5557	7.92711	8.40815	7.71579	7.82758	8.44259	8.25127	7.95724	7.41137	8.73367	7.77317	8.19175	7.73247	7.76294	7.13642	7.57846	8.32748	7.66152	8.13026	8.24058
MVD	7.57821	7.78379	7.34507	7.00951	7.70702	7.21477	7.27761	7.24412	7.34836	7.72026	7.30227	7.14107	7.0829	7.51598	7.39824	7.41219	7.25172	6.93059	6.94551	7.91714	7.44042	6.97812	6.94413	7.47327	7.65292	7.55079	7.34918	6.89046	7.36835	7.30383	7.45378	7.6325	7.78623	7.39496	7.79484	7.82401	7.32308	7.50267	8.11019	7.22756	7.1856	7.56606	7.43527	7.62674	7.40067	7.51904	6.88803	7.32803	6.83948
MVK	7.55295	7.78566	7.60815	7.5694	7.3535	7.28945	7.48483	7.22344	7.4524	7.32638	7.10981	7.11629	7.79927	7.8822	7.60269	7.43633	7.59702	7.29083	7.64149	7.11813	7.14461	7.1517	7.11145	7.79678	7.38699	7.63523	7.31679	7.68883	7.58694	7.93188	7.51161	7.11331	7.7887	7.31003	7.34861	6.88185	7.16953	7.61064	7.49163	7.55683	7.44372	7.50715	7.3392	7.49215	7.60514	7.79678	7.32449	6.97351	7.25365
MVP	8.40032	8.57944	8.49361	8.65146	8.99389	8.32254	8.87329	8.49016	8.58005	8.8272	8.25489	8.55601	8.80884	8.54111	8.67415	8.94275	8.75783	8.05086	8.54592	8.77653	8.63013	8.77622	8.93876	8.90087	8.66477	8.33908	8.84155	8.68595	8.62981	8.57944	8.35796	8.31532	8.9715	9.07482	8.66874	8.64662	8.64783	8.75212	8.3101	8.38935	8.74041	8.41458	8.50448	9.80306	8.71699	8.80566	8.54592	8.53234	8.65806
MX1	8.46247	8.56939	8.08673	8.7851	8.68279	8.76757	10.673	9.91526	7.97658	8.21661	8.30282	7.97714	7.77598	8.59559	8.94413	7.89882	8.30168	8.1881	8.6657	7.94544	8.21979	8.21547	8.71763	8.12605	8.25072	8.03481	9.41797	8.8925	8.50505	8.77166	7.95724	7.96847	8.03763	8.12162	8.42529	7.94432	8.45309	8.26111	7.72799	8.23801	9.16628	8.68252	8.71828	11.1137	7.978	8.64906	8.53992	7.79537	8.18354
MX2	7.11357	6.95099	6.79702	7.66701	7.49993	7.31436	8.29456	8.18668	6.71987	7.19488	7.17668	6.83517	6.71278	7.35932	7.33703	6.97059	7.10008	7.24305	7.25931	6.63679	6.98719	6.97004	7.34727	7.0881	6.78987	6.98119	7.68417	7.53724	7.10898	7.70119	6.97032	6.85133	6.72493	7.31599	6.84623	6.88158	7.17397	6.93869	6.66559	6.93788	7.84141	7.19433	7.27002	9.51434	7.16457	7.33127	7.26946	6.87634	7.13642
MXD1	10.4142	10.4424	9.82153	10.2952	10.761	9.5857	10.8553	10.1101	10.2952	10.6322	10.2641	10.2278	9.51015	10.6846	10.4334	9.79917	10.8896	9.937	9.66438	8.69258	10.4937	9.59392	9.77881	10.1623	10.233	9.9038	10.6989	9.87312	10.1307	10.7885	10.1793	10.0529	9.99351	10.04	9.98933	9.86099	10.0329	10.0827	10.2443	9.79298	9.51249	9.74467	10.5145	9.39675	9.73447	9.77092	9.57329	9.62845	10.6154
MXD3	8.06999	8.36325	7.88276	7.30172	7.84362	7.83146	7.56313	7.48379	8.09724	8.10282	7.60734	8.2374	7.34479	7.8758	7.55053	7.81676	7.72548	7.54456	7.4613	7.78481	7.91772	7.84306	7.77403	7.69261	7.78901	7.74635	7.53473	7.33215	8.06715	8.03201	7.43606	8.01356	7.35461	7.78732	8.00769	8.10876	7.54595	7.95919	8.09078	7.71109	7.75383	7.72771	7.51214	7.22371	7.31197	8.09136	7.62895	7.79647	7.40528
MXD4	9.10929	9.2324	9.00462	8.4178	8.80884	8.60528	9.0379	8.98013	8.6224	9.18835	8.26645	8.94413	8.70802	8.79091	8.90686	9.10619	8.84479	8.40563	8.78093	8.67171	8.9472	8.74009	9.38967	9.19956	8.89154	8.53384	8.61744	8.89952	9.15024	8.84745	8.42733	8.58581	8.79221	8.88437	8.63596	8.93911	8.47206	9.04361	8.7695	8.64966	9.0946	8.90054	8.28549	8.43052	8.55661	8.91039	8.49173	8.93911	8.41077
MXI1	9.01453	8.01867	7.51598	8.21228	7.99501	7.48353	8.19935	7.94132	8.28495	8.42559	8.07678	7.82146	7.68059	8.44845	8.46162	7.60678	8.3948	7.65376	7.44399	7.20195	8.49077	7.50267	7.75154	8.17347	7.96266	7.2126	8.60557	7.67483	8.25434	9.02388	7.82288	8.33849	7.60568	8.20737	7.45673	7.54349	7.85598	7.49747	8.09042	7.72799	7.74296	7.74076	7.74027	7.96125	7.26288	7.69573	7.61726	7.80038	8.37703
MXRA5	8.12887	7.51654	8.77935	8.86965	7.74215	7.90209	7.10237	7.93024	8.24231	8.31304	8.55692	8.18754	7.48922	7.76568	8.20794	7.20279	7.8653	9.08015	9.38076	8.13739	8.12104	7.57985	7.94715	7.67512	8.50174	9.07447	8.22498	9.95177	8.24951	7.5888	8.04583	7.67869	7.81235	8.54111	8.23025	8.24806	8.07284	8.14404	7.39524	8.0636	8.16638	8.87162	7.84988	8.22238	8.62146	7.97963	7.79427	8.62981	7.73633
MXRA7	8.76699	8.53234	9.00495	8.59529	8.36738	8.82172	9.09682	9.35954	8.67049	8.45164	9.01038	8.20247	9.11648	8.70737	8.73152	9.08329	8.73367	8.76383	8.27394	8.24806	9.59737	9.2084	9.16058	8.91681	8.45017	8.52839	8.68629	8.03851	8.46191	8.39801	8.27365	8.74818	8.27276	8.68279	8.30949	8.21199	8.35182	8.05223	8.18268	8.75593	8.45579	8.72859	8.4537	8.86099	8.11451	9.07447	9.62555	8.67355	8.34576
MYADM	9.35331	9.3418	9.99067	9.78336	9.61439	9.32407	10.0755	9.47694	9.09243	9.48322	9.48365	9.39759	8.94046	9.67803	9.4564	9.52538	9.46922	8.97776	9.77092	9.36671	9.70321	9.59835	9.99351	9.70371	9.22474	9.49779	9.46838	9.3184	9.1521	9.24121	9.00394	9.02671	9.62348	9.86337	9.52446	9.47197	9.01247	9.63406	9.21248	8.69567	9.63149	9.09062	8.91881	9.88231	9.9127	9.4515	9.80644	9.80249	8.98813
MYB	5.96157	5.91209	6.13108	6.2788	6.12629	6.22258	5.60224	5.84932	5.83694	5.64591	6.57447	5.78558	6.20919	6.82321	6.65295	6.49465	6.59691	6.47361	7.19488	6.61191	5.73017	6.2761	6.37899	6.20514	6.18976	6.88185	5.86541	6.35255	5.89604	6.1099	6.50373	5.70019	6.44055	6.66419	6.17598	5.79047	6.05125	7.22344	6.18901	7.00172	5.71107	6.09189	6.46381	6.46238	7.25662	6.18211	6.62238	7.0763	6.69326
MYBBP1A	7.07772	7.33758	7.25717	7.40369	7.0881	7.15306	7.24248	6.77166	7.49592	6.67751	7.29137	7.03491	7.11116	7.01939	6.8613	7.24825	7.1509	6.49907	7.08178	6.96581	7.14574	6.67751	6.86372	6.65323	6.84997	7.40012	7.20957	7.20874	6.51879	6.9924	6.98148	6.63565	7.03166	7.14795	6.82239	6.35035	7.22371	7.04873	6.98745	6.74879	6.79314	6.97839	7.14461	7.42113	7.69076	7.01394	7.51047	7.27225	6.745
MYBL2	6.82402	6.70462	7.23061	6.96111	7.39248	6.81353	6.89074	7.35735	7.01587	7.36923	7.27629	7.0319	6.69351	7.04764	7.54322	6.61051	7.16211	7.38647	7.55134	8.00634	6.80719	6.18686	6.72719	6.94303	7.07988	7.70647	7.46776	7.0338	7.47107	7.28833	6.55132	6.78235	6.51763	7.25337	6.72359	6.68965	6.94769	7.32144	7.25145	6.94303	6.74711	7.08754	7.52261	7.56059	7.63388	7.37752	7.53191	7.96209	7.19163
MYBPC1	5.8139	5.82955	5.91867	5.52023	5.8631	5.74335	5.52979	5.3784	5.79945	6.06857	4.93699	6.28334	5.65819	5.07543	5.96866	5.73422	6.05082	5.02389	5.16782	6.28566	5.8988	5.63192	5.50186	5.6806	5.87999	5.56947	5.52575	5.38908	6.13226	5.56826	5.89658	5.22242	4.78532	6.11667	5.57592	5.77275	5.97274	5.96405	6.34695	5.78211	5.71831	5.00231	5.9165	4.81612	6.13504	5.28863	5.63499	5.35337	5.85717
MYBPC2	6.07163	5.67609	5.92516	5.63598	6.25796	6.27064	6.08093	5.91437	5.96922	5.98049	6.30619	5.78279	5.83022	5.82633	6.25593	5.85057	6.33466	6.09389	5.80771	6.35746	5.87119	5.93493	6.07589	6.1151	5.89938	5.99436	5.52294	5.50043	6.23685	5.90378	5.91757	6.01459	6.01925	5.9338	6.00803	5.86129	6.04953	5.75889	6.51733	5.81981	6.00148	6.39442	6.36097	5.9338	6.13029	6.53197	5.45639	5.92996	5.8289
MYBPC3	6.94857	7.13018	6.93221	6.80476	7.2202	6.91305	6.6639	6.51357	7.18449	7.17314	6.94743	7.20957	6.97032	7.02947	7.0055	7.15493	7.01226	7.03326	6.78791	7.24171	7.47655	7.38726	7.0311	7.16567	7.0591	6.78763	6.90922	6.81244	7.09794	7.21914	7.3582	7.23831	7.01086	7.14322	7.62563	7.8653	7.27225	7.01939	7.09371	7.10095	7.05198	7.13993	6.7698	6.69351	6.72885	7.2202	6.9776	6.9433	7.15036
MYBPH	7.81178	8.60289	8.1294	7.43076	7.80174	6.98065	7.81764	7.39467	7.5973	7.72273	7.0098	8.10509	7.40177	7.76096	7.27057	7.41053	7.3497	7.39824	6.55366	7.59015	7.45485	7.80738	7.60408	7.67811	7.48619	6.76566	7.00331	6.72466	7.6383	7.44532	7.62128	8.00302	7.83088	7.45934	7.90976	9.33737	7.59702	7.33215	7.54862	7.55656	6.97246	7.32117	7.13805	6.51502	6.89346	7.27086	7.27603	7.39606	7.60593
MYC	9.09496	8.7223	8.86832	9.35051	8.67704	9.34926	9.31341	8.75686	9.32367	8.98405	9.67605	8.44491	8.96067	8.68908	8.94753	8.88566	8.64021	8.47672	9.63406	9.11536	8.72795	9.04961	9.33816	9.28193	8.62827	9.28193	8.76849	8.74569	9.22586	8.75435	8.34493	8.40844	8.95221	9.00154	8.50596	9.17225	8.66048	8.98644	8.6295	8.52695	8.52553	8.63073	8.89541	9.13252	9.21248	8.91811	8.95869	9.54616	8.85449
MYCBP2	8.81502	8.75435	9.02987	9.4197	9.16132	9.33485	9.32047	9.03825	9.36036	8.86998	9.35455	9.134	9.2179	9.07096	9.18875	9.12925	9.06775	9.42446	9.13725	9.32609	9.33201	9.36587	9.15912	9.2404	9.16403	9.21439	9.42316	9.17973	9.40981	9.43039	9.53153	9.20308	8.92352	9.25068	9.70044	9.25833	9.02885	9.34382	8.86325	9.5547	8.89445	8.75244	9.33816	8.91006	9.00254	9.16403	9.10692	8.88014	9.04711
MYCBPAP	6.70074	6.28668	6.62238	5.8238	6.67446	6.47739	6.5493	6.12225	6.32965	6.66085	6.15653	6.86486	6.5153	6.43721	6.54874	6.65742	6.35839	6.05125	5.74031	6.4447	6.59406	6.75736	6.29801	6.35906	6.75401	6.40843	6.54093	5.94749	6.4248	6.81353	6.2676	6.2532	6.97787	6.51821	6.61673	6.62846	6.57392	6.11745	6.3666	6.59463	6.2811	6.02517	6.45009	6.36157	5.772	6.53087	6.69761	6.61819	6.43388
MYCL1	6.65377	7.6394	6.99931	6.63233	7.00951	6.62952	7.24305	6.9125	7.04394	7.62424	6.75817	7.32913	7.60214	7.27681	7.44559	7.55923	7.14795	6.97112	7.07412	7.39797	7.15937	7.61698	7.10788	7.12858	7.33836	6.88237	6.97351	6.94743	6.50284	7.13239	6.95594	7.02047	7.81039	6.88587	7.78677	7.31923	7.06514	7.53029	7.25116	7.23616	7.05112	7.49693	7.24524	7.16237	6.72691	7.48784	6.84838	7.1321	6.95432
MYCN	7.40177	8.0483	8.22177	8.19292	8.62211	7.8115	8.68466	8.38876	8.22937	8.95937	8.44551	7.79984	7.75154	8.46598	8.58005	7.56499	8.93156	8.19812	8.56152	7.89185	8.46191	8.16035	8.45841	8.02806	8.29716	8.4528	9.39633	8.07084	8.1283	8.55131	7.08043	7.56526	7.63498	9.12885	7.52039	8.64573	7.77843	8.01411	8.2617	7.99529	8.2893	8.18979	8.56089	9.18566	8.13448	9.09026	8.42591	8.39084	8.42823
MYCT1	8.54622	8.13359	8.59437	7.91515	7.62534	8.26955	8.33209	7.79789	8.09862	7.88276	8.50419	7.75383	8.78735	7.75244	8.40268	8.16439	7.87492	8.98677	8.14836	7.84778	7.93716	8.10767	7.74388	7.97963	8.08088	8.0859	7.99583	8.1949	8.59804	7.88054	8.27306	8.12887	7.68088	8.37584	8.40475	7.22536	8.16522	7.95892	7.94769	8.14226	7.73082	8.24951	7.81235	8.32023	7.76568	7.66871	7.51795	8.03481	8.40535
MYD88	9.62243	9.03315	8.57056	8.67918	8.98376	8.88309	9.43435	8.85095	9.00084	9.26606	8.98745	8.92926	8.72261	8.95151	9.27273	9.6842	8.9661	8.73152	9.27235	9.14392	8.94817	9.15546	9.04639	9.11356	8.70135	8.54916	9.22203	9.12311	8.73367	8.70039	8.75465	8.83104	8.15116	8.81595	8.92586	8.93056	8.93532	9.25908	8.6494	9.02002	8.93464	8.82594	8.77328	9.9583	9.27595	9.04113	9.0791	8.97495	8.8288
MYEF2	6.0724	6.78456	6.40901	6.82457	6.80612	6.89912	6.51414	6.39697	6.65408	5.74704	6.71364	6.5545	6.85492	6.55101	6.60499	6.36157	6.70152	6.98938	7.24387	6.75044	5.97274	6.27339	6.31144	5.83393	6.86813	7.31223	6.51613	6.91701	6.57811	6.21138	6.54328	6.59545	6.6603	6.35939	6.21785	6.07975	6.06343	7.49485	6.58983	6.90191	6.4815	6.21354	6.35064	6.34275	7.1572	6.18431	6.54874	6.87556	7.06703
MYEOV2	7.44151	7.62949	7.70427	7.68771	7.43501	7.83819	7.60788	7.40094	7.30976	7.48952	7.77513	7.21994	7.82679	7.83508	7.57928	7.62259	7.39797	8.84286	7.08949	8.08478	7.60815	8.16007	7.68417	7.71217	7.94984	7.67951	7.49693	7.69402	7.8546	7.76237	7.67152	8.09357	7.6568	7.90922	7.80091	8.13535	7.81706	8.13219	7.86772	7.78706	7.74268	8.08142	7.32092	7.18153	7.37642	8.27276	8.64111	8.10962	7.55323
MYF5	6.32148	6.11069	6.28078	6.68857	6.03575	5.8132	5.8688	5.97614	6.57066	6.46774	5.73183	6.36693	5.82181	6.30426	5.81981	5.58083	6.43023	6.10617	5.50186	6.26894	6.1495	5.46831	5.74188	5.64201	5.44765	5.92568	6.88264	6.28903	5.69487	5.90823	6.15653	6.03258	6.35383	5.83084	5.94847	6.01972	5.90992	5.9382	6.19011	6.14402	6.01133	6.09552	5.92623	5.55848	6.23576	6.16755	6.12505	6.20774	6.29965
MYF6	6.53457	6.64273	5.85231	5.81593	5.85231	5.92996	6.07201	6.06689	5.83393	6.23861	6.18756	6.48966	5.97226	5.78774	6.08861	6.04373	5.71675	6.11029	5.796	6.21025	6.25107	6.04237	5.65439	5.8949	6.10869	6.08734	5.79538	5.74113	6.10617	5.7692	5.79047	6.16412	5.75669	5.83144	5.95254	5.72461	5.81912	5.76706	6.16489	6.34337	5.73498	6.29402	6.33065	5.92729	5.50892	6.1912	5.7191	5.77852	5.56094
MYH10	9.97163	10.1108	10.4937	10.1361	10.5733	9.93439	10.6082	10.0682	10.5066	10.6494	10.2789	9.83206	10.6274	10.1176	10.3772	10.5555	10.5599	10.2363	10.9054	10.7987	10.3042	10.3791	10.2659	10.2058	10.6212	11.0389	9.94534	10.3273	10.761	10.2668	10.0821	9.94152	10.2381	10.0487	10.3742	10.5356	9.81112	11.2527	10.2213	10.5189	10.1574	10.3742	10.0421	10.4523	11.1239	10.4222	10.4013	10.7457	10.2016
MYH11	10.747	10.1216	11.1811	10.8132	10.0092	9.82445	10.2861	9.04147	9.13439	9.53847	10.4212	10.1464	9.61906	9.19844	10.2988	9.39215	9.35051	10.0378	9.93376	9.42015	9.54911	8.85903	9.88042	9.38412	9.15987	10.4222	8.99425	10.3087	10.1002	9.71513	8.85449	9.51857	10.0259	10.3113	9.74527	9.82743	9.79182	10.4444	8.58336	8.43495	8.76188	9.92478	9.59925	11.0061	10.4031	9.65871	8.83359	10.5267	10.3703
MYH13	6.26243	5.72775	6.80558	6.68079	5.9606	6.13816	6.4351	5.86599	6.24696	6.25004	6.07284	6.03211	5.89819	6.19557	6.34305	6.42722	6.084	5.84563	5.61733	6.23756	6.67527	5.71831	6.08938	6.10206	5.95149	6.41541	5.948	5.88686	6.43662	6.13383	6.68166	6.7477	6.2676	5.7842	7.10567	6.04373	6.08821	5.87938	6.5972	5.98428	6.24562	6.5887	6.58786	5.54174	6.14211	6.62766	5.69757	6.44977	5.83022
MYH14	7.05774	7.13884	7.24635	6.7818	6.67831	6.73491	6.93302	6.57502	6.88343	7.22591	6.68333	7.15775	6.6419	6.95126	6.75487	6.79259	6.82727	6.72243	7.14929	6.93788	7.99529	6.93814	8.18499	7.01449	6.97921	6.71636	7.47462	6.7918	7.12938	6.89996	6.73719	6.98254	6.97654	6.73184	6.85936	6.44646	6.8813	6.62265	6.83703	6.91727	6.55278	6.93328	6.7945	6.51705	6.68743	7.23227	6.8742	6.54472	6.57502
MYH2	5.30661	6.09843	6.32739	5.60546	5.33145	4.93699	5.5831	5.7792	5.20128	5.69218	5.58888	5.7926	5.8892	5.63397	5.89546	5.82568	6.17676	5.60329	5.6184	5.57836	4.78532	5.13506	5.74031	5.60329	5.85117	5.68785	5.76488	5.796	5.83144	6.23397	6.0724	5.76033	5.13506	5.95956	6.01084	5.90709	5.4337	6.18901	5.52432	5.35795	5.75889	5.97813	5.25934	5.11668	6.21532	5.97172	5.59231	5.84691	5.86997
MYH3	6.43872	6.19522	6.83948	6.26618	5.8892	6.1495	6.36126	5.76186	6.90593	6.58563	6.20001	6.77166	6.73051	6.87529	5.78708	6.34025	6.33294	6.28206	5.74848	6.13975	6.55812	6.33131	6.13697	6.3399	6.7587	6.0384	6.02422	5.5965	6.11864	6.13268	6.07718	5.88634	5.80771	6.4348	6.18503	6.7341	6.22435	6.13582	6.15653	6.53031	6.24902	6.0433	6.83226	5.91153	6.28402	6.48937	6.07763	5.75145	5.85651
MYH6	6.92103	6.48181	6.75736	5.83995	7.02702	6.30492	6.37899	6.44732	7.45403	6.97272	6.92766	6.61307	7.058	6.4985	6.8278	6.92265	6.55334	6.45126	6.50138	6.66448	7.52261	6.70926	6.53115	6.54587	6.50702	6.75263	6.76622	6.466	6.74217	6.59574	6.02935	7.54756	6.74443	7.15306	6.73491	7.27168	6.82457	6.37711	6.90299	6.44323	6.26894	6.61989	6.93302	6.63398	5.95909	5.92469	6.8748	6.80612	6.57531
MYH7	6.82321	7.13452	6.71583	6.56724	6.7087	6.40448	6.43328	6.05473	7.11813	6.74935	6.80254	7.65106	6.87634	6.83084	6.67581	6.53808	6.9957	6.89996	6.59886	6.64273	7.06543	6.70462	6.38535	7.11656	6.87068	6.87039	6.72439	6.37556	6.28806	7.11033	6.41541	7.31087	6.54122	7.13778	6.28175	6.72184	6.7266	6.8734	6.76372	6.8883	6.47829	7.06051	6.89423	6.49023	6.93115	6.7907	6.86047	6.42388	6.63623
MYH7B	6.78371	6.51444	6.78735	6.41335	6.23077	6.30981	6.47129	6.16606	6.44024	6.99351	6.13226	6.40204	6.20668	6.48325	6.58449	6.6684	6.65185	5.7045	5.97813	5.9305	6.83335	6.36404	6.21354	6.37008	5.96616	5.90378	6.25627	6.22328	6.16797	6.23187	6.37238	6.56156	6.19192	6.71201	7.09084	6.87068	6.17215	5.86939	6.67664	6.34662	6.29534	6.40416	6.43662	6.04992	5.95204	6.65103	6.54847	6.28535	6.18537
MYH9	10.9709	11.0932	11.5166	11.0576	11.3612	10.51	11.2932	10.8296	11.0133	11.1137	10.4533	11.2335	10.9709	11.4325	11.3586	10.5873	10.8339	10.3446	10.8737	10.8354	11.0061	10.5862	10.962	11.2264	10.4697	10.8296	10.9216	11.4124	10.7187	11.3214	10.1769	10.3712	10.8281	11.231	10.8848	11.1448	10.4981	11.4631	11.128	10.3656	10.7079	10.3856	10.3321	11.3639	11.1723	11.4153	10.2305	11.2552	10.6384
MYL10	6.56434	5.8276	6.63623	6.0534	5.76186	6.18686	6.02609	5.79871	6.7676	6.62182	6.83569	6.2497	6.09632	6.47562	6.15266	6.71115	6.13307	6.65772	6.81379	5.86824	6.37899	6.36947	6.10703	5.84563	6.01316	5.87758	6.3399	5.79806	6.09919	5.95003	6.84274	6.23436	6.47708	6.09802	6.9035	6.6419	6.14289	6.42937	6.11229	6.53396	6.06857	6.4251	6.62348	5.65917	6.24385	6.05293	6.53575	5.92026	5.72296
MYL12B	11.8156	11.7092	11.4124	11.4784	11.6897	11.6512	11.6512	11.7246	11.7092	11.4881	11.9353	11.3165	12.3873	11.915	11.3811	12.4577	11.4571	12.3162	12.0554	11.8295	11.8108	12.0724	11.6698	11.6858	11.9452	11.9704	11.7246	11.7285	11.6512	11.6214	12.4844	12.372	11.7322	11.4359	12.0004	12.2602	12.0724	12.0446	12.2329	12.2202	11.8663	12.5855	11.9899	12.0113	11.6897	11.7207	11.9353	11.98	12.3873
MYL2	6.01459	5.76258	5.8943	6.14561	5.38908	5.34111	5.29155	5.50746	5.8607	5.62778	5.5707	5.97563	6.23895	6.52803	6.65691	6.18793	5.97119	6.24318	6.64357	6.03703	6.37008	5.99436	5.93268	6.33892	5.95517	6.31886	6.18901	6.24865	5.83754	5.99725	6.85823	6.08483	6.30229	6.08015	5.80703	6.22188	5.60329	6.43539	6.15613	5.98473	5.94174	6.1468	6.13733	6.10662	6.15266	5.72854	6.05384	5.60224	6.19301
MYL3	6.92739	6.30292	7.00172	6.98365	6.74358	6.8613	6.85327	6.70655	6.5842	7.09686	6.42692	6.97112	6.91942	6.50342	6.52606	6.78126	6.73051	6.58617	7.15358	6.93842	6.54299	7.49431	6.78209	6.66813	6.47332	6.83921	6.90139	6.84192	6.96952	7.01199	6.16297	6.80367	6.67446	6.93493	6.47739	6.96192	6.46055	6.66813	6.7992	6.55871	6.8967	7.2183	6.7106	6.40869	7.13832	6.82428	6.72967	6.84838	6.63879
MYL4	7.48213	6.73463	7.41383	6.92077	7.51186	7.13399	7.3582	7.12884	6.83787	7.24195	7.39303	6.9869	7.39744	6.70489	6.89396	7.15306	7.21399	7.56313	7.28918	7.30033	7.11279	7.39023	7.94689	6.76648	7.21399	6.56491	7.58234	7.59369	6.74162	8.18387	7.11708	7.39467	6.82727	6.73292	6.61387	7.37695	7.41521	7.33428	6.71364	7.83563	7.40395	7.13266	6.80056	7.45213	6.86047	6.71308	6.9576	7.35433	8.69723
MYL5	7.48784	7.2504	7.50353	6.60745	7.16183	7.08453	7.15828	7.35077	7.34861	7.67096	7.56472	7.44914	6.89615	7.41656	7.34755	7.77818	7.3283	7.78012	7.11145	7.25063	7.16701	7.63003	7.21775	7.02482	7.21533	7.13266	7.14052	6.97059	7.62731	7.15522	7.62507	7.61726	7.20518	7.48922	7.02374	8.38023	7.00224	7.1745	7.2295	7.16457	7.40666	7.26805	7.50518	7.10843	7.28724	7.61726	7.67593	7.41299	7.19918
MYL6	12.6182	12.157	12.2139	12.4322	12.467	12.5855	12.5424	12.8109	12.1691	12.3796	12.4233	11.9452	12.441	12.0554	12.2954	12.6675	12.3237	12.4933	12.372	12.8454	12.4138	12.467	12.3873	12.4844	12.5119	12.5855	12.0664	12.3237	12.6302	12.157	12.5119	12.1884	12.8109	12.0903	11.915	12.3026	12.4491	12.1947	12.3162	12.2954	12.4754	12.2808	12.0611	12.7069	12.8109	12.2396	12.6182	12.5119	12.1203
MYL6B	8.766	7.87802	7.87998	7.83228	7.71383	8.01984	7.87352	8.02122	7.82008	8.53352	7.78818	7.85598	8.13825	8.27246	7.84528	7.64366	8.15802	7.71941	7.78846	8.23628	8.27365	7.75515	8.26031	8.27918	8.25946	7.77709	7.55053	8.01635	8.38138	8.07875	7.88522	7.85352	8.4735	7.93383	7.35648	8.65383	7.75679	7.93106	8.28351	8.06022	7.9832	8.05914	7.91714	8.02605	8.17032	8.47642	8.71889	8.27189	7.89238
MYL7	6.43843	6.30619	6.54674	6.45274	6.36693	6.06815	6.54759	5.8238	6.11827	6.51219	6.21354	6.75762	6.0384	6.39096	6.16527	6.45184	6.28238	5.89604	6.31992	6.5297	6.92766	6.68194	6.48241	6.3941	6.06992	6.50342	6.35444	5.65917	6.84676	6.57392	6.05249	6.60826	6.44354	6.59292	6.74796	6.6742	6.1091	6.62297	6.88638	6.15613	6.27643	6.03615	6.23329	6.01594	6.49642	6.4109	6.06086	6.28402	6.856
MYLIP	11.6739	11.9648	11.7285	11.1987	11.9353	11.3556	11.6363	11.3503	11.8807	11.7886	11.3086	11.8807	11.6546	11.7684	11.793	12.0664	11.91	11.7562	11.9003	11.5796	11.7054	12.0004	11.3949	11.5796	11.9353	11.3782	11.7092	11.7401	11.7725	12.2879	12.0724	12.0664	11.8852	12.2808	12.0961	11.9049	12.2741	12.2463	11.9598	11.95	11.59	11.7246	12.1383	11.1572	11.288	11.5489	11.6326	11.95	12.0554
MYLK	7.80983	8.73818	9.14501	9.21592	8.50869	8.89058	7.66152	8.64111	8.08987	8.22238	9.29109	9.57472	8.7723	8.37762	8.3344	8.76036	8.72608	9.15949	8.97117	9.00872	8.95116	8.51409	7.93217	8.3921	8.81947	9.23166	8.67704	9.12345	9.12168	8.20537	8.92586	8.80723	9.12418	9.158	9.21401	8.84712	9.02602	8.90222	8.82971	8.82461	8.77653	8.8435	9.3501	8.13505	8.58189	8.88075	8.53264	9.28193	8.91881
MYLK2	6.21067	7.01449	6.54874	6.56463	6.31043	6.58114	6.45156	6.58199	6.7352	6.34181	6.58953	6.55926	6.37429	6.68138	6.55983	6.95702	6.33663	6.24111	5.88977	6.57672	6.48937	6.53059	6.02935	6.9587	6.24761	6.2463	6.55505	6.32052	6.30492	6.53059	6.22151	6.80585	6.90245	6.87529	6.23576	7.11225	6.57006	6.34083	6.40071	6.42905	6.34695	6.48299	6.70516	6.16755	5.96973	6.55132	6.13773	6.44323	6.33595
MYLK3	6.60913	7.2126	6.60941	5.78982	6.27777	6.06431	6.69788	6.36001	6.26102	6.5949	6.2258	6.76595	7.11894	6.30061	6.32833	6.70546	6.25071	6.02609	7.05662	6.78071	6.76031	6.96901	6.22151	7.07577	6.51078	6.69128	5.94431	6.4066	6.18756	6.17982	6.52404	6.39881	6.64633	6.11627	6.68965	6.80111	5.87705	6.84356	6.52347	6.53899	6.92872	6.51733	6.25761	6.31235	7.13291	6.86182	6.54759	6.80225	5.74265
MYLPF	7.61946	7.04556	7.33836	6.18358	6.83545	5.84691	6.76675	6.63453	6.97404	7.62209	6.77166	7.12391	6.75068	6.48766	6.48966	6.79702	7.30064	6.70099	6.67527	6.67664	6.98994	6.52917	6.74217	6.45126	6.88747	6.23295	6.60913	6.10574	7.27032	7.14795	6.54442	7.03818	6.86727	7.0613	6.75044	7.44833	7.14982	6.48007	6.89156	6.77628	6.37107	6.88505	6.99542	6.43388	6.53545	7.38781	7.20384	6.43082	6.90733
MYNN	8.67171	7.971	8.0779	8.13305	8.2925	9.35996	8.46483	8.88211	8.09919	8.00769	8.83293	8.07514	8.82971	8.63748	8.27045	8.70489	8.32172	9.23508	8.03679	8.57181	8.52668	8.70102	8.50565	8.39947	8.72608	8.43111	8.74073	8.42199	8.43555	8.67576	9.61048	9.20731	8.98883	7.83342	8.4537	7.53113	9.32609	7.83088	8.9296	9.15249	8.66786	8.83293	9.10302	7.96933	8.0694	8.22267	8.64542	7.92577	8.63809
MYO10	9.00628	8.53867	9.49511	9.01666	8.94787	8.80629	9.11073	9.03725	8.83644	8.87461	9.04854	8.73622	8.85416	8.88994	9.40771	8.53475	8.74937	8.91745	9.46922	9.25185	9.42531	9.00731	9.55334	9.06844	8.93876	9.6885	9.12088	9.50923	9.47516	9.28834	8.40563	8.89747	8.62736	9.48143	9.2084	8.99806	8.53718	8.77935	8.51588	8.40504	8.92992	8.96542	8.55601	9.46293	9.54566	9.17679	9.07803	9.54469	8.62765
MYO15A	6.51019	6.466	6.34083	5.75293	6.40268	6.0066	6.56491	6.34083	6.57331	7.07547	6.07328	6.66986	6.21067	6.4768	6.25968	6.39914	6.37492	5.94697	5.9149	6.54299	6.30095	6.30654	5.91153	6.22654	6.0844	5.85957	6.21749	5.81528	6.65159	6.58336	5.90212	6.12547	6.35225	6.45274	6.51078	6.53808	6.4651	5.79806	6.43237	5.85231	6.22964	6.46351	6.22258	5.67969	6.02114	6.95899	6.29366	5.9505	6.3316
MYO18B	6.24937	6.7818	6.35718	5.84314	6.0534	5.69921	6.1091	6.12346	6.27133	6.73438	6.20292	6.53286	6.2168	5.81253	6.47189	6.05249	5.98815	6.17024	5.6573	6.43296	6.2483	6.13383	6.15613	6.18176	6.11827	5.74188	6.42629	5.66012	6.1495	6.00568	6.12629	6.21138	5.74113	5.97226	5.8238	6.40388	6.02382	6.06602	6.61591	5.88576	6.00568	6.42086	5.61314	5.85779	5.51029	6.07163	5.76987	6.10617	6.39096
MYO19	7.29581	7.92467	7.38832	7.65292	7.88418	7.58316	7.89686	7.31142	7.98875	7.66343	7.63639	7.92826	7.30305	7.72714	7.52316	7.01394	7.47877	6.95432	7.16484	7.22344	7.57409	7.03654	7.2653	7.42138	6.94025	7.95161	7.76182	7.28007	7.64045	7.45618	7.20464	7.34995	7.0693	7.70564	7.6336	6.54901	7.32474	7.21642	7.67457	7.51876	7.19461	6.81846	7.49914	7.0881	7.54862	7.51598	6.95291	7.40448	7.50634
MYO1A	6.23295	6.20073	6.13029	6.26551	6.35383	6.1714	6.12835	6.34883	6.20255	6.02564	6.33729	6.22362	6.16567	6.50789	6.04513	6.66786	5.94484	6.41663	6.79566	6.72719	6.02517	6.66309	6.04776	5.97226	6.82375	6.53286	6.23685	6.33627	6.26551	5.99904	6.52434	6.24527	7.59811	6.25036	6.31822	6.18138	6.30822	7.33072	7.09286	6.9801	6.10413	6.19522	6.76238	6.16149	8.20537	6.34662	7.39496	6.7087	6.09189
MYO1C	10.4152	10.4739	10.2451	9.96957	10.0594	9.42571	10.3927	9.57848	10.0051	10.4152	9.68313	10.4894	9.85676	10.01	10.6142	10.0435	10.0639	9.20308	9.72965	9.64708	9.86936	10.0777	10.2245	10.2555	10.0037	10.0044	9.41843	10.314	9.99479	9.65063	9.45109	9.44354	9.94915	10.4435	9.86759	10.093	9.75821	10.4003	9.76654	9.64349	10.0777	9.70623	9.73498	9.80196	9.83787	10.1933	9.12013	10.2703	9.64448
MYO1D	8.57361	8.01928	8.73818	8.49588	8.64815	8.01385	8.45489	8.23025	8.81595	8.62981	8.52458	8.04774	8.3101	8.41281	9.30342	8.57301	8.92047	8.04185	8.65234	8.73183	8.35529	8.6196	8.40787	8.14895	8.52192	9.06668	8.45611	8.47642	8.98438	8.823	7.78537	8.42258	8.18152	8.23712	8.53445	8.34984	7.93409	9.33159	8.46247	8.33267	7.79874	8.54169	8.59559	8.8105	8.97425	8.78285	7.97375	9.18606	7.91368
MYO1E	8.58945	8.60317	8.87162	8.85964	8.57944	8.93089	8.64906	8.30916	8.35884	8.39269	8.4291	9.43654	7.86614	9.02671	8.91613	8.9232	8.58037	8.77716	8.9715	8.58976	8.68972	8.90942	9.10119	8.65746	8.62272	8.55815	8.34605	9.46922	8.60799	9.02567	8.98849	8.74636	9.00462	8.66538	8.84936	8.64481	9.22321	8.31214	9.07875	8.88404	8.96202	8.8587	8.6011	8.38405	8.61436	9.01038	8.8085	8.1065	8.49702
MYO1F	8.10452	7.07464	7.57768	7.59423	7.65962	7.556	7.4253	7.75018	6.87068	7.21914	7.77791	7.39163	7.40121	7.47107	7.5669	7.82146	7.06023	7.72136	7.58611	7.5888	7.15385	7.91801	7.57549	7.68417	7.26645	7.70812	7.52791	8.1179	7.08124	7.1872	7.46457	7.57134	7.29835	8.04746	7.49618	7.88084	7.78761	7.43317	6.64106	7.55408	7.91829	7.55978	7.43962	7.84803	7.67951	6.82112	8.19204	7.91937	7.49298
MYO1G	6.93354	6.93276	6.90895	7.25392	7.16757	6.95319	7.07801	7.25689	7.07199	6.43843	6.80084	6.41663	6.693	6.56839	7.08563	7.04207	7.11225	6.93971	6.92213	6.09676	6.92712	6.90024	6.83895	7.24195	6.09189	6.71609	6.89074	6.87068	6.49612	7.23364	6.65268	7.00494	6.3831	6.7341	6.80282	6.70574	6.89558	6.59912	6.43872	6.81596	6.97085	6.22082	6.73548	7.78456	6.70016	6.37777	6.75925	6.84384	6.62402
MYO3B	6.36338	5.97321	6.07763	7.04556	5.88519	6.17713	6.58284	5.43532	5.63998	6.35097	7.033	5.66867	6.1091	6.22509	6.14719	5.66585	6.43599	5.67247	6.17865	6.21463	5.99581	5.6478	5.60002	6.31335	6.77906	6.21281	6.43872	6.66506	6.17024	5.57592	6.26102	6.53749	5.71184	5.7926	5.86423	5.83574	6.66986	5.33888	5.37151	5.91044	6.40901	6.29237	6.35806	5.18341	6.16646	6.20811	6.5133	5.69487	5.97563
MYO5A	6.76428	6.64246	7.30064	7.36647	7.30663	7.90237	7.41219	8.12659	6.96249	6.58477	7.64758	7.16757	7.6394	7.46695	7.80905	8.16264	7.25392	8.02434	7.72301	7.82374	7.14107	7.70174	7.91573	7.76846	7.59505	7.84803	7.37857	7.91742	7.56911	6.81271	7.80091	7.4906	7.57051	7.17475	7.3933	6.88021	7.7155	7.89492	7.16645	7.83228	7.72604	8.00941	7.29137	7.81622	7.93688	7.11357	7.67012	7.69344	7.33099
MYO5C	6.18503	6.84384	7.27412	7.08646	6.67393	6.88371	6.61051	6.5664	6.98254	6.9743	7.40609	6.26274	7.54836	6.50702	7.32449	6.83814	7.06406	7.09931	7.51214	6.97085	6.61136	6.14561	6.83113	6.63148	7.30663	7.95334	7.10237	7.0881	7.62674	6.35718	7.36674	5.86939	6.9243	6.95566	6.50197	6.16073	6.89294	8.78093	6.41305	6.80826	6.7352	6.73024	7.63611	7.20903	7.97599	6.90165	6.4815	8.5369	6.96498
MYO6	8.26869	8.21287	8.10707	8.38581	8.26703	8.19812	8.25382	8.63658	8.1185	7.53055	8.308	8.32459	8.70264	8.00972	8.20537	8.6393	8.32082	8.33527	8.29997	9.06737	8.13026	9.38496	7.82374	8.71889	8.56638	8.3899	8.2195	8.67542	8.53415	7.90868	8.15886	8.32691	8.56424	8.13079	8.61681	8.76667	8.35884	8.88469	8.15687	8.33994	8.06548	8.24407	8.50534	7.80819	8.51074	8.36415	8.3228	8.19722	8.34777
MYO7A	8.49388	7.73331	8.61989	8.01133	8.16862	7.70647	8.34866	7.54511	8.39535	8.78153	8.24837	7.90592	8.35913	7.67067	8.43344	8.57334	8.56303	7.44505	8.0746	8.67197	8.08811	8.84613	8.49294	8.48538	8.56846	8.6494	7.78065	8.06248	8.70008	8.26361	7.53589	7.67703	8.21748	8.01928	8.25211	8.90317	7.93801	9.20228	7.95643	7.89742	7.97685	8.23597	7.83285	7.54158	8.68815	8.2409	8.79251	8.74165	7.81924
MYO7B	7.76431	6.78763	7.05112	7.28589	7.57326	6.58284	8.86391	7.38592	8.01411	7.88084	6.76511	6.789	6.73463	7.92299	7.6336	6.27473	6.95542	6.52462	6.58983	6.33764	7.71007	6.97599	7.17888	7.46347	6.46627	6.62513	7.58936	6.50843	7.68501	7.69375	6.40693	6.87992	6.52776	7.64394	6.72184	6.55756	6.55871	7.0284	7.45992	6.6337	6.82896	6.36883	6.99875	7.13345	6.70789	8.19546	6.35007	6.66141	7.23507
MYO9A	9.06737	9.23964	9.34219	9.32684	8.74788	10.4905	8.67259	9.45326	9.56409	8.49822	10.2313	9.81916	9.51857	9.31504	9.23358	10.2888	9.46293	10.1253	10.0378	9.8761	9.86523	9.92612	9.69686	8.95259	9.83671	9.8003	9.56649	10.2772	9.31883	8.82529	10.322	9.58901	10.4435	8.66962	9.83494	9.16549	10.1567	9.48191	9.97297	10.3397	9.56077	9.8408	10.0849	8.70802	8.99529	9.31341	9.21286	9.33363	9.42446
MYO9B	9.44305	8.83705	9.00731	9.1224	8.78183	8.20367	9.58947	8.53718	9.33403	9.00839	8.70232	9.08194	8.24837	8.76283	8.90317	8.46655	8.83897	7.74886	7.9699	8.3139	8.80347	9.1318	8.85255	8.6982	8.36589	8.32397	8.92723	9.01835	8.45136	9.35667	7.93243	7.72523	8.34523	8.95597	8.81406	8.62362	8.39686	9.05209	8.3921	8.07431	9.0229	7.77485	7.89686	8.77588	8.81342	9.07737	7.88686	8.88531	7.9721
MYOCD	6.42994	6.17559	7.94742	7.30033	6.43266	6.87039	6.53689	6.55926	6.94798	6.45875	6.9801	6.85966	6.3399	6.16797	7.08315	6.75347	6.82321	6.73351	6.95237	6.48527	6.65408	6.88478	8.40446	6.63909	6.53426	7.15882	6.98447	7.02729	7.55816	6.43144	7.03682	6.99738	6.23329	7.02289	6.6196	6.48673	6.47829	6.06042	6.45692	6.79728	7.45566	7.1109	6.56129	6.72127	6.94857	6.58087	6.57421	6.87936	7.08563
MYOD1	7.28724	6.93814	6.71144	6.15498	6.6326	6.84732	6.49642	6.58336	6.78235	7.02596	6.60217	6.57154	6.56951	6.51849	6.68363	7.01968	6.58029	6.2811	6.40995	6.69818	6.59067	6.64329	6.5493	6.31207	6.91911	6.37492	6.41573	6.62265	6.58896	6.66113	6.83517	6.6351	6.49524	6.51444	5.9066	6.08015	7.05059	6.26585	6.82457	6.65047	7.13754	6.99597	6.55616	6.70268	6.74134	6.64303	6.50702	6.07506	5.86365
MYOF	12.3873	11.1343	11.1468	11.1681	11.7092	10.8219	11.4481	11.0188	11.8663	11.9549	11.4236	10.7678	10.8801	12.033	12.1203	10.4355	11.5626	10.647	11.1878	10.7374	11.895	10.6718	10.9709	10.7266	10.5533	11.0317	11.9252	10.8132	11.98	11.7844	10.5699	11.1921	10.3513	11.915	11.4208	10.9038	10.8132	11.324	11.1943	10.7885	11.0261	10.5456	10.9232	11.7886	10.9151	11.0227	10.3069	11.2725	11.2824
MYOG	6.90165	7.8461	6.80367	6.9677	7.08235	7.20384	6.98254	6.95375	7.20791	7.39048	7.08097	7.3055	7.17424	6.86957	6.77166	7.07119	7.0218	6.84412	6.60246	7.22841	7.41577	7.42671	7.03243	6.95702	6.87907	6.75736	7.07907	6.64273	7.17343	6.95676	7.16511	7.18888	6.77961	7.26946	7.13239	7.89492	7.16897	6.93651	7.21399	7.26474	7.11605	7.30409	6.93033	7.08836	6.82375	6.97004	7.17259	7.01115	7.35904
MYOM1	7.63444	6.87287	7.11172	7.29973	7.32092	7.26834	7.43394	6.87259	7.5557	6.73292	7.50546	7.50075	7.72604	7.23913	7.27844	6.87634	6.8588	7.35186	6.6125	7.28197	6.67497	7.16403	7.22731	6.97599	7.25013	7.47771	7.13345	7.03491	7.23643	6.92403	7.38917	7.01251	7.82089	7.25145	7.42002	7.1509	7.50741	7.23913	7.70812	7.15493	6.789	6.79234	7.51682	6.88237	7.87352	7.28007	6.92924	7.32553	7.4643
MYOM2	6.63201	6.51274	6.15849	5.72377	5.81593	6.64878	5.47302	6.35939	6.03122	6.68913	6.3869	5.9382	5.8022	6.62979	6.31461	6.36463	6.13697	6.33065	6.34494	5.89374	5.96209	5.94227	5.9666	6.22082	6.01225	6.47417	6.15305	5.772	6.37398	6.03662	5.82451	6.12109	6.36435	6.19815	6.2286	6.41755	5.67703	4.83938	6.29999	5.80429	5.76987	6.09349	6.21067	5.85117	6.46569	5.38265	6.39473	5.81593	6.72015
MYOM3	6.30459	5.95616	5.87522	5.60113	6.0141	5.61421	5.81177	5.65819	6.02254	6.45336	6.01925	5.96922	5.49746	6.33395	5.87882	6.07806	6.13029	5.68506	5.60329	6.06947	6.43751	6.10743	6.04602	5.6573	5.71517	5.79871	5.83873	5.50482	5.9066	6.10292	5.85717	6.2286	6.26483	6.24248	6.10574	6.56434	6.28078	5.77635	6.00385	5.83266	6.00336	6.25175	5.90212	5.70854	6.03122	6.03703	6.14833	6.09802	5.9149
MYOT	5.37633	6.28143	5.98144	6.31559	4.75207	6.26102	6.19966	5.796	5.67798	5.59882	5.83574	6.1714	5.71344	5.43705	5.95306	5.9505	5.81459	5.84691	5.59118	5.40744	5.33395	5.81528	5.44949	5.67247	5.89994	5.39726	5.82826	5.29798	5.83022	5.97769	6.12225	6.2497	5.3602	5.02389	5.47786	6.81568	5.04278	6.03926	5.65819	5.6258	5.23458	6.31268	5.79737	6.13895	6.59122	4.75207	5.67431	6.19192	5.29155
MYOZ1	6.07548	6.26068	6.80826	7.97348	6.3828	6.9282	8.19321	7.07464	6.15613	6.57363	6.61024	6.1151	6.40813	7.47406	6.65887	6.60388	6.98203	6.75096	6.54213	5.97664	6.96306	6.58228	7.00627	6.48299	6.02114	6.30061	6.60024	6.14645	6.64933	7.058	6.69818	5.95003	6.34305	6.00289	6.5718	6.71417	6.35007	6.23258	5.9165	6.7389	7.08124	6.52917	6.18431	8.16835	6.38405	7.20306	6.46833	6.70043	6.38658
MYOZ3	7.50294	7.22648	6.39351	6.37206	7.04313	6.85026	7.04873	7.19833	7.35792	7.38726	7.18127	7.17861	6.96249	6.69242	7.20252	6.9076	6.85823	6.63233	6.91587	7.00627	7.03002	6.57646	7.08481	6.86727	6.72606	6.88212	6.77358	6.62979	6.94524	7.06957	6.70952	7.14242	6.86594	7.21722	6.57672	7.91368	7.09875	6.88423	6.96306	6.93383	6.71172	6.56609	6.77007	6.64246	6.86237	6.96978	6.61477	6.79893	7.2656
MYPN	5.91544	6.3666	6.10292	5.79538	5.76033	6.2497	6.29567	6.55784	5.76106	6.04992	6.22471	6.51246	6.19557	5.95956	6.39633	6.67885	6.24284	5.36934	6.08778	5.55362	5.58083	5.48974	5.61733	6.34242	5.97367	6.37303	5.59761	6.54901	6.09145	6.05957	6.69405	5.95956	6.15729	6.39319	5.69127	6.78873	5.95666	5.85957	5.97715	5.92678	6.26	6.12673	5.94847	6.06086	5.66493	5.53379	6.05209	5.80497	5.9872
MYRF	6.91032	7.08481	6.82727	6.68387	6.90024	6.77387	6.93517	6.46292	6.73382	6.86397	6.74581	7.09286	6.96901	6.79566	6.91333	6.62793	6.9051	6.50464	6.53286	6.8457	7.10595	6.86897	7.04845	7.00951	6.80084	6.67914	6.92374	6.58029	7.17778	6.71115	7.03818	6.8563	7.04873	7.01669	7.01199	7.32308	7.12748	6.61024	6.89558	6.75514	6.68387	6.76732	6.5756	6.49937	6.75209	7.00898	6.75625	6.65944	6.60582
MYRIP	6.30492	7.09057	6.769	6.46292	6.39159	6.42086	6.25461	6.12505	6.49229	7.02894	6.14912	6.84166	6.16183	6.34979	6.42267	6.25461	6.22188	6.2884	6.40598	6.80993	6.28702	6.74741	6.8149	6.59349	5.9219	5.66681	6.14645	6.24937	6.27542	6.27845	6.26791	6.56552	5.84932	6.38971	6.45606	7.16211	6.17713	6.37238	6.66366	6.14645	6.07931	6.79154	6.04865	6.17256	6.12989	6.43296	6.8295	6.25248	6.27542
MYT1	6.68939	6.49788	6.83569	6.25461	6.34662	6.14479	6.76787	6.34948	7.0178	6.99267	6.73159	6.93918	6.55015	6.78763	6.52747	6.48766	6.79099	6.33327	6.07975	6.86021	7.12333	6.42356	6.5681	6.56668	6.70574	6.4815	6.73694	6.23258	6.72045	7.12333	6.49699	6.61848	6.68473	6.66056	6.68022	6.67285	6.48036	6.42055	6.58143	6.34151	6.14051	6.69761	6.64385	5.76488	5.92943	6.8497	6.62952	6.36794	6.51078
MYT1L	7.21803	6.46024	6.37586	5.8631	6.26861	6.10828	6.16755	5.98575	6.05035	6.83649	6.17024	6.12877	6.426	6.26448	5.94076	5.96866	6.43358	6.05733	6.60359	6.43328	6.2521	5.88748	6.08695	6.31724	6.11667	6.37744	6.15849	6.13029	5.321	6.25357	6.01362	6.31957	6.2435	6.29567	6.42205	6.05082	6.03169	6.28143	5.97321	6.40869	6.12795	6.3072	6.45606	6.45722	5.94643	6.24595	5.60661	6.16412	6.32898
MZF1	8.09948	7.86501	7.33215	7.67369	7.80682	7.37994	7.54376	7.67703	8.37998	7.74501	7.68686	8.24982	7.34563	7.70702	7.6008	7.48784	7.93134	7.04901	7.26181	7.22591	7.95135	7.69048	7.87829	7.33127	7.50851	7.29634	7.76846	7.80458	7.60651	7.59865	7.15909	7.52624	7.9799	7.57659	7.79182	7.88139	7.52791	7.64259	7.83146	7.35516	7.74689	7.11787	7.46803	7.22563	7.50157	7.59561	7.12748	7.53828	7.56201
N4BP1	7.97348	8.14777	7.70812	8.12547	8.28351	8.13825	8.18864	8.19722	8.35913	8.22443	8.46076	8.26361	8.11878	8.3469	8.33819	8.02634	8.7223	7.78186	8.29828	7.86912	8.25011	7.61972	8.1225	8.48834	8.44786	7.80403	8.13765	7.95671	8.23454	8.98107	8.0312	8.13191	8.03063	8.03427	8.55815	7.21343	7.9813	7.76265	7.87437	7.96152	8.14256	7.66985	8.22937	8.54825	7.69654	8.08959	8.14256	7.83563	8.37967
N4BP2	8.50719	8.17639	8.9661	8.73849	8.36945	9.55658	8.73056	8.32801	8.71398	8.94652	8.38522	8.97356	9.02462	8.17611	8.75972	8.8044	8.75903	9.11176	8.80218	8.92554	9.10929	9.32047	8.13623	8.37876	8.7441	8.79411	9.28595	8.59036	8.57944	8.90782	9.5547	9.30263	8.71368	8.38789	9.43654	8.42289	8.63102	8.64877	8.84253	9.10654	8.75783	8.76982	8.63163	7.98102	8.58645	8.05196	8.92419	7.96905	8.80598
N4BP2L1	7.41436	6.86727	7.2115	7.47626	7.43129	7.37642	7.28007	6.97404	7.46942	6.60499	7.39524	6.93246	7.64444	7.21015	7.52261	7.57608	7.34138	7.54812	7.11225	6.82975	6.8091	7.45992	6.61164	6.95237	7.50353	7.45857	7.37722	7.87888	7.39134	7.53165	7.43799	7.3497	7.46535	7.20546	6.82701	7.17668	7.20252	7.51822	6.936	6.97707	7.21069	7.23198	7.31546	7.2339	7.10123	6.77412	6.95099	7.54644	7.60544
N4BP2L2	10.4161	9.46922	9.31296	9.76764	10.1416	10.3656	9.8981	10.4883	10.2118	9.57423	10.1153	10.3712	10.1153	9.519	9.33976	9.81285	9.90443	10.0835	9.11536	9.96547	10.2952	10.1655	9.61094	9.37416	9.73882	10.0937	10.5002	9.6124	10.3847	10.2764	10.0176	10.3685	9.76934	9.52916	10.4203	10.003	9.73882	9.55805	9.93186	9.80196	10.0449	9.60896	9.8233	9.42697	9.77318	9.37168	9.43907	9.12711	9.8761
N6AMT1	6.95207	7.19461	7.36725	7.60028	7.26919	7.57107	7.40369	7.46668	7.35433	6.94274	7.72329	7.06406	7.9377	7.07332	7.4656	7.6532	7.39986	8.01079	7.85514	7.78818	7.10956	7.30976	7.55217	7.02129	7.81039	7.759	7.61094	7.25445	7.68143	6.95814	8.13652	7.47462	7.64671	7.58206	7.44399	6.90024	7.21775	7.85214	7.32885	7.75569	7.48893	7.6565	7.31736	7.37416	7.69402	7.18424	7.8977	7.77737	7.46484
N6AMT2	7.4089	7.63416	7.65906	7.44532	7.54971	7.86884	7.7962	7.41108	7.54071	7.65292	7.74296	7.34324	8.53505	7.49458	7.22648	8.10876	7.40666	7.8251	8.02836	8.03651	7.4967	7.82089	8.00114	7.47655	7.82786	7.95276	7.58453	7.71082	7.6347	7.6662	8.36443	7.8425	7.67759	7.22563	7.93992	7.01115	7.57768	7.77763	7.83868	7.73717	7.58182	7.78379	8.07172	7.62786	7.23448	7.9402	8.25751	7.48979	7.29468
NAA10	8.88963	8.9905	9.16058	8.83705	8.87625	8.80953	8.55334	9.14392	9.11834	9.16891	9.51151	8.57212	9.18757	8.72169	9.11908	9.1076	8.59588	8.95322	9.05746	8.92756	8.93805	9.13218	8.82267	9.03101	9.18948	8.85582	8.49852	8.95322	9.07412	8.25751	8.81471	8.81375	8.76478	8.91377	8.47788	9.12747	9.25518	9.14687	8.79704	9.12204	8.59955	9.24745	8.87917	9.1805	9.05457	9.50243	9.09794	9.55805	8.77294
NAA15	8.22498	7.78901	8.84218	8.72357	8.4437	8.96473	8.50691	8.99319	8.38405	8.82237	9.04291	8.34082	8.82046	8.47728	8.80661	8.59682	8.51829	8.90123	8.59529	8.75183	8.71889	8.64081	8.36617	8.43644	8.47849	9.17298	8.93464	8.65651	8.68406	8.81822	8.67576	8.73118	8.58217	8.56758	9.01314	8.40268	8.86459	8.43998	8.66991	8.73787	8.65806	8.73753	8.83293	8.66756	9.19098	8.55903	8.72795	8.6702	8.66903
NAA16	8.12774	7.46803	7.60055	8.50898	7.57714	8.16725	7.92632	8.61342	8.46598	7.26235	8.77362	6.84056	7.72301	7.8195	7.34275	7.82035	7.47573	7.81816	7.72353	7.60922	7.87776	8.02521	7.7263	7.53502	7.22563	8.36799	8.3905	7.73717	7.68579	8.04215	8.14544	7.87747	7.51795	8.15716	8.36027	6.80476	7.74358	7.63307	7.88167	7.66756	7.65292	7.44289	7.97182	7.32585	8.10905	7.52453	7.39048	7.62978	8.24604
NAA20	8.38171	8.06688	8.65383	8.78866	8.45047	9.06631	8.42012	8.86064	9.04537	8.12912	8.90942	8.59955	9.06347	8.64418	8.21402	9.20655	8.44087	9.42741	8.95937	8.8044	8.94884	9.14577	8.787	8.74507	8.94582	9.05067	8.48955	8.62827	8.93291	8.42882	9.2084	8.91006	8.97356	8.53352	8.95016	8.50869	8.62765	9.05385	8.90123	8.83928	8.63013	9.23201	9.12345	9.01765	8.59529	8.59985	9.41463	8.69945	9.2019
NAA25	8.44027	8.41135	8.01579	8.89885	8.69411	9.33	8.72169	9.09319	8.90881	8.25601	9.21248	8.70232	8.90621	8.48718	8.21021	8.48268	8.85673	9.10899	8.78898	8.87949	9.09976	8.66386	8.40591	8.42559	8.53475	8.74907	9.31027	7.92911	8.39918	8.7127	9.1872	9.0791	8.78898	8.57212	8.89122	8.78183	9.01666	8.20598	8.83769	9.17899	8.8396	8.64815	9.30301	8.28324	8.82461	8.17347	8.99117	8.31995	8.88928
NAA30	8.84679	8.67976	8.76788	8.3535	8.58675	8.66048	8.24259	8.73688	8.52582	8.80123	8.34896	8.78215	8.60405	8.69442	8.88244	8.43283	8.37613	8.53384	8.10737	8.44521	8.59188	8.71147	8.39146	8.49444	8.66353	8.41516	8.65837	8.57729	8.7017	8.89952	8.60468	8.79573	8.66139	8.57795	8.69007	8.76982	8.70834	8.38261	8.70551	8.58128	8.55936	8.5234	8.67542	8.08198	8.4914	8.7127	8.63687	8.17493	8.40177
NAA35	9.05311	8.95901	8.84185	8.89747	9.22203	9.55239	9.06948	9.33038	9.30342	9.00698	9.05067	9.15176	9.56033	9.13585	8.70102	9.19729	8.95759	9.62845	9.00288	9.5074	9.3312	9.37877	8.9974	9.12925	9.26928	9.43773	9.25715	9.03974	9.42741	9.11425	9.45903	9.5311	9.33363	8.94915	9.06211	9.38412	9.28909	9.11908	9.28635	9.57517	9.15657	9.30139	9.348	8.90222	8.92284	9.15691	9.12311	8.96274	9.39548
NAA38	7.19245	6.91804	7.29326	7.41026	7.8206	7.64923	7.71356	7.62286	7.47685	6.91475	7.32229	7.06292	7.62128	7.19672	7.28197	7.48674	7.32692	8.49968	7.5984	7.70257	7.45673	7.32474	7.67787	7.24387	7.4543	8.09892	7.85756	7.33243	7.63965	7.08782	7.66289	7.9205	7.32421	6.80056	7.49245	6.87767	7.32885	7.64204	7.40205	7.56606	7.49351	7.45673	7.73466	7.4089	7.584	6.95515	7.18103	7.64923	7.90345
NAA40	7.14902	7.76124	8.19062	8.57607	7.69736	7.7604	7.9191	7.49085	8.32365	7.94325	7.99697	8.40299	8.50596	8.14458	8.21604	8.32604	8.04301	8.13505	7.97936	7.92356	7.35377	8.05692	7.73275	8.01301	7.95617	8.21835	8.09724	7.93356	7.99669	7.7133	7.93356	7.64418	8.03538	7.97685	8.05996	7.64231	7.57957	8.55421	8.21259	7.9947	8.08396	8.09862	8.18326	7.66985	8.14458	8.00438	7.91603	8.27132	8.16807
NAA60	9.30342	9.85863	9.25433	9.14614	9.24001	8.77622	8.80252	8.83459	8.4181	9.73071	8.77995	9.32248	8.12015	9.80755	9.69217	8.88994	9.2622	7.82117	9.06631	7.71217	9.37628	8.08646	9.12345	9.38579	9.01142	8.49761	9.43217	9.03654	8.80884	9.22971	8.55072	8.87558	9.13548	9.68636	8.31066	7.55079	8.92554	8.16207	9.66128	8.45164	8.40902	9.18013	8.37001	9.57192	8.99017	9.7184	8.91949	9.06844	9.40281
NAAA	8.39269	8.46337	8.29941	7.92658	8.61897	8.88734	8.11451	9.13763	7.70398	7.92969	9.07667	8.38935	8.4654	7.99441	8.84218	8.56027	8.86728	9.11246	8.99082	8.88044	8.43969	8.51861	8.83231	8.87493	8.88404	9.19025	8.39535	8.34633	8.39269	8.73787	8.66931	9.16442	8.29854	8.89218	8.57118	8.12281	8.28606	8.45961	8.2013	8.6904	7.9813	9.09976	8.85705	8.18979	9.0578	8.18326	8.71236	8.77011	9.27045
NAALAD2	6.84384	6.71364	6.96901	7.23061	7.22731	7.67593	7.15117	8.1881	7.43156	6.98308	6.9644	6.80771	7.46019	6.95594	7.10622	6.80641	8.21314	7.40528	7.82786	7.66591	7.5973	7.32449	8.07678	7.17148	7.39824	7.13155	7.33678	7.22399	7.05718	7.25309	7.82316	7.60105	7.20928	6.93869	7.48511	7.15966	6.60134	7.44452	7.65053	7.41764	7.38592	7.00842	6.89806	6.84519	7.00252	6.87287	6.9743	7.30807	7.75154
NAALADL1	7.20988	8.19321	6.87068	6.1963	6.4066	6.71034	6.65215	6.93005	6.71473	7.21888	6.65408	6.92518	5.88056	6.62071	7.11759	6.45635	7.09553	6.41959	6.27914	6.00568	6.88774	6.55645	6.10331	6.70628	6.82035	6.34461	6.5064	6.18976	6.93944	6.8198	6.47219	7.17668	6.95432	6.7397	6.88803	7.46695	6.97654	5.8352	6.4266	6.32833	6.63966	6.73861	6.46148	6.0127	5.77707	7.24332	6.30263	6.79619	6.20514
NAB1	7.01911	6.82727	7.49592	7.24771	7.25795	7.48538	7.36835	7.16674	7.23886	6.90404	7.48353	6.39035	7.56499	7.37389	7.1919	7.2167	7.18861	8.03825	7.96679	7.65212	7.56059	7.66317	7.15855	7.30976	7.85917	7.54812	7.57522	7.74418	7.14269	7.60188	7.6311	7.03569	6.83814	7.32308	6.89449	6.5191	7.01171	7.54322	6.84112	7.42198	7.3138	7.48868	7.51186	7.81039	7.41079	7.12305	7.15065	7.20601	7.80846
NAB2	8.18893	8.65264	8.21923	8.46162	7.90624	8.33819	8.21314	7.88362	8.67142	8.1881	8.37703	8.93291	7.912	8.35236	8.2566	8.1821	8.36916	8.05056	7.83059	7.82008	8.8272	8.38261	8.65442	8.3933	8.54855	7.67207	8.51738	8.27045	7.33402	8.38816	8.29044	8.61588	8.37116	8.28495	8.44726	8.95289	7.89322	7.4613	8.68815	8.21228	8.33149	8.01053	8.47877	7.33046	7.90815	8.4953	8.787	7.57659	8.26788
NABP1	10.4212	9.75659	10.4543	9.71411	10.6963	10.8911	10.1208	11.0811	10.0142	10.48	10.3331	10.5002	10.1433	10.7748	9.98172	10.3522	10.5291	9.82504	10.2616	11.26	10.4454	11.265	10.4553	9.99621	11.1637	11.0407	10.3542	10.4948	10.3157	9.75273	10.5533	11.0351	10.6047	10.1941	10.663	10.7053	10.8265	10.0148	10.9919	10.7567	10.8045	9.49287	10.0155	9.25635	10.7733	10.1055	10.9216	10.1487	9.92941
NABP2	7.8043	8.38435	7.84935	8.0388	8.54349	8.51894	8.24058	8.38171	8.24173	8.35155	8.09809	7.93272	8.07257	8.75183	7.96209	8.41252	8.41341	8.20219	8.00604	8.78125	8.31677	8.29828	8.65712	8.44146	8.53234	8.33849	7.96209	8.03963	8.19091	8.31243	8.12132	8.08561	7.98538	8.30489	7.57549	9.40512	8.14836	8.01493	8.74073	8.13219	8.26332	8.27189	8.20655	8.42997	8.39801	8.91109	9.09757	8.61897	8.28206
NACA	11.1963	10.5803	11.0351	10.7623	11.3668	11.2932	10.7803	11.4208	11.2477	10.8399	11.0153	10.7719	11.0317	10.8691	10.5884	10.9936	10.8002	11.6111	10.9349	11.8066	11.3726	11.5593	10.6518	11.0261	11.17	11.1615	10.8646	11.0537	11.0227	11.1198	11.3894	11.2082	11.0595	10.9691	10.5792	10.976	11.0972	11.0024	10.9216	11.301	11.1013	11.2082	10.9547	11.3503	10.7973	10.8631	11.2174	10.6819	11.1158
NACA2	6.53986	6.53313	6.98472	6.77768	6.48823	7.11116	7.021	6.69155	7.03082	7.04423	7.37284	6.34083	7.38236	7.49693	6.5972	7.38262	7.04068	7.54621	6.94439	7.39691	6.92548	7.0613	6.48966	6.6946	7.17697	7.20627	6.69515	7.06292	6.63092	7.32913	7.34995	6.93194	6.94413	6.83226	6.92898	6.68769	7.72771	7.25988	7.09578	6.88264	7.21343	7.29751	7.14436	7.29326	6.78987	6.64357	7.31546	7.30279	7.38182
NACC1	7.50824	7.88551	7.62479	7.91964	7.31792	7.35159	7.57549	7.59758	7.50463	7.54269	7.68389	7.66729	7.65292	7.63498	7.90184	7.77403	8.10567	7.1919	7.84528	8.09301	7.8761	7.9947	7.90429	7.94795	7.83342	7.81373	7.4873	7.6662	7.74268	7.41551	7.09257	7.19356	8.18387	7.90098	7.90762	7.56173	7.43264	7.98398	8.05555	7.28144	7.79678	7.43156	7.85917	7.9699	8.54349	8.19935	7.98267	8.72139	7.65
NACC2	8.23685	8.04444	7.68744	7.6325	7.87465	7.74027	7.83975	7.79014	7.97742	8.22267	7.69573	8.22673	7.65488	8.10795	8.06164	8.01411	7.72714	7.48156	7.44097	7.92242	8.25807	7.91146	8.06109	7.83535	7.91964	7.77206	7.7729	7.60976	7.78732	8.13136	7.50409	8.06548	7.87465	7.97292	8.04444	8.00823	7.79874	7.54783	8.13707	7.73466	7.62814	8.14689	7.65238	7.53502	7.44615	8.09411	8.30982	7.65133	7.44231
NADK	9.47289	9.44759	8.8409	8.96407	8.55751	8.55965	8.98046	8.81277	8.56699	9.13836	7.93577	9.56697	7.75383	8.60139	8.72637	8.46859	8.52458	7.93828	8.22472	8.9553	8.66232	8.33149	8.14836	9.11141	8.39359	8.31361	9.23469	9.13725	8.26955	9.29424	8.55159	8.39359	8.78319	9.63199	8.787	7.65238	8.94817	8.77458	8.84679	8.18864	9.34882	8.05775	8.7572	8.39656	8.14544	8.89918	8.37762	8.66443	8.77622
NADKD1	8.67415	8.18035	8.52901	8.40268	7.81622	8.12074	7.60379	7.90976	7.98816	7.588	7.70759	8.02209	8.45429	7.65376	8.07431	7.56526	8.20682	8.42823	8.45579	7.96295	8.01898	8.17611	8.19784	8.20568	8.23886	8.34837	7.94662	8.22036	7.97016	7.71746	7.99643	8.48355	7.91688	8.04942	8.31276	7.35433	8.18123	8.60231	8.10932	8.18556	8.08116	7.82008	8.05056	7.82949	8.04774	7.52371	8.03794	7.93024	8.27802
NAE1	8.06219	8.24634	8.65651	8.57239	8.42318	9.12885	8.41895	8.84218	8.44818	8.54535	8.62114	8.09782	9.44804	8.57795	8.44146	8.94753	8.45932	9.3746	9.21941	9.18795	8.64815	8.92218	8.31503	8.72795	9.07702	9.23623	8.41954	8.6702	8.79638	8.6702	9.06138	8.97673	8.87526	8.35641	8.73399	8.90018	8.80347	9.08514	8.77262	9.09243	8.44429	9.26851	8.82657	9.22699	8.79573	8.36267	9.11576	8.93598	8.92284
NAF1	6.26483	6.47534	7.1602	7.5295	6.67724	6.89046	7.29137	6.85384	7.05718	6.69987	7.28506	6.48882	7.54403	6.82428	7.03709	6.9246	6.75183	7.11252	7.41383	6.63565	6.74217	7.00494	6.78654	6.90191	7.11977	7.43936	7.05691	7.35594	6.72127	7.55816	6.98638	6.6337	6.89346	7.01968	7.27524	6.55189	6.38597	7.49458	6.70737	6.84597	6.79837	6.95702	7.46668	7.25337	7.48979	7.21722	6.98365	7.39163	7.11225
NAGA	9.38752	9.57192	8.64326	9.35455	9.33976	9.19844	9.64448	9.30139	9.19245	9.52127	9.04432	9.29388	9.34882	9.61807	9.29461	8.90386	9.53708	8.91613	9.47289	9.4612	9.40857	8.81563	9.29109	9.68472	9.06914	9.45461	9.08442	9.62243	8.85582	9.47832	9.21027	9.22435	9.33698	9.54325	9.55426	9.48973	8.90123	9.59925	9.59835	8.95116	9.08667	9.37125	9.21401	9.65013	9.6879	9.88416	8.92619	9.29188	9.12598
NAGK	11.451	11.629	11.1637	11.5137	11.1468	11.4325	11.0576	11.2059	10.8059	11.1745	11.0444	11.7602	11.3811	10.8974	10.9583	11.64	11.4481	11.2264	10.9638	10.7845	11.5007	11.0595	10.7901	11.6819	10.8235	11.1488	11.6779	10.976	10.8833	10.5489	10.8737	10.3437	11.7441	11.3086	11.3696	11.6041	11.9704	10.9936	11.5757	11.0576	11.7012	11.2576	11.662	10.9867	11.1963	11.0576	11.4068	11.0576	11.59
NAGLU	9.06948	9.40981	9.25068	9.26645	9.23703	9.01108	9.49733	9.19881	9.13983	9.39011	8.86325	9.45414	8.78353	9.48009	9.21592	9.17937	8.94915	8.74009	9.01699	9.41506	9.43817	9.28557	9.44489	9.50335	9.13218	9.05851	8.89714	8.95659	9.06631	9.15725	9.01899	9.12997	9.32724	9.05922	9.63458	9.48365	9.00839	9.16816	9.49471	9.05958	9.3501	9.21248	8.89679	9.13513	9.31673	9.6618	9.01932	9.18987	8.90317
NAGPA	7.70617	8.00278	8.24376	8.13592	7.90679	7.78456	7.96877	7.52921	7.38428	8.29428	7.6568	7.70812	7.81841	7.97908	7.84141	7.54349	8.20876	7.76512	7.7084	7.80738	7.93466	7.47986	8.18668	8.25573	7.57743	7.48457	7.67369	7.5268	8.01606	7.84276	7.53828	7.58262	8.12996	8.0088	7.39023	7.75819	7.52845	7.5587	7.83592	7.79484	8.02236	7.52735	7.5907	8.18445	8.02094	8.16148	7.72941	7.49245	7.7668
NAGS	7.98847	7.68686	7.2295	7.00122	7.6577	7.43183	7.15577	7.45908	7.41551	7.66813	7.28891	7.8243	7.08481	7.31599	7.73109	7.14603	7.11894	7.1463	6.94079	7.09847	7.54595	7.01004	7.17343	7.4643	7.42861	6.96192	7.13266	6.77961	7.62338	7.53937	7.29029	7.5066	7.33046	7.24082	7.40476	7.5295	7.45881	6.86209	7.13101	7.52708	7.32285	7.69921	7.64815	6.86841	7.04635	7.3554	7.14523	7.11199	7.1602
NAIF1	6.94964	7.05387	7.23588	7.50546	7.0561	7.32525	7.32501	7.13507	7.33374	7.17585	7.29164	7.66701	7.26016	7.57023	7.48922	7.66842	7.40805	7.28036	7.4042	7.18103	7.28338	7.13101	7.28506	7.56391	7.61588	7.33758	7.56059	7.53966	7.3933	7.64949	7.44204	7.04609	7.46156	7.74186	6.99351	7.05007	7.25116	7.4824	7.25771	7.56059	7.08782	7.47771	7.5322	7.27497	7.09084	7.49351	7.4827	7.59124	7.60002
NAIP	8.15802	7.98708	7.90262	8.02836	7.90318	8.19905	7.76901	8.51861	7.90815	7.1321	8.27626	8.04244	8.13963	7.08726	7.87776	8.83897	7.29326	7.87051	7.53883	8.66353	7.85945	8.55273	8.82107	7.52921	8.35556	8.78059	8.30109	8.02862	7.79041	7.45697	7.91146	8.40236	7.40528	7.51654	7.68389	8.23339	8.44989	8.26617	8.18326	8.14836	7.88026	8.13247	7.51795	8.17639	8.07057	7.34645	8.02378	8.43227	7.51904
NALCN	6.63879	6.3238	7.14768	6.74269	6.79837	6.47829	5.87464	6.37586	6.48852	6.72329	6.37777	6.6019	6.25036	5.7357	6.36032	5.65629	5.72934	6.93788	6.17256	6.30853	5.7053	6.59147	5.69921	5.83634	7.02402	6.99129	6.18211	7.20222	6.4982	6.30165	7.54456	6.8769	6.84547	6.7043	6.07888	6.98555	6.23436	6.93194	6.57754	6.55673	6.17024	6.93814	6.4973	6.64219	7.51214	5.89658	7.26588	6.45212	7.32969
NAMPT	9.67191	9.11945	8.97285	10.1867	9.6414	10.2135	8.93805	11.0518	9.4197	9.31755	10.1393	9.1805	9.55239	8.92116	9.51942	9.8003	9.08514	9.80249	9.50291	9.44804	9.54667	9.61956	9.40729	9.35294	9.11945	9.39892	9.39512	9.67907	9.60896	9.39011	9.72545	9.67997	9.22281	9.54469	9.63352	10.1559	9.63149	9.49511	9.17639	10.405	9.64239	9.56894	9.84312	9.84676	10.4675	9.25028	9.65616	8.99319	9.36628
NANOG	6.56609	7.10067	6.38597	7.04661	6.97707	6.91223	6.75898	6.84705	7.18397	6.37008	6.73266	7.47078	7.06649	6.50313	6.80309	6.8034	6.6869	7.03217	7.0098	6.75235	6.64577	7.01115	6.95459	6.62483	6.85711	7.2202	6.89215	6.86618	6.9971	6.42813	6.75514	7.05225	6.80966	6.8198	7.02402	8.09411	6.17176	7.07547	6.91529	6.8967	6.75952	6.63148	6.98472	6.71583	6.9861	6.40358	6.37137	6.78098	7.2817
NANOS1	8.22821	8.31421	8.24173	7.57957	8.03315	7.3261	7.79647	7.30518	7.65133	8.50088	7.65053	7.61806	7.68501	8.08532	8.12162	8.50661	7.93743	7.34675	8.07818	8.25516	7.80066	8.2331	7.42283	8.06439	8.30458	7.7604	7.32885	7.79213	8.76633	7.89882	7.94928	7.87523	8.08729	8.00739	8.03679	8.74443	8.03825	8.25043	7.94105	8.02806	7.7593	7.85622	7.58206	7.51161	8.00197	8.20306	7.75847	8.4291	7.52178
NANP	7.58532	6.32965	7.46886	7.60323	6.67634	7.02596	7.13669	6.36627	7.25872	6.75044	6.82806	6.88885	6.5831	6.65466	6.84166	7.14242	6.60853	6.83733	7.01968	6.74963	6.74105	6.856	6.76401	6.44354	7.17007	7.52122	6.14089	6.77682	6.49345	7.1463	6.56781	6.49554	6.76031	6.78542	7.06791	6.48325	6.20954	6.58029	6.59236	6.35746	6.70574	6.90376	7.11005	6.88478	6.98856	7.18833	6.73831	6.629	6.27405
NANS	8.57271	8.49939	8.36415	8.79443	8.25298	8.50505	8.83491	8.11252	8.53896	8.09782	8.79804	7.63639	8.56546	9.36247	8.6982	8.37237	8.76757	8.48658	8.62544	8.6017	8.32889	8.40446	8.22643	8.59307	8.37237	8.63441	8.59622	8.47466	9.12673	9.85034	8.76444	8.43435	8.46453	8.72897	8.22118	7.91284	8.39656	8.56303	8.36235	8.10538	8.36143	8.62827	8.49173	9.35255	8.96985	8.93532	8.66443	9.02423	8.82046
NAP1L1	9.48322	9.00698	10.3032	9.68957	9.57376	9.76985	9.67344	9.91974	9.42869	9.70883	9.84432	8.87788	9.95695	9.59534	9.86641	9.84732	9.67289	9.8604	9.86582	10.2547	9.52127	10.3292	9.59441	9.82214	9.96751	10.3675	9.39804	9.78945	9.97025	9.63758	9.52217	9.59245	9.58331	9.57848	9.69584	9.97556	9.57147	9.93569	9.54667	9.54958	9.53895	10.0937	9.67605	9.78945	10.1826	9.7355	10.1283	9.85616	9.55382
NAP1L3	5.62164	6.02841	6.30095	5.93268	6.46569	6.44587	6.39944	7.3272	5.97715	5.948	5.71184	5.68875	5.93108	6.97787	5.64875	5.44581	6.22471	5.74991	6.66113	5.88634	6.00803	5.75222	7.29164	5.23811	6.41723	6.37369	5.32623	6.27508	6.14797	6.12467	7.01502	5.90321	6.0202	5.75222	6.04733	5.5146	6.23363	6.13545	6.30981	6.36976	6.35162	6.20514	5.89038	7.55816	6.24865	5.6468	7.5959	6.23436	6.09511
NAP1L4	9.66835	9.9019	9.54764	9.60028	9.7715	10.2287	9.26569	9.21027	9.45502	9.66937	9.91653	10.0704	9.79521	9.35411	9.20383	9.56317	9.80587	9.70989	9.53942	10.2942	9.89745	9.78724	9.41843	9.00288	9.84676	9.62845	9.69111	9.64655	9.69891	9.35173	9.51151	10.0923	9.86582	9.54667	9.7941	9.30711	9.74212	9.58475	9.5249	9.98655	9.54372	9.42355	9.58241	8.97285	9.62243	9.46794	9.55194	9.33038	9.78165
NAP1L5	6.69186	7.66756	7.28562	7.46535	7.31354	7.55378	8.00059	7.57659	7.17089	7.36266	7.59228	7.53724	7.51161	7.6487	7.62674	7.26474	7.87378	7.39744	7.93383	7.30064	7.63168	7.40528	7.14022	7.98762	7.35186	7.57985	7.18973	7.83285	7.36402	7.64121	7.5623	7.81924	7.79095	7.59369	7.83201	6.82753	7.50239	8.04693	7.40317	7.4793	7.00224	7.77178	7.63693	7.08507	8.17145	7.68744	7.86585	7.58453	6.97893
NAPA	8.71699	9.64555	9.40328	9.18948	8.72419	8.95659	9.23742	8.37762	8.94948	9.18757	8.20076	9.18644	8.99634	9.65515	9.01142	9.2179	8.9974	8.24806	9.15433	8.93978	8.77134	8.72261	9.12013	9.41591	9.14986	8.6417	8.51829	9.62745	8.59894	9.24628	8.28378	8.64754	9.08739	9.14687	8.45017	8.41341	8.77526	8.89952	8.91779	8.64695	9.40981	8.72897	8.62211	9.33485	8.99773	9.49376	8.78479	9.17787	9.03974
NAPB	7.94405	7.56173	7.40177	8.0893	8.09862	8.13275	7.89492	7.8977	8.05498	6.9125	8.44639	8.20819	8.55273	7.84224	7.42613	8.24488	7.6394	8.1864	7.79454	8.12395	7.80119	8.53202	7.44097	7.72885	7.75874	8.36505	8.16264	7.6016	8.05692	7.6311	8.045	7.74913	7.9575	7.91937	7.95014	7.71217	7.57163	8.12605	7.94432	8.23368	7.49191	7.34539	8.14919	7.47626	7.98623	7.41952	7.69344	7.68501	8.35884
NAPEPLD	6.42267	6.68798	7.12884	7.39357	6.67664	7.54836	7.49777	7.08398	7.36896	6.62483	7.88713	6.66559	7.98019	7.65709	7.54999	7.28891	7.79647	7.84858	7.61536	8.04156	6.87012	7.06703	6.69761	7.00411	7.62949	8.10003	7.989	7.6325	7.19918	7.08563	8.01928	7.0287	6.79099	7.32692	8.12191	7.13805	6.96137	7.95307	7.02757	7.43264	7.63416	7.26946	7.49215	7.20848	7.72771	7.72412	7.53139	7.38592	7.61806
NAPG	8.75558	9.08329	8.80091	8.90317	9.18229	9.21248	8.81595	9.12598	9.00429	8.99492	9.17937	8.85095	9.66021	8.84185	8.88343	9.30751	9.09721	9.49733	8.84318	8.64542	8.79996	8.8587	9.09572	8.78125	9.10371	9.39934	9.31261	8.36505	9.27356	8.68037	9.32209	9.29501	9.11945	8.74009	8.87691	8.99425	8.76699	8.73719	9.20766	9.43126	8.83293	9.11425	9.2424	8.78992	9.12168	8.69071	9.11908	9.02739	9.36203
NAPRT1	10.3897	10.3838	7.45075	9.46601	10.2434	9.81916	8.33121	9.67997	9.26185	9.37009	9.71513	10.1039	8.1128	10.0792	8.95259	7.1818	9.2167	8.304	9.26528	8.68595	7.93162	8.60346	8.3344	9.92746	10.247	7.16701	9.02739	8.63809	9.95758	8.65234	9.55334	9.2511	9.15059	10.1361	9.24121	9.33448	10.7428	9.53337	9.22126	8.82787	8.30982	9.46881	9.68313	8.20396	8.70072	9.20988	8.8291	9.93509	9.46838
NAPSA	6.99267	6.4621	6.47916	6.40416	6.85159	6.64023	6.86538	7.05007	6.95976	6.64823	6.20404	6.93814	6.55728	6.70268	6.71201	6.62297	6.6179	6.84757	6.51165	6.42356	6.64465	6.55366	7.22127	6.62793	6.20109	6.2987	6.73292	6.2044	6.15999	6.43388	6.83569	6.97951	6.98773	6.68528	7.0251	7.03682	6.90708	6.39881	6.64794	6.31595	6.83703	6.49083	7.07226	7.49085	6.16183	6.82375	7.50489	6.30654	6.63398
NARF	8.91006	8.52987	8.55692	8.41837	9.12168	8.60317	8.44205	8.72481	8.55245	8.9644	8.61834	9.30505	8.8105	8.77622	8.86358	7.93134	8.64138	8.2475	8.53808	8.35884	8.50869	8.18528	8.49939	8.56122	8.54564	8.05996	8.53142	8.00659	8.61928	9.23508	8.30856	8.72859	8.3423	8.92152	8.48538	7.51543	8.57886	8.06248	9.11002	8.21661	8.39976	8.60709	8.25631	8.28148	8.32889	8.75903	8.01867	8.86391	8.92352
NARFL	7.8223	7.23338	7.00871	7.56059	7.29581	7.64556	7.24498	7.51572	7.302	7.75461	7.49722	7.69375	7.50606	7.75594	7.86086	7.64121	7.70201	7.29029	7.37257	7.63196	7.81622	7.41709	7.38647	7.54484	7.57298	7.15117	7.72107	7.39907	7.53139	7.88933	7.56526	7.59151	7.7729	7.57687	7.45213	7.9405	7.50546	7.27197	7.47242	7.69654	8.00383	7.15966	7.54971	7.62701	7.72523	7.68855	7.53448	7.59228	7.24879
NARG2	8.33881	7.84276	8.6295	8.35913	8.58764	9.0218	8.24865	8.93598	8.44462	8.26788	8.64418	8.25298	8.94207	8.32054	8.36473	8.63841	8.68595	8.97018	8.37584	9.07946	8.53505	8.84936	8.62486	8.25516	8.69102	8.86832	8.24317	8.84445	8.50808	8.12605	8.91039	8.81406	8.37057	8.22472	8.79221	8.69071	8.7093	8.61223	8.60738	8.88699	8.58887	8.64573	8.52612	8.37791	8.74537	8.17088	8.88863	8.16638	8.69133
NARS	10.6082	10.356	10.0558	10.4203	10.8296	10.9815	10.381	11.2576	10.2296	10.2772	10.6793	10.1535	10.8265	9.96149	10.4193	10.5632	10.4905	10.8882	10.8721	10.62	10.4502	10.5467	10.7428	10.1345	10.8162	10.9727	10.6212	9.93509	10.8103	9.81112	10.9547	10.6897	10.691	10.3819	10.497	11.0483	10.673	10.3781	10.5344	10.9656	10.6212	10.8383	10.7014	10.7002	11.0317	10.1647	10.5768	10.6457	10.6743
NARS2	7.6383	8.19696	8.15627	9.05311	9.15433	8.79772	8.28989	9.0211	7.73219	8.15601	9.158	6.60359	9.33201	8.42652	8.61866	8.16324	7.3695	8.84679	8.20337	7.48127	7.56634	8.17173	7.05171	9.02462	8.76348	9.30872	8.34633	7.92021	8.77397	8.71082	9.0218	8.86765	8.31476	8.9661	8.29687	8.84874	8.82625	8.13387	9.04046	8.44462	7.57298	9.08667	9.32885	9.06138	8.71859	7.69706	8.54564	8.61803	8.64021
NAT10	8.12715	8.58189	8.75151	8.96274	8.73561	8.67293	9.039	8.55843	8.67734	8.83522	8.9148	8.51738	8.88404	8.73118	8.97018	8.78898	8.81563	8.64877	9.23814	8.62736	8.60346	8.66078	8.76633	8.70455	8.60231	9.35585	8.69472	8.48538	8.35764	8.88404	8.62889	8.58461	8.70362	8.6378	8.95795	8.5366	8.48207	8.85514	8.74937	8.62114	8.66538	8.5916	8.99979	8.93978	9.36929	8.96952	8.86064	9.36416	8.7146
NAT14	8.33209	8.27454	7.98209	7.34507	8.13387	7.79592	8.10989	7.78901	8.17145	8.23396	7.80374	8.08868	8.11591	8.04638	8.01928	8.2896	8.10056	8.0085	8.03596	8.19935	7.96877	8.02152	8.03063	8.26674	8.12912	7.78379	7.95617	8.04693	8.27656	7.93992	8.06743	8.15601	8.21458	7.88111	8.15372	7.64471	8.19062	7.6325	7.98158	7.81456	7.9699	8.34168	7.92826	7.78623	7.93632	8.18354	8.19546	8.04156	8.13332
NAT2	6.32997	6.59178	6.76675	7.10843	6.57474	6.70709	6.95072	6.8303	6.62568	6.3072	6.55072	6.50789	6.69788	6.83056	7.47904	6.70377	6.88371	7.2798	6.73944	6.86841	6.57951	5.88285	6.42175	7.00842	6.86209	6.79425	6.71087	6.79014	7.07547	6.82239	6.65861	6.92158	6.36404	6.7241	6.53396	6.11308	6.64303	6.60161	6.7904	6.64219	6.89242	6.84326	7.12224	6.53367	6.21429	6.87823	6.31627	6.28435	7.25497
NAT8	6.05293	7.12858	6.40358	5.7126	6.13816	6.39976	6.38597	6.11349	6.15026	6.11667	6.06992	6.68079	6.17944	6.19048	6.30492	6.32249	6.07931	6.34054	6.12109	6.80084	6.30822	6.34461	6.1468	6.05035	6.07328	6.30032	6.20292	5.90992	6.11188	6.26169	6.15305	6.65185	5.96712	6.17827	6.71825	7.02455	6.0388	6.19266	6.76648	6.24562	5.80073	6.03575	6.04421	6.71417	6.05035	6.28702	6.54587	6.13895	6.10117
NAT8B	7.18531	7.11304	6.31397	6.33261	6.45126	6.96524	6.51444	6.629	6.87848	6.62681	6.49287	7.35405	6.47247	6.84384	6.46024	6.72885	6.54847	6.93354	6.56405	6.99738	6.65663	6.64659	6.3095	6.52201	6.41663	6.4768	6.64992	6.60798	6.51502	6.35806	6.68769	6.52261	6.5831	6.77879	6.31207	7.08563	6.77933	6.53484	6.74711	6.39572	6.81379	6.48732	6.56183	6.40448	6.26791	6.68108	6.38855	6.97951	6.41663
NAT8L	7.88632	7.28616	7.94516	7.26503	7.42754	7.2295	7.50577	7.17722	7.42861	7.90762	7.31599	8.01001	7.23338	7.53966	7.17259	7.58125	7.34755	7.13805	6.73212	7.4385	7.34479	7.14378	6.97812	7.56966	7.22479	7.15411	7.15748	7.15577	7.31979	7.42754	7.33784	7.80091	7.08698	7.35026	7.28036	6.80309	7.80983	7.46913	7.7604	7.15007	7.03545	7.62286	7.64259	7.19645	7.09955	7.60323	7.48702	6.90431	7.59977
NAT9	7.98789	8.44259	7.69977	8.08142	8.30429	8.10197	8.23228	8.1388	8.37674	8.19035	8.41014	8.46162	8.17639	8.17894	8.19722	8.39359	8.1156	8.31826	7.97963	8.16238	8.15116	8.12887	8.15006	7.88362	8.24604	8.11137	8.15716	8.06852	7.99383	7.85728	8.35071	8.07431	8.1689	8.37057	7.6487	8.17088	8.67293	7.88167	8.30458	8.47849	7.92797	8.06385	8.41014	7.7565	8.34433	7.9377	7.86446	8.14432	8.01606
NAV1	8.88632	8.49266	8.59218	7.92136	8.35182	8.34343	9.57998	8.53292	8.71669	9.38373	7.77122	7.85214	7.82786	8.8105	8.6963	8.42652	8.75212	7.58558	8.7594	8.01811	8.83325	8.95259	8.67227	8.61468	8.17408	8.70614	7.6726	7.77151	8.41753	9.05311	8.22472	7.18022	8.4552	8.36885	8.38261	8.36143	8.26788	9.01281	8.46105	7.37086	8.61498	7.3731	7.62895	8.6853	8.09078	9.38924	7.54862	9.00355	8.10567
NAV2	8.60437	7.89099	8.43052	8.1795	8.6417	8.00252	9.05674	8.52959	8.42622	8.74848	7.89575	8.16581	8.10821	8.92688	8.35323	8.11761	8.43495	7.74076	7.92603	8.05582	8.36085	8.36385	8.74507	8.27626	8.34197	8.13079	8.69071	8.20682	8.73215	8.99669	7.89657	7.82258	8.27424	7.96653	8.4671	8.45701	7.98956	8.57515	8.38816	7.99209	8.26528	7.58719	7.79509	8.34168	8.55965	8.32632	8.13332	8.08255	8.03093
NAV3	6.42782	6.5949	7.02921	7.35131	6.66728	7.00306	7.92969	8.24694	6.52606	6.43539	6.79946	6.68387	6.51613	6.8403	6.68079	7.584	6.60582	7.16322	7.5694	7.59505	7.47771	7.51766	7.65106	6.84326	7.3294	7.38726	7.26673	8.11451	6.95623	6.50464	7.37752	7.39961	7.47848	6.8769	7.08836	6.82035	7.95334	7.40259	6.62297	6.91556	7.29553	7.94956	6.71799	7.64528	6.985	6.51474	7.67315	7.12442	6.96744
NBAS	8.57824	7.13937	8.41193	8.8288	8.49077	9.27748	9.00596	8.80693	8.50448	8.31707	8.94142	8.58519	8.83676	8.72637	8.89313	8.57667	8.6417	9.32647	8.63564	9.07131	8.85352	8.90556	8.88244	8.584	8.83867	9.04604	9.05851	8.60557	8.91272	9.25792	8.95494	8.90191	8.85613	8.521	8.63013	8.23368	8.61866	8.2893	8.91145	8.82172	8.39113	8.57701	9.00394	8.64966	8.79345	8.70264	8.8047	8.30856	8.77686
NBEA	5.79806	5.94643	6.85906	6.89558	6.03258	6.05957	5.76337	6.02935	5.64591	6.35806	6.76954	6.32451	5.70106	5.21423	6.35659	5.71744	7.00792	6.77358	7.12992	6.09306	5.78629	6.20919	6.30552	5.80355	6.0384	6.82483	6.54183	7.02947	5.65819	6.28702	6.51274	5.89094	5.52979	6.22755	5.79737	5.71517	6.02114	6.29534	5.4547	6.10206	6.88423	6.1452	5.86187	6.23187	6.62543	5.50892	6.31526	6.52776	5.39531
NBN	7.85889	7.36976	7.72495	8.09976	8.13909	9.22511	8.18697	9.27435	8.34866	8.05914	8.17639	7.65739	8.65412	7.87185	8.33908	8.6816	8.15171	8.89347	8.44233	8.92822	8.37584	8.81502	8.53745	7.83895	8.52929	8.89281	8.2751	8.58037	8.6202	7.70951	9.01699	8.36085	8.61103	7.80038	8.30282	8.29132	8.51468	8.59985	8.6104	8.73498	8.55101	8.58306	8.46277	8.96169	9.02462	8.16007	8.73088	8.43677	8.20876
NBR1	8.96985	9.31065	8.93358	9.28027	8.97636	9.5963	9.23508	8.88963	9.20731	8.77872	9.35051	9.09864	9.93186	9.06668	8.91779	9.67243	9.20228	9.19881	9.6842	8.70455	9.0946	8.87493	9.26606	9.0759	9.29424	8.85033	9.06103	8.79476	9.49643	8.77011	9.76822	9.43389	9.47246	9.33572	8.57181	8.25271	9.58475	9.00323	8.86391	9.82621	9.14317	9.5282	9.63458	9.05347	8.55538	8.95221	9.32047	8.94884	9.65821
NBR2	7.39357	7.37057	7.4305	7.34425	7.67369	7.73911	7.90126	6.95018	8.08142	7.29137	7.61289	7.24195	7.82174	6.91197	6.57302	7.35488	7.67096	7.05198	7.73412	7.16211	7.76124	7.24879	7.61233	7.18694	7.3103	7.14378	7.65028	7.40999	7.84224	6.65215	7.10788	7.45019	6.87504	6.8497	7.16375	6.9246	7.24879	7.16432	7.17063	7.57795	7.6016	7.71082	7.31491	6.7554	7.27681	6.88212	6.91422	7.14081	7.91003
NCALD	6.80771	6.9243	7.59674	7.53249	7.31408	6.94798	7.10266	7.2736	7.23913	6.8613	7.35678	7.08646	7.38483	7.95864	6.94439	7.40041	7.48538	7.62286	7.43264	7.37169	7.41952	7.4345	7.48784	7.27112	7.4827	7.42888	7.11199	7.60651	7.39496	7.05416	7.57846	7.27873	7.23006	7.39877	7.13345	7.63775	7.11759	7.94215	7.30889	7.27761	7.51598	7.46375	7.43606	7.77898	7.54294	7.41383	7.58125	7.47904	7.41551
NCAM1	6.21606	6.00522	5.83266	6.96978	6.11229	6.21895	6.09802	6.44384	5.78279	6.17375	5.8688	6.20774	6.21749	6.09306	6.65021	6.4193	6.39849	6.26688	6.98119	6.14289	6.02342	5.76639	6.15383	5.98329	6.14797	6.2418	5.87058	6.03973	6.14289	6.31559	6.24248	6.26791	6.18829	5.87882	5.88343	5.63397	5.90491	5.56589	6.26243	5.93872	6.84891	6.14986	6.34083	6.54183	6.42388	5.94431	7.1076	6.51613	6.12588
NCAN	7.06292	7.40917	7.13481	6.76454	6.58786	7.12965	6.83975	6.55217	6.93918	7.07687	6.74963	6.98037	6.50197	6.51821	6.70815	6.48882	6.62793	6.48527	6.40416	6.68798	6.89475	6.90949	6.8465	6.74606	6.54988	6.56042	6.42356	6.53286	6.7106	6.91475	6.06774	6.71583	6.86756	6.89267	6.52944	7.86638	6.83251	6.60582	7.1076	6.30292	6.67914	6.93115	6.30095	6.32052	6.37963	6.86868	6.90024	6.55397	6.63996
NCAPD2	9.44217	9.28153	9.57517	9.13585	9.63507	8.65987	9.40686	8.64138	9.66075	10.1867	8.79738	9.13652	8.37086	9.52353	10.0967	8.68221	9.7302	8.50297	9.71411	9.64755	9.18229	8.04099	9.37628	9.07978	8.96372	9.86099	9.7302	9.21477	9.94728	9.2622	8.36799	8.47966	8.21923	9.80702	9.07131	8.79704	8.77294	9.37951	8.90489	8.95259	8.73622	9.018	9.02739	9.1198	9.44217	9.73071	8.6224	9.33529	8.99634
NCAPG	6.57975	7.13832	7.33784	7.28338	7.80203	7.61918	6.856	7.89381	7.13614	7.21289	7.93492	6.40751	7.38456	7.09633	7.82374	6.97004	7.74716	8.0483	8.76036	9.2852	7.11466	6.91831	7.62621	6.96498	7.81706	9.16855	7.7554	7.27709	8.11019	7.29382	7.34645	7.22318	6.58143	7.06543	7.18372	6.66198	7.12777	7.857	7.40775	7.73219	6.96744	7.84087	7.88739	8.06661	8.60231	7.79348	8.01411	8.04471	7.80374
NCAPH	6.66257	6.68022	7.10432	6.92403	7.16484	7.0763	6.40416	6.95319	6.9125	7.12884	7.03682	6.34593	6.80993	6.74908	7.4738	6.86209	7.23198	7.25606	7.52565	7.78508	6.66141	6.4651	6.86155	6.91967	6.94992	7.9149	7.1093	7.14081	7.24441	6.85767	6.68416	6.68194	6.53749	6.9145	6.88076	6.69326	6.73351	7.15993	7.09473	7.13184	6.57783	7.24222	7.14493	7.16841	7.95161	7.22814	7.25013	7.57215	7.16294
NCAPH2	8.06881	8.43313	8.16439	7.26368	7.40205	7.67067	7.74991	7.35269	8.06881	8.17173	7.87185	8.37845	7.36699	7.912	7.97714	7.40177	7.76818	7.4543	7.34782	7.95946	7.61149	7.27578	7.46103	7.72441	7.66756	7.24879	7.54129	7.59561	7.66072	7.73109	7.82623	7.92356	7.73109	8.03373	7.62921	7.59177	8.19204	7.80263	7.60028	7.7416	7.88054	7.39357	7.77985	7.21041	6.9921	7.98183	7.35269	7.75956	7.93743
NCBP1	9.34055	9.18948	9.77651	9.63247	9.73988	9.90827	9.19429	9.6885	9.61807	9.18379	10.1315	9.59197	9.90312	9.4502	9.44305	9.57192	9.36972	10.0792	9.46747	10.1778	9.73447	9.52587	9.29739	9.41419	9.75015	9.96684	9.88353	9.51811	9.56894	9.16666	9.59583	9.51387	9.5871	9.49691	9.69891	9.35996	9.63853	9.52683	9.46163	9.59149	9.57709	9.4502	10.0653	9.5199	10.0572	9.73716	9.46472	9.75821	9.52083
NCBP2	7.6112	8.20905	8.35529	7.74445	8.25751	8.08228	8.07818	8.24721	8.30829	8.00575	8.71606	7.68937	8.21632	8.36973	8.2478	8.37382	8.04271	8.79026	8.43227	8.27014	8.28754	8.20627	7.80878	8.14196	8.20711	9.05674	8.21049	8.27105	8.02378	8.06493	7.96732	8.45788	8.30053	8.50237	8.43111	8.29278	7.95161	8.56332	8.42652	8.05692	8.18725	8.5281	8.66353	8.66538	8.75309	8.45729	8.7152	8.76283	8.77198
NCDN	7.60105	7.88331	7.37086	7.60976	7.50715	7.70812	7.78241	7.50409	7.92328	7.96125	7.50185	8.42377	7.51848	8.0312	7.66343	7.7133	7.72856	7.27439	7.44532	7.476	7.37086	8.03037	7.84528	7.90481	7.68417	7.60593	7.17861	7.74472	7.44672	7.57107	7.56634	7.98183	7.87972	8.06412	8.19119	8.55188	7.8425	7.6568	7.77598	7.44042	7.63221	7.91632	7.68363	7.50325	8.19575	8.02605	8.42349	8.44697	7.63444
NCEH1	8.58612	9.29945	9.84916	9.26105	9.04818	9.87374	9.11648	9.04571	9.12779	9.23547	9.4599	9.95369	9.58619	9.205	8.92116	9.95112	9.51063	9.8008	9.2511	9.41757	8.94948	9.91974	9.26332	9.27595	9.32087	9.13836	9.36803	9.51622	8.7152	9.06314	10.3149	8.9208	10.4071	9.18757	9.81345	9.2332	9.69943	9.54818	9.55658	9.54911	9.81112	9.21633	8.98983	8.66109	9.17526	9.1521	10.2598	9.19653	9.66438
NCF2	8.28667	6.7341	7.4042	8.19352	8.36325	8.53142	7.88111	8.67197	6.94769	7.23143	8.87526	8.30856	8.92047	7.59204	7.32474	9.1198	8.21402	8.13707	8.85705	8.82625	7.24796	8.97459	8.07848	7.57107	8.5281	8.72448	8.23685	9.61387	7.14322	7.74501	8.48834	8.47059	9.04506	8.22821	7.45019	7.99128	9.39934	9.22165	7.83173	10.4414	8.80314	8.542	8.31913	8.63073	8.73183	6.46833	9.2255	8.51225	8.22968
NCF4	8.46598	7.45722	7.16897	8.87431	7.82786	8.02836	8.05635	8.41487	6.77824	7.34166	8.63194	7.80708	8.13564	8.8291	7.47957	9.60847	7.90345	8.69661	8.61651	8.44989	6.95045	8.91712	8.80059	8.20044	8.25353	8.56089	7.51132	9.44716	7.49941	7.75792	8.95597	8.31677	8.51559	8.75465	7.80203	7.82374	9.51343	8.41135	8.69756	8.57239	8.30253	9.25833	8.66264	8.08396	9.41161	7.18916	8.73622	9.158	7.62674
NCK1	8.78735	8.16355	8.59622	9.14277	8.87981	9.30223	8.96236	9.52728	8.48986	8.7052	9.07201	8.49266	9.05385	8.63351	8.86662	8.61866	8.89479	8.91578	8.70705	8.70232	8.72357	8.94817	8.98983	9.14614	9.20383	9.03654	8.94582	8.9831	8.80723	9.22586	9.02037	9.39134	8.85002	8.66048	9.06526	8.65866	8.58764	8.46423	8.81016	8.93632	9.00839	8.8288	8.99425	8.86491	9.09208	8.83992	9.50057	8.31476	9.07771
NCK2	10.1002	9.61653	10.3685	9.81801	9.76158	9.2807	9.60751	9.79638	10.2668	10.3193	9.73292	9.6932	9.57947	9.50425	9.83089	10.0494	10.1137	9.66128	9.82035	9.57147	9.66738	9.64042	9.59881	9.44084	9.72706	9.84792	9.631	10.4564	9.87061	9.84849	10.1315	9.44669	9.39973	9.75119	10.4444	9.70524	10.1238	9.88293	9.38165	9.63352	10.0003	10.1875	9.11425	9.90959	9.79521	9.45502	9.50605	9.98509	9.63458
NCKAP1	11.4068	10.4355	11.0483	10.7307	10.9463	11.843	11.0171	11.6146	11.3086	11.26	10.9021	11.0098	10.5954	10.8059	11.1053	11.0317	10.6445	10.9547	10.3184	11.1198	11.3474	11.5196	10.5533	10.9103	11.2675	10.4981	10.7748	11.2502	11.0061	11.5936	11.3035	11.5261	11.4571	11.2576	11.6111	12.0004	11.3393	11.2552	11.1857	11.2905	11.1219	11.1343	11.4153	10.4634	10.592	10.8927	10.6617	10.3166	11.1198
NCKAP1L	7.84475	7.43023	7.94956	8.29428	8.11165	8.74507	8.22381	8.9232	7.31895	7.59561	8.31885	7.86338	8.44959	7.36593	7.94486	9.10581	7.96066	8.98107	8.8291	8.89511	7.68883	8.81595	8.94915	8.2578	8.3338	8.78928	8.23801	8.82138	8.02404	7.67703	9.02671	8.60346	8.1065	8.38522	8.42652	8.07284	8.78572	8.20396	7.79592	8.82014	8.52279	8.95289	7.89936	8.69567	9.18193	7.10981	9.18875	8.5095	8.00114
NCKIPSD	7.27578	7.64615	7.19833	7.61342	7.50213	7.32285	7.70481	7.24743	7.53966	7.47327	7.07438	7.32144	7.30781	7.76124	7.69977	7.24387	7.46293	7.01642	7.27548	7.43554	7.03463	7.33482	7.62364	7.72383	7.29441	6.99378	7.23198	7.584	7.39719	7.85096	6.9869	7.36566	7.41764	7.69104	6.92766	7.22756	6.78045	7.34889	7.43208	7.19806	7.32336	7.18076	7.3794	7.17503	7.47462	7.94849	7.67179	7.57494	7.37857
NCL	10.1101	10.528	10.7457	10.2254	10.4553	10.6617	10.1253	10.4243	10.6989	10.7719	10.4395	10.4304	10.5066	10.8537	10.6237	10.126	10.1543	10.3273	10.1965	10.825	10.3466	10.5257	9.95626	9.98374	10.3599	10.9265	10.1957	10.8162	10.4573	10.6094	9.9127	10.4564	10.2416	10.5896	10.528	10.9831	10.2278	10.7028	10.335	10.2756	10.2712	10.4091	10.273	10.3838	10.9815	10.673	10.4414	10.658	10.4959
NCLN	8.53992	8.78059	8.61436	8.88598	8.3469	8.22821	8.56393	8.38964	8.58764	8.79603	8.50027	8.74877	8.09919	8.4458	8.62303	8.44639	8.56668	7.96381	8.05359	8.5551	8.62114	8.70072	8.59864	8.39359	8.70647	8.35182	8.53475	8.52432	8.3426	8.64138	8.10452	8.39746	8.8041	8.64633	8.53475	8.8736	8.6751	8.35043	8.50779	8.20964	8.66477	8.58645	8.3811	8.27132	8.78027	8.89218	8.4528	8.50174	8.26249
NCOA1	8.57795	8.66264	8.93025	9.02254	8.41866	9.04961	9.44577	9.27313	8.38905	8.95726	8.787	8.59649	9.44716	8.85479	8.97636	9.58376	9.37208	8.79091	9.10581	8.97598	9.08954	9.90697	9.96684	9.17116	8.66139	8.95628	8.73919	9.20308	9.17602	8.88075	8.82529	8.40762	8.89952	8.46453	9.04361	8.55452	8.61834	9.54764	8.03176	8.94652	9.08049	8.83992	8.77995	8.84318	8.92384	8.64356	8.86797	8.70834	8.59529
NCOA2	8.02806	9.40553	8.69287	8.78059	8.47788	9.45371	9.04183	8.33937	8.88598	8.28294	8.98013	9.58475	9.75714	8.82138	9.08954	9.64349	9.15471	8.83425	9.03937	9.10619	8.766	9.67039	9.54715	9.38118	9.56551	8.70737	8.59071	9.74267	8.36204	7.9646	9.31673	8.84057	9.56649	8.33238	9.21552	9.25992	9.62001	9.7109	8.93123	9.78226	8.88371	8.92893	9.3038	8.28521	8.40591	8.41106	8.82461	8.33209	8.87493
NCOA3	11.1198	11.1158	10.9919	10.9528	11.077	11.0261	10.7623	10.8785	10.9798	11.1158	11.3214	10.9867	10.736	10.9528	11.1766	10.8646	10.7817	10.9119	10.7539	10.9936	10.9382	10.8631	10.8189	10.6718	11.1034	10.9119	11.0153	11.0333	11.2082	11.0613	11.0061	10.6531	10.8443	11.0208	11.3726	11.0024	11.0829	10.9119	10.8848	11.3263	11.1943	10.7872	11.153	10.6322	10.962	10.8721	10.2041	11.1178	10.8296
NCOA4	11.0811	10.2066	10.7252	10.8584	11.1322	11.6659	11.7441	11.1137	10.6359	10.9815	11.398	10.7859	11.4693	11.2527	11.2774	11.2174	11.4944	11.8066	11.4693	11.4723	11.4817	11.1963	11.4631	11.0652	11.0851	11.3696	10.8616	10.9021	11.4359	10.7928	11.7207	11.7684	10.962	10.9119	11.3949	11.0153	11.5757	10.8429	11.17	11.597	11.3639	11.7481	10.8631	10.8974	10.8896	11.2984	11.329	10.8848	11.9353
NCOA5	8.56332	8.98644	8.81532	8.63379	8.50477	8.81916	9.2171	8.04444	9.08297	8.56362	8.77653	9.3418	9.14914	8.93464	8.82076	9.02423	9.03725	9.18681	9.27947	8.75783	8.9185	8.39801	8.52668	8.98677	8.8396	9.39759	8.90054	8.83836	8.80154	8.49647	8.80598	8.76982	8.76254	8.96274	9.01666	8.75183	8.55334	9.14392	8.76915	8.82496	8.83038	8.89885	9.42613	8.22443	8.79603	8.78572	8.72325	9.13652	8.75341
NCOA6	9.80936	9.92162	9.71411	9.74743	9.7721	9.38333	9.7302	9.36336	9.97491	9.76546	9.47921	10.0945	9.5065	10.0329	9.65322	9.53803	9.63995	9.18531	9.50876	9.54423	9.7743	9.64505	9.74413	9.73603	9.52083	9.43082	9.80755	9.85801	9.63609	9.90312	9.29661	9.53708	9.85506	9.44759	9.83432	9.98724	9.40018	9.89023	9.67395	9.26292	9.7721	9.28834	9.59583	9.24908	9.37586	9.75768	9.38165	9.36803	9.54035
NCOA7	7.04687	6.83362	7.85673	7.85096	7.64949	8.33149	7.5295	8.30856	7.36593	7.38537	7.92632	7.86419	7.72523	7.50931	7.5268	7.54836	7.42808	8.39389	7.80066	7.70147	7.60244	7.78957	7.51047	7.5535	7.56201	8.17002	7.79537	7.77985	7.34349	7.46614	7.9134	8.17291	7.53191	7.49722	7.42888	7.57985	7.25635	7.78677	7.0055	7.72604	7.96435	7.72885	7.61064	8.44875	7.74076	7.18503	7.94325	7.23859	8.08198
NCOR1	9.38881	9.64755	9.33159	9.54131	9.3046	9.31883	9.73716	9.34382	9.6205	9.51811	9.62793	9.65115	8.9556	9.36457	9.44084	8.73919	9.5963	8.67825	9.17044	9.22165	9.7845	9.17487	9.72228	8.84809	9.11176	9.039	9.8908	9.28793	9.39382	10.0343	9.24826	9.30948	9.08773	9.41591	9.74156	9.14577	9.15621	9.23742	9.20347	9.26332	9.49376	8.55188	9.13763	8.91681	9.10082	9.14429	8.71669	8.99252	9.158
NCOR2	8.97636	8.84479	8.7052	8.62272	8.6568	8.04388	8.80026	8.13305	8.7093	8.67576	7.97046	8.44462	7.78648	8.63013	8.60829	8.28466	8.27424	7.64366	7.6358	7.94241	8.52249	8.33881	8.56789	8.62425	7.96933	7.83592	8.79443	8.43941	8.71428	9.21062	8.02521	8.14341	8.36857	8.7467	8.52959	9.61094	8.20507	7.89742	8.46974	7.81039	8.33584	8.14515	8.03596	8.39177	7.98956	8.79091	8.20306	8.08453	8.22472
NCR1	6.82563	7.23418	7.48565	7.09004	6.2497	6.42267	7.49693	6.62952	6.63651	6.6351	6.63737	6.47361	6.75925	6.88638	7.06649	6.55616	6.55756	6.16606	6.15026	6.68828	7.24715	6.95594	6.82428	7.25145	6.26309	6.52462	6.48911	6.74796	6.05165	7.09578	6.23295	6.61164	6.93971	6.52462	7.39303	7.73997	6.48122	6.91422	7.0218	6.55476	6.69431	6.66056	6.81405	6.4187	6.28435	7.13426	7.24743	6.86047	6.64606
NCR2	7.69706	7.65436	6.86727	6.77933	7.35159	7.06377	7.02622	7.32364	7.11493	7.39849	6.99406	7.68059	6.84623	7.24195	7.14052	7.158	7.18076	6.80026	6.65887	7.18916	7.42474	7.09057	7.32449	7.17697	7.06488	6.85133	7.14493	6.75708	7.51766	7.13966	7.13184	7.34889	7.65266	7.15748	7.86968	8.77397	7.36293	6.60884	7.34224	7.1076	7.34675	7.0693	7.0243	6.64851	7.06734	7.27901	7.33482	6.9565	7.16539
NCR3	6.79206	7.64069	6.51675	7.10595	6.9145	6.83056	6.39914	6.78735	6.82009	7.07095	6.49259	6.92103	6.48911	6.94992	6.76161	6.466	6.42876	6.47977	6.56212	6.89242	6.96689	6.65466	6.81271	6.83386	6.76266	6.74658	6.8091	6.46539	7.0829	6.77387	6.46446	6.90733	7.00092	6.75762	6.50789	8.16035	6.72719	6.67154	6.26035	6.80585	7.18292	6.74684	6.84003	6.97404	6.89861	6.78456	6.84944	6.75235	7.34563
NCS1	6.70897	6.03349	7.0796	7.1509	6.53986	6.88939	6.90111	6.76266	6.80941	6.72577	6.92629	6.21104	7.44754	7.33186	7.07387	6.97351	6.79154	6.61934	6.76703	7.12391	7.14242	7.09553	6.83787	6.74298	6.69431	7.40805	7.03735	6.91911	6.67446	6.16412	6.46381	6.5516	6.52112	6.96086	6.69818	6.77412	6.773	7.04368	6.76133	6.92629	6.94524	6.67367	6.40301	7.26862	6.88021	6.91701	7.08208	6.67695	6.89185
NCSTN	11.3586	11.8205	10.9349	11.301	11.2932	10.8016	12.084	10.962	11.556	11.6858	10.6094	11.6214	10.6297	11.9252	11.717	10.7266	11.9648	10.6013	11.0851	11.0518	11.2264	10.6059	11.5196	11.329	11.0953	10.7347	11.0007	11.6214	10.7278	10.7226	10.7415	10.6225	11.1963	11.2286	11.2725	10.9249	10.9779	11.2701	11.0871	10.9727	11.46	10.6667	10.8443	11.243	10.6348	11.8712	10.7511	10.8801	11.1745
NDC80	6.61418	6.15459	7.00951	7.08043	6.93869	7.46484	6.73918	7.33511	6.52579	6.47977	7.21775	6.06431	7.22591	6.57699	7.26892	6.91422	7.17204	8.25011	8.01385	8.06466	6.36727	6.81709	6.80665	6.78654	7.48156	7.95974	7.08646	7.23745	7.60761	6.56072	7.27277	6.87287	6.69902	6.84138	7.04234	5.84623	6.83868	7.12145	7.07988	7.40501	6.75401	7.18317	7.21041	7.38753	7.65079	6.82136	7.2367	7.18449	7.34376
NDE1	7.9646	7.27709	7.88579	7.06957	7.7887	6.94524	8.2475	7.80403	7.86772	7.85647	7.97239	7.04529	7.6358	7.39877	8.08704	7.56745	8.40177	7.40369	8.60588	8.07341	7.66262	7.46913	8.16238	7.61315	7.54322	8.04244	7.73192	8.04099	7.58744	7.65	7.68796	7.55951	7.48014	7.91515	7.49458	7.08978	7.55787	7.56578	7.98426	7.35648	7.59702	8.14544	7.59758	9.61551	7.84528	7.8581	7.54539	8.12104	7.78241
NDEL1	10.4686	10.7678	10.4334	10.3838	10.6071	10.0543	10.6743	10.1464	10.6884	10.5002	10.5035	10.4031	10.4132	10.4916	10.4385	10.406	10.4523	10.1208	10.3495	9.68472	10.4274	10.3246	10.7041	10.5257	10.2425	10.2852	10.3964	10.1991	10.5122	10.5826	10.2538	10.2461	10.1662	10.4842	10.5212	10.4853	10.0631	10.306	10.4811	10.3005	10.1941	10.2093	10.4513	10.211	10.3051	10.4264	10.0923	10.1504	10.5122
NDFIP1	9.29501	9.551	9.71306	9.61551	9.31421	9.63556	9.27235	9.35455	9.50514	9.23396	9.53803	9.7743	9.15912	9.7313	9.55658	9.69006	9.7195	9.88845	9.30583	9.57329	9.50876	9.50198	9.37836	9.78336	9.6628	9.33655	9.59534	9.76105	9.22396	9.3213	9.7109	9.631	9.631	9.53243	9.57895	9.44354	9.7195	9.31187	9.57517	9.60949	9.47646	9.76706	9.98933	9.41757	9.31421	9.63995	9.9038	9.34138	9.58757
NDFIP2	10.8383	10.0857	10.1559	10.1145	10.831	10.4376	10.2407	10.7053	11.0791	10.5313	10.4594	10.1416	10.4533	10.3916	10.5511	10.3166	10.2512	10.6384	10.1786	9.95302	10.6106	9.99479	10.4031	10.4203	10.1899	10.0558	10.7002	10.0321	10.3522	10.3897	10.7664	10.9884	10.2016	9.99887	10.647	10.6846	10.1703	9.95177	10.8296	10.5954	10.6118	10.4573	10.6212	10.1567	9.95046	10.4183	10.1433	9.85151	10.7733
NDN	7.41108	7.238	8.83897	8.31096	7.77681	7.60841	6.81846	7.69491	7.87998	7.51904	7.74966	7.73574	7.78155	7.65292	8.10595	7.53473	7.42917	8.74788	8.51922	8.10847	8.10595	7.32775	7.97156	7.62814	8.23054	8.87029	7.75736	8.6969	8.22443	8.30518	8.59833	7.88962	7.6577	8.78961	7.65906	6.96306	7.84446	7.86558	7.65028	7.68472	7.62232	8.71828	8.02578	8.66506	9.06347	7.79041	8.02291	8.55965	8.59804
NDNF	10.74	10.2898	10.8817	10.101	9.31504	9.61286	9.47469	9.67907	9.85676	10.4203	10.3819	8.94948	10.3397	9.23583	10.3801	9.52127	9.58803	10.1899	9.82094	9.43477	9.45414	9.26813	9.11908	9.47738	9.61	10.2961	10.0487	10.4863	10.4937	9.98446	9.70781	9.72386	9.65115	9.89927	10.8074	9.88103	9.58192	9.87977	9.54469	9.62098	9.639	10.0058	9.54423	10.2789	10.6506	8.85998	8.54916	10.4142	10.0762
NDNL2	7.73997	8.31913	8.02689	7.80091	7.95532	8.44959	7.96325	8.20103	8.7854	8.29599	8.44118	7.89882	8.22472	8.15429	8.20655	7.81648	8.43941	8.29628	8.57456	8.11932	8.11878	8.10426	8.15977	8.16385	8.15886	8.08116	7.86638	8.34718	8.26031	8.06164	7.82008	7.83678	8.30691	8.12605	8.65806	8.18839	8.15774	8.34051	8.20627	8.32978	8.26391	8.29968	8.03621	7.83922	8.29514	8.43762	8.63596	8.46626	8.21806
NDP	6.71226	7.02402	6.50113	7.35295	7.00331	7.19645	8.10138	9.40146	5.99005	6.30292	6.35064	6.1825	5.98907	7.42888	6.7087	6.52661	7.50129	6.89423	7.52978	5.95149	7.50381	6.92348	8.73719	7.03788	6.73382	6.51137	6.60106	6.65295	6.30095	7.19862	7.23198	6.19782	7.0178	6.18942	6.8344	6.92898	6.48241	6.68333	6.54847	6.33729	7.36153	5.69671	6.7341	9.15059	6.54789	6.84676	8.59376	7.01171	6.2514
NDRG1	12.4491	11.6436	11.1426	11.8341	12.1322	10.1916	12.1383	11.4975	11.7481	12.2006	11.3368	10.7133	10.4203	12.4138	12.0961	10.3238	11.9843	10.3238	10.6705	9.644	11.7844	10.1916	11.4124	12.0274	10.3646	9.98374	12.2879	10.4344	11.9648	12.5751	10.4003	11.7602	9.99277	12.1079	11.1385	10.7388	10.8383	10.322	11.9843	10.1495	11.1899	10.0072	10.7457	11.4124	10.2988	11.8108	10.1974	10.6237	11.5361
NDRG2	9.06243	9.65013	9.49199	9.93131	9.38666	8.54916	9.23469	9.19729	9.83961	8.75277	8.80059	8.87558	9.10862	9.53663	9.25949	8.761	9.56697	9.36628	8.61775	7.4749	9.79917	8.61342	9.78669	9.85863	7.98209	7.7247	10.3819	9.83267	9.60217	9.71788	9.47646	9.78226	8.16919	9.29148	9.7217	8.91448	9.05886	7.8406	8.42823	9.09173	9.20731	8.67825	9.19245	8.72325	7.80878	8.8326	7.75101	7.43317	9.52035
NDRG3	7.89322	8.55601	10.5721	9.47832	8.58581	9.65616	8.52582	8.88632	8.62918	8.82206	9.26645	10.6249	9.45414	9.31462	9.14879	9.81464	9.6795	10.0023	9.06988	9.22738	9.16173	9.29268	9.53381	8.79867	8.69472	8.35826	9.00429	9.91589	8.40122	9.29822	10.3732	8.46946	10.0378	9.27669	10.0155	9.35092	7.98652	10.0886	8.74165	9.27558	8.87723	9.66937	9.16891	8.82138	9.00219	9.10302	9.41885	8.73592	9.49107
NDRG4	7.18397	7.40205	7.39771	7.41551	7.15226	6.88237	6.87012	6.89753	7.31113	7.31843	6.96111	7.27497	6.88885	7.14022	7.63552	6.71932	6.94163	6.86486	6.86486	6.79728	7.22731	6.8198	7.2202	7.33428	7.07387	6.68306	7.59535	6.93788	6.99515	7.13318	7.04068	7.16046	6.728	7.2911	7.46208	7.49485	7.22507	6.74908	7.27654	7.1856	6.84112	6.74298	6.97457	7.4749	6.53143	7.03055	6.6639	6.71799	7.18317
NDST1	8.95494	9.10262	9.30988	8.89541	8.95083	8.22995	9.30872	8.80629	8.65146	9.12013	8.33966	9.14201	8.46337	9.13141	9.00839	8.72139	8.9878	8.41574	8.65564	8.79867	9.04147	8.65956	9.1827	9.08403	8.78448	8.61404	8.73787	8.74937	8.72357	8.89573	8.29016	8.42529	8.87061	9.13725	8.98376	8.72481	8.60346	8.77904	8.91414	8.38846	8.98077	8.59804	8.76348	9.10725	8.70737	9.20228	8.66017	8.97907	8.70421
NDST2	8.62671	8.6702	8.38261	8.58704	8.2589	8.09919	8.55217	8.42437	8.37267	8.44521	8.07112	8.60346	8.01439	8.44726	8.56789	8.09782	8.4178	8.03315	8.13853	7.99778	8.32604	8.25325	8.70647	8.66048	8.47176	8.25434	8.18152	8.54887	8.14718	8.54318	8.05056	8.25834	8.29044	8.71205	8.58794	8.51496	7.91515	8.58887	8.30313	8.04331	8.23142	8.05196	8.39976	8.03259	8.46483	8.53538	8.40357	8.29885	8.24434
NDUFA1	10.5166	10.6976	10.5234	10.4675	10.7014	10.6654	10.0769	10.4992	10.6035	10.2434	10.5621	10.3264	10.8189	10.6348	10.3417	10.8848	10.2041	11.4124	11.3503	11.3754	10.4832	11.1488	10.2127	10.8865	11.037	11.153	10.4573	10.8488	10.907	9.99351	10.747	10.7914	11.1878	10.4992	9.72063	10.3944	10.7457	10.8676	10.8616	10.7831	10.5733	11.3782	10.9415	11.0672	10.5077	10.9349	11.231	10.8296	10.99
NDUFA10	8.83491	9.13909	8.72637	8.78636	9.039	8.85383	9.01142	8.72419	9.00014	8.60317	9.09794	9.08263	9.00219	8.92756	8.66693	9.08667	9.12635	8.81882	9.00596	9.03315	8.92013	8.93737	8.8233	8.96985	8.98506	9.09534	8.90386	8.92619	8.98745	8.70392	8.91915	8.79835	9.20228	8.63501	9.03755	9.00969	8.68784	8.98572	9.10793	9.02495	8.78603	8.96236	9.11536	8.37116	9.01212	9.07771	9.05958	9.10371	9.22659
NDUFA11	8.90752	9.20805	9.49921	10.04	9.26029	9.34509	9.24121	9.14687	9.36499	9.72005	9.01835	9.02845	9.49969	9.65821	9.34466	9.57472	9.55706	9.27986	9.26645	9.40981	9.35294	9.43907	9.87374	9.84977	10.01	9.14392	8.93123	9.15546	9.1737	9.46794	9.56947	9.48462	9.76764	9.23201	9.16479	9.00014	9.27478	9.26292	9.36416	9.20655	9.32724	9.43346	8.8925	9.49643	9.36717	9.80644	10.0224	9.44759	9.20766
NDUFA12	9.6679	9.53243	10.1123	10.1176	10.3051	10.6445	10.0514	10.6154	10.3693	9.95493	10.2756	10.0631	10.6001	10.4634	9.79123	10.7278	10.482	10.6793	10.6001	10.9054	10.663	10.747	10.2641	10.3131	10.8175	10.6249	10.2659	10.0501	10.3228	10.3203	10.8769	10.4473	10.6667	9.59737	11.0972	10.2058	10.3907	9.96023	10.6793	10.4937	10.3023	10.6963	10.1703	10.2861	10.7539	10.3504	11.392	10.247	10.4464
NDUFA13	9.23779	9.47109	9.03548	9.481	9.27825	9.75551	9.11176	9.39633	9.20111	9.30872	9.35213	9.06103	9.51197	9.29701	9.03825	9.45238	9.22435	9.54226	9.2622	9.78501	9.36587	9.36543	9.41025	9.50561	9.88165	9.02602	9.36587	9.07059	9.42015	9.0253	9.69006	9.64861	9.67803	9.0253	8.86998	8.93771	9.64808	9.39804	9.42613	9.51942	9.77651	9.48649	9.21592	9.40237	9.35498	9.35703	10.1892	9.31755	9.69006
NDUFA2	9.78613	9.13069	9.47424	9.94213	9.59245	9.76877	9.57563	9.79803	9.57709	9.62001	10.1551	9.12747	10.1275	10.113	9.6496	10.2861	9.86156	10.4655	10.144	10.3122	9.50013	9.80872	9.53426	10.0065	10.3264	10.2135	9.61653	9.5097	9.78781	9.65565	10.1369	9.98862	10.2372	9.73071	9.70574	8.66477	9.9051	9.69584	10.0189	10.1892	9.84251	10.1892	9.90697	10.2313	9.93509	10.1345	10.6518	10.1145	10.1607
NDUFA3	9.48794	9.84432	9.43174	10.0072	9.45903	9.65464	9.96957	9.54372	9.32761	9.91023	9.59881	9.32167	9.60409	9.73603	9.41419	9.81166	9.75119	9.74101	9.91398	9.88231	9.33244	9.13763	10.0128	10.0494	9.96611	9.7184	9.37208	9.26369	9.56947	9.41068	9.85093	9.53014	10.0016	9.36844	8.95969	9.27194	9.52035	9.55658	9.44399	9.85863	9.64708	9.87121	9.35455	10.0065	10.0558	9.80139	10.4324	10.1769	9.9121
NDUFA4	8.43406	8.79638	9.23925	9.53473	9.14879	10.0231	8.74569	9.89139	8.66202	8.42679	9.2015	9.30183	9.25754	8.92352	9.01559	9.56597	8.96306	10.2278	10.0601	10.185	9.43995	9.34055	9.55516	9.43346	9.78226	9.72005	9.158	9.52728	9.205	8.86965	9.70733	9.5857	10.0608	8.84613	8.55452	9.34716	9.409	9.26768	9.70989	9.96023	9.81637	9.81345	9.28595	10.0003	9.37541	8.99319	10.5577	9.63947	9.57563
NDUFA4L2	8.83073	8.77262	8.6405	8.28843	8.14432	8.01579	8.93089	8.25353	8.53445	8.76757	8.43913	8.44176	8.41753	8.40733	8.31795	8.49852	8.55538	8.45309	8.51166	8.56212	8.71236	8.27306	8.36799	8.59376	8.49879	7.98981	8.11108	8.31736	8.51527	8.79091	8.62544	8.24204	8.42705	8.58306	8.8176	8.9553	8.83425	7.89238	8.40388	8.44176	7.8151	8.68563	8.56609	8.45758	8.29716	8.55009	8.12514	8.59709	8.04583
NDUFA5	7.989	7.8151	7.76405	8.24634	7.45019	8.92352	7.41247	8.43168	7.98453	6.84732	8.12104	8.00438	8.31476	7.84362	7.77458	8.25382	8.64754	9.01967	8.04301	8.66725	7.94078	8.14947	7.85325	8.1388	8.46162	8.46394	8.05196	7.87242	8.20568	8.13026	8.81947	8.82817	8.51861	7.17861	8.68939	7.70427	7.83453	8.07112	8.66202	8.91779	8.1037	8.45932	7.80905	8.25807	8.00769	8.00466	9.03517	8.15317	8.77103
NDUFA6	10.1858	10.1223	10.2221	10.6164	10.2461	10.7664	10.2738	10.2815	9.96282	9.6496	10.3211	9.89565	10.5873	10.6494	10.2694	10.6806	10.1999	10.8553	10.691	11.1723	10.4324	10.8537	9.85322	10.4883	10.6531	10.7226	9.90125	10.3656	10.074	9.98374	10.962	10.7133	11.1198	10.2407	10.8691	10.5954	10.3927	10.8584	10.8911	10.6013	10.2347	11.3668	10.6274	10.259	10.3897	10.4304	11.5723	10.9815	10.3916
NDUFA7	9.55805	9.54818	9.25792	9.28153	9.62398	9.70733	9.49921	9.7941	9.35455	9.65716	9.19804	9.14021	9.9127	9.41242	9.17899	9.88165	9.67703	9.9583	9.74527	9.94087	9.71676	9.60557	10.0536	9.90889	10.0886	9.60949	9.27394	9.14986	9.63047	9.33698	9.867	9.87312	10.1353	9.36121	8.95726	10.0385	9.81224	9.39423	9.93954	9.91023	9.85863	9.78165	9.33655	9.65669	9.7276	9.68363	10.668	9.76877	9.62999
NDUFA8	9.00933	10.2102	9.37009	9.61653	9.02462	9.54085	9.33159	8.98813	9.63707	8.94077	9.76654	9.33777	9.92808	9.82856	9.44716	9.94284	9.45371	10.1599	11.0953	9.49287	9.80702	9.56124	10.01	10.0385	9.55382	9.55899	9.25185	10.001	9.53519	10.1999	9.74467	10.1833	10.1924	9.7941	9.08228	9.40193	9.83961	9.65821	9.31922	9.68531	9.15507	10.2738	9.7805	9.6795	9.41025	9.75714	10.0113	10.1292	9.86874
NDUFA9	8.97285	9.58331	9.06594	9.7721	9.59835	10.0807	9.15024	9.63947	9.18875	9.26528	9.7721	9.62001	9.65923	9.28396	9.3418	9.79068	10.0037	10.0842	10.107	9.84676	9.53243	9.25518	9.40512	9.47197	9.864	10.0357	9.63047	9.35135	9.34382	9.02074	9.99818	9.6821	10.1752	9.40146	9.38579	9.41371	9.61048	9.18795	9.4625	9.99	9.52217	9.70524	9.91336	9.69475	10.1055	9.48055	10.2313	9.67344	10.1369
NDUFAB1	8.86263	9.1139	9.44804	9.62449	9.2324	9.72433	9.2324	9.41506	9.61048	9.10119	9.64448	9.32647	9.85447	9.50335	9.25433	9.69162	9.41463	10.0543	10.03	9.71358	9.52916	9.46335	9.15356	9.65217	9.48462	9.86156	9.65669	9.39134	9.30583	9.66835	9.91792	9.74267	9.70209	9.51387	9.43126	9.09355	9.75069	9.74743	9.7845	9.56697	9.04673	9.94284	10.0378	10.6408	9.57192	9.61759	10.278	10.0162	10.227
NDUFAF1	7.02537	6.59803	7.12442	7.57383	7.3187	7.34138	7.06904	7.24332	7.06183	6.5759	7.71856	6.86209	7.72441	7.50518	7.17556	7.6487	7.21888	7.77737	7.80623	7.25445	6.79646	7.22235	7.02894	7.49777	7.43475	7.82258	7.59453	7.49862	7.01279	7.18292	7.35103	7.05969	8.01328	7.293	6.98885	6.57421	7.61064	7.66783	7.72604	7.28506	7.03491	7.47711	7.84803	7.95193	7.65516	7.18531	7.37557	7.7155	7.87269
NDUFAF2	7.4256	7.75184	7.72686	8.20337	7.93356	8.16522	7.67731	8.15917	7.53529	7.45019	7.81345	7.56885	7.77927	7.61946	7.66564	7.99778	7.5719	8.0884	7.68686	8.05086	7.6568	7.68963	7.72107	7.72191	7.93383	8.01521	7.56885	7.78677	8.03315	7.96933	8.1196	8.07678	8.22554	7.69977	6.97951	8.40357	7.68553	7.79454	7.83368	8.44959	7.72191	7.58345	7.87915	8.22351	7.82571	7.69786	8.43644	8.08369	7.989
NDUFAF3	8.7572	8.99319	8.62393	8.45729	8.80535	8.55072	8.69165	8.97049	8.57118	9.18088	8.62765	8.55245	8.87061	8.55903	8.64356	8.55101	9.1139	8.4654	8.70582	8.49325	8.56122	8.22146	8.75814	8.79345	8.87917	8.62146	8.61135	8.13765	8.65896	8.38405	8.71205	8.61468	8.79443	8.72481	8.73278	8.49647	9.06948	8.31096	8.64231	8.67608	8.83104	8.91745	8.38728	8.95289	9.04604	8.65234	8.70647	8.77428	8.81178
NDUFAF4	7.61289	7.5535	7.11116	8.26645	7.84858	8.48207	7.77513	7.66262	7.69921	7.94297	8.59499	7.3731	7.95892	7.8248	7.88933	8.30627	7.52261	8.99944	8.72169	8.63564	7.35707	7.88825	7.80682	7.93272	7.85622	8.94174	7.86059	7.47685	8.33037	7.28777	8.074	8.00357	8.3933	7.9134	7.50185	7.34299	8.25325	8.06109	7.61918	8.30282	7.7355	8.62857	8.57856	8.3455	8.53629	7.99412	8.95726	8.80347	8.41574
NDUFAF5	6.47946	6.39976	7.04529	7.42002	7.05387	7.54862	7.22978	7.17089	7.04234	6.40358	7.25472	7.15411	7.87022	7.43501	7.01279	7.46695	6.93707	7.8151	7.56116	7.44754	7.00278	7.3058	7.13532	6.86372	7.30409	7.83368	7.52921	7.48538	7.06265	6.56781	7.59204	7.18747	7.49325	6.97059	7.11225	6.70789	7.07252	7.37857	7.23561	7.44994	7.24988	7.57077	7.52762	7.09113	7.4824	7.33402	7.47771	7.33428	7.50353
NDUFAF6	6.8734	6.64518	7.24661	7.18616	7.31003	7.53278	7.33186	7.40999	7.65349	6.61136	7.49112	7.56994	7.60351	7.40395	7.39744	7.16539	7.17832	7.67207	7.40554	7.41606	7.6383	7.03928	6.92077	7.13374	7.26919	7.70036	7.84031	7.53473	7.26862	6.60161	7.45673	7.66564	7.42002	7.17148	7.73219	7.1867	7.29411	7.54456	7.43076	7.76096	7.3009	7.05416	7.46588	7.33976	7.40999	7.17529	7.40343	7.14603	7.66482
NDUFAF7	8.24407	8.07762	7.58182	7.95724	8.29968	8.0184	7.971	8.05498	8.0583	7.68059	8.24347	7.78269	8.46683	8.01079	7.98074	8.09136	7.91313	8.15569	8.08255	8.01635	7.92577	7.98734	7.53828	8.24604	7.96847	7.96732	8.32054	7.82541	8.1996	8.42289	8.11422	8.00225	7.79155	7.77985	7.97685	7.59561	7.93299	7.90155	7.88248	7.95643	7.79592	7.59369	8.09108	7.64815	7.82343	7.97265	8.03427	7.76096	7.99973
NDUFB1	8.44818	7.59341	7.54484	7.23032	8.01493	7.74635	7.58853	7.87859	7.8491	7.66674	7.57875	7.73024	8.11932	7.62563	7.57352	7.76846	7.63721	8.71054	7.8758	8.01694	7.79401	7.86004	7.6754	7.51239	7.98734	7.70174	7.70924	7.19025	7.87077	7.00172	7.83922	8.44399	7.86638	7.4256	8.17438	7.83001	7.45267	7.99912	8.03794	7.92328	8.0583	8.07678	7.80458	7.44914	7.74326	8.04271	8.06607	8.15198	7.72273
NDUFB10	9.00731	9.53754	9.61551	9.18644	9.01072	9.04711	9.32248	9.00288	9.49921	9.33655	9.40941	9.44305	9.55565	9.87312	9.42697	9.6036	9.30909	9.33572	9.91526	9.70474	9.43613	9.26569	9.16097	9.66128	9.33285	9.3312	9.42148	9.7313	8.79411	9.59881	9.48191	9.17189	9.32488	9.89502	8.51012	8.98077	9.61143	9.72545	9.45944	9.25908	9.20072	9.45195	9.83615	10.2898	9.41673	9.65322	9.8944	10.0704	9.58998
NDUFB11	10.2305	10.4233	9.75986	10.1002	9.85447	10.1511	10.0893	10.2058	9.74635	10.1153	9.90697	10.0558	9.85616	9.95369	9.74267	10.2925	10.4161	10.1607	10.278	10.356	10.1583	10.0827	10.3321	9.94534	10.6556	10.0217	9.96082	9.65322	10.2942	9.77708	10.4728	10.0464	10.2625	9.9121	10.0321	10.0558	10.2296	10.0037	10.3742	10.2381	10.1093	10.1899	9.90312	10.3964	10.0224	10.1519	10.678	10.2338	10.1168
NDUFB2	9.36376	9.2998	9.89378	9.18124	9.23166	9.50291	8.72448	9.50695	9.20988	9.17602	9.69833	8.70202	9.54911	9.35787	9.22738	9.46747	9.3501	10.0487	9.15725	10.2144	9.35411	10.0501	9.25388	9.54911	9.90889	9.93376	9.23433	9.09645	9.2069	9.10302	9.50876	9.89685	10.0414	9.15356	9.41419	9.97297	9.48191	9.55055	9.72433	9.72491	9.33898	9.77708	9.32647	9.59684	9.78894	9.57998	10.4424	9.81801	9.39468
NDUFB3	7.8524	7.42198	7.98734	8.15514	7.57957	8.26703	7.82679	7.89686	7.60244	7.64418	8.36267	7.35269	7.97072	7.97963	7.85298	8.034	7.97402	8.87227	8.33209	8.25972	8.0697	8.17145	7.56201	7.91172	8.0859	8.30025	7.79678	8.22177	7.93938	7.97156	8.25691	8.00769	8.3567	8.00278	7.51319	7.0561	8.09892	8.32397	8.20159	8.20278	8.20187	8.69224	8.20337	8.54799	8.18035	8.31677	8.89952	8.59559	8.2858
NDUFB4	8.52279	9.15657	9.34304	9.34466	9.1786	8.85161	9.07771	8.71669	9.29701	9.115	9.13513	9.10619	9.2175	9.47289	8.8412	9.66438	8.92352	9.36121	9.62555	9.70044	9.02602	9.50695	9.11576	9.61852	9.49061	9.57376	9.32248	9.5627	9.15321	9.34842	9.27356	9.32957	9.61094	9.16928	8.88598	9.19171	9.52683	9.57095	9.54764	9.58901	9.05526	10.116	9.50198	9.42954	9.10441	9.53291	10.3321	9.95626	9.66988
NDUFB5	9.70474	9.29622	9.92612	10.4405	10.1176	10.663	9.65871	10.1908	10.172	9.73292	10.3311	9.94728	10.8323	10.0421	9.93376	10.8204	10.5066	11.1921	11.2984	11.0133	10.2879	10.4634	10.3907	10.5077	10.5814	10.9382	9.93894	10.4111	10.3292	9.8003	10.8646	10.8296	11.0731	10.0128	10.72	10.613	10.4937	10.8045	10.658	10.5533	10.1655	11.1572	10.6518	10.5954	10.6692	10.2461	11.5007	10.4523	11.0317
NDUFB6	7.6762	7.63883	8.24434	8.64844	8.07057	8.57301	7.91801	8.43081	8.32143	8.14371	8.50596	7.79592	8.77362	8.69102	8.45191	8.75814	8.14078	9.15433	8.94849	8.98849	8.27075	8.7127	8.19321	8.79251	8.90456	8.92384	8.32254	8.84545	8.11932	8.37175	8.74476	8.5332	8.89679	7.68937	8.7657	7.07226	8.49077	8.52218	8.54592	8.75903	8.52901	8.80503	8.60405	8.91547	8.84776	8.64418	9.04818	9.13476	8.86133
NDUFB7	9.41797	9.70044	9.49287	9.55006	9.24987	9.56894	9.51942	9.29701	9.55382	9.66738	9.70829	9.2171	9.59297	9.80362	9.42355	9.80936	9.33936	9.62745	9.74581	9.99479	9.93064	9.68313	9.73603	9.71306	9.93131	9.69062	9.35173	9.16327	9.348	9.44084	10.0169	9.99	9.73181	9.42015	8.91613	9.627	9.93376	9.50013	9.53708	9.75384	9.51811	9.61193	9.55194	9.93254	9.60896	9.65419	10.2879	9.81406	9.65322
NDUFB8	10.3388	10.7213	10.247	10.3542	10.7484	10.5721	10.1786	10.6445	10.5522	10.3685	10.3504	10.1801	10.7053	10.2024	10.2677	10.5155	10.5733	10.8537	10.7041	10.7567	10.5577	10.6261	10.3944	10.4779	10.852	10.6274	10.3282	10.4121	10.4728	9.95493	10.6212	10.7226	10.7678	10.5267	9.97969	10.4454	10.4111	10.4594	10.673	10.5896	10.5522	10.7107	10.3104	10.4091	10.691	10.5733	10.99	10.7987	10.6035
NDUFB9	9.54085	9.94349	10.0487	10.172	9.90697	10.5344	9.69162	9.88042	9.60657	9.54372	10.172	9.71896	10.3791	10.0003	9.73716	10.0667	10.1949	10.3551	10.2659	10.5056	10.4789	9.99	10.0923	10.1933	10.5122	10.3388	9.76212	9.89201	9.59097	9.62001	10.5862	10.3417	10.2582	9.7845	10.0251	9.24987	10.0392	10.0294	10.0718	10.3203	9.92096	10.2861	9.60896	10.1842	10.4594	10.0501	11.2407	10.7484	10.3069
NDUFC1	8.63658	8.93358	9.48604	8.98983	9.25675	9.17679	8.98983	8.72897	9.29945	9.15546	8.96035	9.03414	8.95391	9.60557	9.26889	9.43773	8.75059	9.6795	8.81851	9.5217	9.15176	9.61094	9.12418	9.3038	9.05708	9.63149	9.01006	9.62655	8.96646	9.42741	9.32448	9.27356	9.36587	9.54423	9.26409	9.01631	9.01281	9.09721	9.33244	9.08263	9.23547	9.76654	9.0422	9.09173	8.88437	9.46335	10.3397	8.83928	9.57234
NDUFC2	9.31341	9.56503	9.98933	9.97699	9.53201	9.88479	9.63662	10.0674	9.43732	9.88662	9.69782	8.88404	9.74156	10.0646	9.71896	9.93764	9.69162	9.76212	9.96611	9.67449	9.80249	9.52774	9.76212	10.1078	10.297	10.1299	9.55611	9.83671	9.63758	9.8158	10.172	9.89625	10.0142	9.33611	10.0407	8.79411	9.70781	9.15024	9.78945	9.92418	9.85151	10.3302	9.69733	9.88293	10.2024	9.99	10.6047	10.2178	9.83206
NDUFS1	8.99979	9.31261	9.31187	9.62555	9.50514	9.98724	9.01835	9.33572	9.33485	8.90087	9.19542	9.42316	9.96751	9.19062	9.19693	9.76046	9.36081	9.96215	10.1695	9.72119	9.37672	9.7805	9.30711	9.47015	9.76985	9.7522	9.348	9.32367	9.11612	8.85737	9.98238	9.90312	9.76212	9.62348	9.26292	9.87312	9.4851	9.63662	9.44173	9.65372	9.2095	9.66389	10.1101	9.05746	9.3434	9.20655	9.38622	9.30223	10.0951
NDUFS2	8.37584	8.68595	9.18013	8.62575	8.83867	9.19171	9.12418	8.94046	9.33081	8.76729	9.00219	9.19357	9.43732	9.15725	8.31764	9.6414	9.17189	8.75309	9.45727	9.36628	8.91949	9.03825	9.45238	9.40642	9.02388	9.11612	8.84809	8.78027	8.80953	8.84967	9.44037	9.05457	9.48794	8.09782	8.8736	8.5281	9.039	9.39759	9.05347	9.65515	8.88531	8.96004	9.0253	8.68939	9.35411	8.89984	9.80755	9.14238	9.09062
NDUFS3	9.60797	9.56173	9.51015	9.60217	9.76546	9.6821	9.60657	9.61906	9.49429	9.48555	9.92096	9.54226	9.98038	9.73181	9.65616	10.0608	9.94087	10.2834	10.1615	9.96957	10.0449	9.74156	9.69733	9.67549	9.9121	9.98655	9.84134	9.61193	9.82153	9.49376	10.0501	10.0183	9.87061	9.75659	9.19171	9.76261	9.98509	9.71733	10.0893	9.92353	9.72861	10.3637	10.3485	10.233	9.8158	9.56841	10.1176	9.90889	10.1238
NDUFS4	7.68686	7.67067	8.04331	8.06109	8.08423	8.71428	8.16638	8.44902	7.85728	7.50606	8.03538	7.79127	8.68846	8.14284	8.05168	8.23976	8.10622	8.80917	8.14048	8.55965	8.09301	8.3703	8.11987	8.034	8.34662	8.44608	8.52612	8.07875	7.90896	7.9405	8.55305	7.9851	8.19378	7.96325	8.22995	7.93688	8.56393	8.14109	7.95807	8.53234	8.11707	8.52369	8.04099	8.28123	8.21866	8.26558	8.44551	8.03231	8.29542
NDUFS5	10.211	10.8415	10.5456	11.05	10.747	10.5511	10.7872	10.7484	10.8235	10.2213	10.8631	10.4728	11.4881	10.9232	10.4344	11.243	10.9727	11.3639	11.7363	11.1448	10.8691	11.0483	10.7388	10.8045	11.1343	11.4631	10.8958	10.5655	10.2815	10.7748	11.3263	10.6923	11.1723	10.1535	10.0945	10.5803	11.3113	11.155	10.9815	10.8865	10.8753	11.3639	11.2383	11.2932	11.1363	10.8753	11.46	11.4784	11.2082
NDUFS7	8.59437	8.98077	8.67674	8.64995	8.63991	8.68466	8.57239	8.54622	8.77103	8.60437	8.40958	8.77262	8.23427	8.51766	8.3832	8.45579	8.58217	8.21604	8.12574	8.69378	8.84155	8.68279	8.58461	8.63351	8.63501	8.47642	8.36027	8.55188	8.40902	8.61588	8.35826	8.6224	8.62889	8.43168	8.72545	8.68722	8.59247	8.4671	8.681	8.30885	8.55661	8.28378	8.0636	8.33209	8.47059	8.6963	8.64604	8.59188	8.36532
NDUFS8	9.72861	9.76603	9.25949	9.34882	9.06211	9.2852	9.4163	9.16778	9.51576	9.42488	9.42355	9.50425	9.09757	9.53986	9.58376	9.35173	9.5231	8.88211	9.14021	9.69943	9.44716	9.30301	9.37793	9.43817	9.68901	9.15657	9.33976	9.37125	9.43389	9.54372	9.27986	9.56998	9.75604	9.27435	9.6124	9.43564	9.59925	9.50876	9.52538	9.70209	9.51484	9.68531	9.29069	9.21098	9.49969	9.43435	9.97163	9.73292	9.35667
NDUFV1	9.37373	10.2058	9.75551	9.64042	9.67803	9.62449	9.61193	9.65269	9.84312	9.88964	9.58664	9.97362	9.84019	9.64908	9.7109	9.8944	9.73988	9.37047	9.90571	9.75384	9.60657	9.54515	9.76822	9.94794	9.78781	9.79863	9.56894	9.75986	9.80529	9.4042	9.86759	9.42571	9.96611	9.53337	9.47469	9.81974	9.70933	10.1543	9.85977	9.80529	9.77543	10.0106	9.58803	9.8008	10.0197	9.81166	9.72491	10.1551	9.60751
NDUFV2	9.20461	9.26768	9.98238	9.81861	8.93291	10.08	9.60265	9.6842	9.52353	9.51343	10.0051	9.02921	10.1769	10.0307	9.51249	10.1662	9.6953	10.2756	9.73235	10.2906	9.81974	10.1778	9.90827	10.1025	9.91792	10.0507	9.89927	10.0294	9.49871	9.93954	10.1017	10.2898	9.95177	9.19576	9.89745	9.07482	10.021	10.1345	10.0148	9.98374	10.058	10.233	9.71896	10.0321	9.77375	10.0314	11.0171	10.3954	10.4395
NDUFV3	8.81563	9.05817	7.95864	8.8736	8.7155	8.97495	9.17602	8.72201	8.97708	8.67293	8.67766	8.88767	9.07737	8.65084	8.43495	8.95259	8.94582	8.76884	9.13252	9.08086	9.05173	8.62272	9.01525	9.15137	9.21477	8.61194	8.7594	8.78285	8.88211	8.76315	8.69567	8.55009	9.23964	8.25722	8.97838	8.12015	9.18835	8.62486	8.74788	8.66386	8.87788	8.75783	8.74256	8.97318	8.99707	8.6935	9.55426	9.10012	8.82076
NEB	7.33046	7.69344	7.35405	7.95589	7.3497	8.40674	7.96209	7.75622	7.99885	6.90139	8.47088	8.12308	7.64949	7.35215	7.16322	7.58206	6.80529	7.84419	7.35405	7.60055	7.62839	7.62338	7.10567	7.37197	7.43183	7.14242	7.95807	7.6112	6.89727	7.95219	8.41895	7.97714	7.74886	7.30889	8.28696	8.19546	8.05333	7.5066	7.57298	8.31333	7.53055	6.98203	7.9405	6.73024	7.51956	7.52651	6.61934	7.15692	7.6347
NEBL	9.97362	9.625	8.98242	9.03688	9.55006	8.83612	9.7941	8.90123	9.88416	9.41242	9.18161	9.07412	9.21248	9.15838	9.30872	9.84192	9.00628	8.85705	7.81428	8.83897	9.51668	9.1285	9.45727	9.31922	9.15285	8.0754	9.76764	8.95937	9.79863	9.66021	9.24745	9.43174	8.61313	9.23925	9.48009	9.4413	9.48928	9.01899	9.13292	9.38118	8.44288	9.17007	8.81116	8.62796	8.74968	8.477	8.43525	8.07762	9.1827
NECAB1	6.12385	6.48766	6.98856	6.44916	5.73183	5.82633	5.61096	6.37899	6.33729	6.22509	6.35193	6.43662	5.56947	5.87232	6.19266	6.50789	6.27508	6.15959	5.81044	6.4441	5.94227	6.35565	5.75812	5.21423	5.68875	6.41755	5.86939	7.1076	6.18103	6.07506	6.92898	7.54971	5.86939	6.39287	6.18021	6.04733	6.43783	6.02114	6.72155	6.1495	7.19052	7.04556	6.72719	5.83084	5.97417	6.03211	6.86897	6.43296	6.43448
NECAB2	6.8552	7.84722	7.79067	6.63119	7.24195	6.89449	6.96277	6.74581	7.20627	7.13266	6.95732	6.93681	6.72631	6.92158	6.73632	6.96874	6.85966	6.7587	6.40869	6.95459	7.00898	6.79646	6.89806	7.33374	6.6902	7.00494	6.94439	6.74134	7.02567	7.12992	6.71877	7.15358	7.21642	7.2339	6.76343	6.58058	6.77331	6.93814	7.37389	7.11605	6.60968	6.94769	7.02596	6.769	6.769	6.91727	7.24853	7.44754	6.88371
NECAP1	9.33611	9.55516	9.148	9.53895	9.41068	9.54423	9.18795	9.63707	9.47877	9.31148	9.37168	9.36457	9.70474	9.79638	9.28871	9.60028	9.74467	9.81745	9.7302	9.41928	9.36247	9.01175	9.31341	9.58998	9.47877	9.23009	9.52683	9.45326	9.25754	9.61708	9.70524	9.59835	9.65063	9.32526	8.76729	8.65619	9.33159	9.08159	9.50291	9.44489	9.45944	9.32324	9.62999	9.26645	9.55239	9.60409	9.70044	9.15763	9.74413
NECAP2	10.9815	10.6884	10.6592	10.405	10.7278	10.7002	10.8676	10.3533	10.7457	10.3907	10.1401	9.96482	10.4233	10.3856	10.2547	10.9281	10.8459	10.6692	10.8505	10.9021	10.3954	10.4708	10.5257	10.5908	10.5896	10.0307	10.1448	10.9919	10.2041	11.05	10.6617	10.4718	10.7914	10.6568	9.85863	10.335	10.5609	10.0003	10.3533	10.4304	10.3369	10.5391	9.94981	10.7498	10.4142	10.5445	10.6286	10.4414	10.12
NEDD1	6.78542	6.70897	7.44204	7.67759	7.63221	7.6189	7.40666	7.76872	6.92518	7.39634	7.97685	6.44499	7.84884	7.06023	7.32394	7.22731	7.53309	8.27802	7.91146	7.78012	7.18449	7.61562	7.03818	7.11172	7.72968	8.24865	7.64069	7.63639	7.80066	7.76596	7.29862	7.43606	7.09955	7.34059	7.17424	6.80826	7.19593	7.53828	7.25417	7.70342	7.24825	7.47406	7.57687	7.78379	8.1949	7.29354	7.64444	7.71411	7.57608
NEDD4	8.52839	7.86225	8.51074	8.64633	8.09437	9.0994	8.41135	8.83392	8.44697	8.33093	8.91513	8.32978	9.50876	8.35294	8.4914	9.21027	8.56789	9.06384	8.80282	9.12311	8.6445	9.45813	8.58735	8.77526	8.83005	8.90719	8.57886	8.73919	8.55421	8.24634	9.26645	8.78415	8.87493	8.14515	9.00394	8.87949	9.07946	9.0386	8.67142	9.16741	8.79573	8.69567	8.85479	8.50869	8.53079	8.31448	8.86832	8.46511	8.67049
NEDD4L	8.59467	8.83867	8.39084	8.44608	8.79251	8.7343	8.63809	8.44146	8.18445	8.68375	8.58735	8.31593	9.26889	8.68939	8.46191	9.26489	8.66353	8.42761	8.93257	8.89445	8.07084	9.644	8.89679	8.83803	9.37711	9.40816	8.44233	8.80154	8.82787	8.42199	8.81595	8.20219	9.47738	8.49047	8.94787	8.9556	8.91547	9.89502	8.67856	9.09976	8.42823	8.96035	8.70993	8.68846	9.07803	8.74165	8.91208	9.41161	8.31736
NEDD8	9.12311	9.2495	9.19693	9.66684	9.37628	9.28715	9.48232	8.99944	9.78165	9.05746	9.49643	9.13365	9.90252	9.5083	9.0759	9.80529	9.26409	10.1168	10.1793	9.53942	9.87733	9.33976	9.46075	9.6679	9.67136	9.91463	9.53153	9.01349	9.51576	8.91881	9.76934	9.50695	9.65515	9.64655	8.48718	9.13365	9.43613	9.39934	9.65616	9.77881	9.19996	9.79354	9.54715	9.85267	9.64448	9.36291	10.0273	9.82504	9.81521
NEFH	6.47447	6.39729	6.54414	6.13307	6.54122	5.97119	6.29634	6.38565	6.73998	6.44884	6.85686	6.48614	6.53168	6.45424	6.6659	6.66928	5.86767	6.85303	6.74741	6.64715	6.35255	6.34083	6.29138	6.63063	6.55561	6.78426	6.38911	6.89128	6.28369	6.42146	6.3941	6.59633	6.70762	6.728	6.28238	6.9743	6.55812	6.79259	6.79783	6.33696	6.10703	7.04011	6.68993	6.55983	6.42965	6.08654	6.57783	7.02233	6.89242
NEFL	6.80665	7.53165	6.70737	6.80665	6.79234	6.57331	6.73321	6.48241	6.97599	7.39797	6.92077	6.43418	6.75762	6.80254	6.54357	6.62402	6.5387	6.58228	6.46804	6.87449	6.82163	6.70762	6.18322	6.81434	7.08836	6.83492	6.0534	6.61904	6.50057	7.09982	6.73024	6.94218	6.30981	7.13884	6.86372	7.28144	6.95347	6.76109	6.96716	6.60302	6.51791	6.89941	6.93842	6.75762	6.64905	7.07464	6.47977	6.75736	6.78514
NEFM	6.41117	6.35689	6.36852	6.35415	6.19266	6.39633	5.86015	6.19594	6.64219	6.44237	6.80503	6.59406	6.68743	5.94592	6.67724	7.01475	6.55586	6.09717	6.68718	6.96002	6.68769	6.08778	6.15147	6.59292	6.33764	6.57531	5.73649	6.77741	6.2532	6.08975	5.84993	6.084	6.43296	6.30687	6.13424	6.94691	6.1468	6.95264	6.29499	6.69271	6.19815	6.10869	5.99382	6.42326	5.92832	6.16297	5.88977	6.15808	6.72885
NEGR1	5.78907	6.36157	7.47626	6.74358	5.46982	5.84121	5.97813	5.86187	5.80073	5.49596	6.30584	6.69405	6.59321	5.35795	4.86267	6.24215	5.20128	6.93918	6.36497	5.68237	5.67609	5.96013	5.79187	6.45336	6.07035	6.29205	5.3784	7.57985	5.67798	6.10743	5.74781	5.67524	7.73275	5.52979	5.4913	6.66728	7.35242	5.96358	5.44765	6.67857	7.14378	6.00001	6.31789	5.6206	5.2185	5.55484	5.63302	6.29999	6.54242
NEIL1	8.05858	7.64588	7.19461	7.0763	7.89964	7.30005	7.74528	7.1109	7.77485	7.57577	7.31249	7.77541	7.91397	7.41464	7.38236	7.72742	7.61726	7.15855	7.42754	7.51132	7.66928	7.52205	7.46668	7.57023	7.57051	7.29723	7.45963	6.91804	7.6487	7.52122	7.4239	7.26288	7.44097	7.44231	7.50768	8.7273	7.27681	7.68254	7.41354	7.48325	7.04791	7.75874	7.3497	7.32474	7.75847	7.18127	7.34539	7.70617	7.68444
NEIL2	7.57242	7.40972	7.34807	6.85686	7.68444	7.61643	7.70564	7.48298	7.43907	7.13725	7.3354	8.10707	7.51102	7.33703	7.29945	7.302	7.53421	7.22868	6.9823	7.65436	7.55053	7.20166	7.50961	7.40972	7.62786	7.04449	7.34111	7.20573	7.09286	7.08043	7.17178	7.43686	7.31059	7.43264	7.28974	7.3582	7.42781	7.50381	7.3554	7.1517	7.21803	7.44532	6.92158	7.45485	7.65855	7.62338	7.34111	7.41408	7.27386
NEIL3	6.25901	5.76706	6.69405	6.30459	6.65717	6.61024	6.12266	6.56491	5.88285	6.07931	7.13614	5.78708	6.68884	5.5707	6.75374	6.69326	6.88718	7.36782	7.58453	7.63031	6.08975	6.25071	6.17484	5.89094	6.87176	7.79427	7.01721	6.76266	6.30888	6.47829	6.53197	6.3072	5.8276	5.79945	6.69931	6.06431	6.44055	6.55249	6.53396	6.96744	6.20145	7.0763	7.02047	7.21343	7.22153	6.56099	6.98885	7.12858	6.6869
NEK1	7.15142	6.73491	7.29001	7.53448	7.03818	7.93884	6.99459	7.83001	6.985	6.84219	7.74716	7.12006	8.11905	6.92898	7.26342	7.37669	7.33099	7.9646	7.52481	7.31652	7.08124	8.15687	7.2397	7.39191	7.69154	7.87185	7.61536	7.71138	7.25309	6.86182	7.69154	7.05662	7.61315	6.93761	7.4613	7.29441	7.09499	7.87077	7.20222	7.6347	7.49888	7.34031	7.51347	7.48213	7.9416	7.29441	7.81456	7.51822	7.39438
NEK11	7.59283	7.01832	7.45722	7.65133	7.78818	7.65568	8.32459	7.67897	8.65325	7.91964	8.2374	7.01475	7.12006	8.37845	7.34059	6.60246	7.44532	7.7155	7.48619	6.49435	8.63625	6.82457	7.31168	7.52344	7.00384	6.9842	8.16973	7.514	8.48207	8.55363	6.97541	8.11076	7.22046	8.28351	7.88877	6.75817	8.44902	6.59122	7.66234	7.27629	8.22792	6.86209	7.32144	7.28144	6.8588	7.99236	6.11904	7.09526	8.43913
NEK2	6.13504	6.54789	6.98638	6.47504	7.1572	6.23825	6.37869	6.32645	6.19744	6.71609	6.45544	6.10075	6.60582	6.25107	7.58773	6.27235	7.2367	7.14378	7.63388	7.46913	6.28015	6.27579	6.63565	6.44055	6.14645	7.84584	6.38501	6.96002	7.23143	6.72271	7.01251	6.16333	5.54703	6.67695	5.98522	6.2099	6.48583	7.05938	7.16814	6.95264	5.98006	7.15437	7.03166	7.15036	7.56313	7.02258	7.0338	6.65377	7.15577
NEK3	7.35792	6.60664	8.01867	7.16237	7.4807	7.14549	7.8406	8.29192	6.97004	7.17178	8.08729	7.11578	8.57515	7.9482	7.44888	7.86364	7.80983	7.56578	7.82174	7.58041	6.83625	7.76237	7.60949	7.32421	8.13191	7.7668	7.11734	7.87408	7.77654	7.3389	8.14048	7.16375	7.51822	7.59948	8.27075	6.72522	7.4575	7.27548	8.1583	7.86912	8.03037	8.3455	7.71463	8.15601	8.06466	6.66001	7.39357	7.85728	8.3535
NEK4	7.33295	7.85268	7.88139	8.19841	7.58558	8.06797	7.80484	7.65053	8.17408	7.54294	7.51876	8.19352	7.69706	7.73493	7.83228	7.2747	6.91727	7.52624	7.65053	7.59423	8.22968	7.41053	7.35295	7.66482	7.54999	7.34376	8.14718	7.7604	7.40234	8.09385	7.74886	8.1726	7.6762	8.10679	7.62338	7.66783	7.24988	7.92548	7.82457	7.50048	7.44559	7.56472	7.95135	7.28724	7.48379	7.72163	7.06431	7.51982	8.00659
NEK6	9.12088	9.03448	9.16549	8.74318	9.15471	8.45461	9.12054	8.95428	8.98883	9.44977	8.71951	8.20905	8.58825	8.73655	8.93911	8.0893	9.14687	8.27685	8.61498	8.24058	9.08553	8.73024	8.68784	8.92554	8.55995	8.55873	9.46075	8.76884	8.87029	9.53616	8.24259	8.31649	7.94516	8.9431	8.56122	8.13079	8.61803	8.76254	8.67734	8.31826	8.73183	8.47817	8.64386	9.76212	8.50237	8.88044	8.50268	8.86597	8.40091
NEK7	9.88786	10.0923	10.0587	10.0769	9.96751	10.9884	9.56697	10.4708	10.0615	10.0266	10.2495	10.5908	10.0814	9.64755	10.2425	10.3533	10.133	10.92	9.94794	10.1583	10.647	10.5122	10.0653	9.91974	10.3378	9.90889	10.0639	10.2153	9.91792	9.72545	10.5577	11.1899	10.2127	9.88479	11.0407	10.3495	10.5257	9.74045	10.2503	10.8059	10.8016	10.6371	10.72	9.7805	9.19207	10.0623	10.0893	9.64296	10.3522
NEK8	7.51488	8.04359	7.30634	7.06703	7.72054	7.25255	8.0232	7.24909	7.16618	7.57298	7.15636	7.78323	7.43716	7.46375	7.31572	7.83704	7.41631	6.84705	7.33511	7.42835	7.13399	7.88248	7.65292	7.30438	7.22507	7.30976	7.23535	7.43745	7.42447	6.76428	7.05557	7.3392	7.50989	7.25988	7.4042	8.1752	8.00686	7.3497	7.59453	7.45963	7.12938	7.06431	7.85756	7.03491	7.3648	7.61508	7.30172	7.7835	7.40999
NEK9	7.4399	8.43555	8.20452	7.6643	8.27685	7.88992	8.26391	7.87051	8.68815	8.03737	7.73574	8.51617	8.40762	8.03851	7.83256	8.3867	8.12455	8.00383	8.44845	8.19321	7.76294	8.09275	8.21661	7.81482	8.19575	8.40703	8.0636	8.04416	8.37845	7.63031	8.09275	7.79537	8.07594	7.99804	8.2331	8.36829	8.04693	8.39801	8.07112	8.37791	7.89294	8.24145	8.01662	7.60188	8.01867	8.23282	8.29828	8.01606	8.41252
NELFA	8.89186	9.01731	8.44875	8.24376	8.74877	8.4015	8.75655	8.22528	8.89091	9.22088	8.37175	8.88143	8.47494	8.62765	8.63961	8.52582	8.70866	7.9123	8.27162	8.40762	8.71147	8.536	8.53234	8.85033	8.64021	8.21866	8.52279	8.61651	8.55009	9.15285	8.28408	8.47817	8.82848	8.94685	8.43852	9.0983	8.62303	8.28549	8.77134	8.27918	8.65055	8.46859	8.34662	8.26055	8.51861	8.83897	8.5438	8.36679	8.26674
NELFB	9.88601	9.59485	9.44669	9.24785	9.43126	9.08916	9.27865	9.4515	9.39134	9.92612	9.02074	9.66128	9.00731	9.57192	9.68363	9.01932	9.7805	8.57118	8.92185	9.24592	9.43477	9.21552	8.92992	9.43174	9.26257	9.134	8.96473	9.76764	9.43564	9.88845	8.72357	9.05746	9.19245	9.70474	9.2408	9.0578	9.25949	8.69287	9.26889	8.96884	9.49921	9.36803	8.69505	9.19653	9.26105	9.68105	9.16132	9.12925	8.77811
NELFCD	9.8297	9.73716	9.73882	9.60557	9.68739	9.74743	9.79578	9.2095	9.71788	9.75169	9.85616	9.87733	9.69891	9.37416	9.76822	9.83729	9.83206	9.69267	10.0385	10.0608	9.44531	9.81464	9.56551	9.5065	9.91589	9.96149	9.64296	10.0988	9.87182	9.38536	9.90571	9.68901	9.50695	9.64604	9.58424	9.60265	9.58241	9.96282	9.82683	9.7217	9.41203	10.1238	10.2915	9.58192	10.0755	9.87437	9.35744	10.3935	9.68472
NELFE	9.58046	9.81637	9.00394	9.51857	9.32248	9.34382	9.39054	9.36972	9.54616	9.65115	9.28951	9.54277	9.38204	9.35371	9.34382	9.29069	9.7715	9.30794	9.25908	9.22356	9.67703	9.09026	9.48794	9.36671	9.62194	9.13943	9.20731	9.21902	9.42869	9.48055	9.41716	9.45502	9.7845	9.58098	8.62827	9.33655	9.53754	9.13725	9.55992	9.44804	9.63406	9.27669	9.41716	9.2019	8.97495	9.38033	9.54277	9.26257	9.64908
NELL1	5.54833	5.88519	5.28863	5.67247	5.71744	5.61953	5.73102	5.78065	5.96405	5.77776	5.95814	5.7126	5.71022	6.14912	5.71675	5.28534	6.05293	6.14289	5.88804	5.85529	5.8631	5.58777	5.31517	5.3784	5.75737	5.8139	5.46	5.83084	6.00988	5.9165	5.65346	5.93872	5.60764	5.63397	5.4094	5.70187	5.92943	5.5146	5.5965	5.44765	5.52294	5.20128	6.06261	5.47141	5.69487	6.08821	5.30119	5.8584	5.74923
NELL2	5.45639	6.65495	5.82633	6.6122	5.03374	5.5175	5.40744	5.64201	4.93699	5.41702	5.63598	5.42629	5.44765	5.42989	5.78488	4.75207	5.92678	5.52156	5.83332	5.60991	5.16204	5.60329	5.12903	5.74031	5.47942	6.03662	5.94174	6.49317	5.58083	6.18756	5.41315	5.92781	5.30661	5.05963	5.374	5.54174	5.99904	5.57959	5.40744	5.62365	5.7835	5.83694	6.04649	5.6247	5.59231	5.44765	5.7357	5.8352	5.92026
NEMF	7.73275	7.40775	7.99441	7.60896	7.50546	8.02236	7.81264	7.83975	7.83117	7.51239	8.23597	7.80012	7.96381	7.47986	7.74076	7.69491	7.88904	7.82146	7.56313	7.84884	7.75411	7.86059	7.58506	7.5669	7.77122	7.99412	8.09136	8.02263	7.64786	7.85945	7.87998	8.04416	7.80403	7.30305	8.1294	7.59283	7.68198	7.8628	7.62451	7.85069	7.78648	7.87185	7.75819	7.61203	7.83843	7.63666	7.80403	7.738	7.82707
NENF	8.97907	9.42998	9.1198	9.37586	8.78251	8.9185	9.05347	8.56846	8.93566	9.1521	9.05996	9.09976	9.04506	9.3501	9.17007	8.97459	9.28153	9.21552	8.9861	9.56457	9.10228	8.98813	9.49376	9.62897	9.46514	8.60317	9.04961	9.98103	8.81947	9.625	9.1198	9.33159	9.35954	9.11037	8.68878	9.25594	9.24202	9.2852	9.22203	9.07875	9.24706	9.26889	8.90651	9.02074	9.0362	9.53381	9.48928	9.32367	9.17937
NEO1	7.42308	8.39421	7.76901	8.36385	7.18346	7.80795	8.05746	7.2126	7.6618	8.0737	7.53641	7.80538	7.39163	8.11478	7.79789	7.54511	8.16292	8.2357	8.04271	7.46075	8.6969	7.35566	8.51894	8.20598	7.5557	7.51161	8.13505	7.84334	7.52624	8.49702	8.00002	8.57026	7.87022	7.38945	6.93246	7.84168	7.14347	7.61536	7.90429	7.50687	7.96006	7.24879	7.83843	7.31326	7.88739	8.35796	7.384	7.34138	8.05029
NES	8.37467	8.17779	7.8628	8.04244	8.05692	8.07907	8.15657	8.089	8.15947	7.6167	8.01635	8.14895	7.59505	7.95974	8.07057	8.23228	7.75297	7.95864	7.82623	8.23916	7.79566	8.20766	8.10256	8.23481	7.96761	8.16973	7.60294	7.65488	8.06578	7.80651	7.99973	8.07084	8.04471	8.18893	7.88193	8.11108	7.84693	8.03063	7.93884	7.86032	8.09165	7.91829	7.93217	7.60841	8.28521	8.0388	7.68825	8.21516	7.79537
NET1	11.0024	10.336	10.3282	10.8059	10.9382	11.0871	11.1468	10.7415	10.358	10.831	11.075	10.9602	11.2626	10.2213	10.7914	11.037	10.9867	10.8927	10.6963	10.5478	10.658	10.9021	10.6348	10.2066	10.7293	10.8505	11.2104	10.0343	10.8296	11.319	11.1219	11.3503	10.9495	10.4686	10.8118	10.2861	10.6767	10.7415	11.071	11.037	10.52	10.4041	10.9183	9.87552	10.3646	10.5942	11.0261	10.4842	11.2174
NETO2	6.59912	6.50313	6.91223	7.60922	7.01394	7.29354	6.61762	7.20739	7.05007	6.43814	8.24517	6.43051	7.42727	6.70127	7.37363	7.13754	7.08674	7.94187	8.045	7.95419	6.72996	7.34111	7.01115	7.15007	7.53908	8.5776	7.17063	7.28224	7.26698	6.80771	7.38262	6.47916	6.86318	7.42972	7.3604	7.00278	6.76703	8.31184	6.629	7.59891	7.01056	7.49485	7.84693	8.83167	8.68753	7.07801	8.09672	9.08954	7.36923
NEU1	10.1017	10.4031	9.77265	10.0217	10.1826	9.51718	10.2942	9.78669	9.69891	10.2961	9.47646	10.1826	9.39054	10.0536	10.126	9.85616	10.3292	9.32957	10.1062	9.68105	9.71896	9.80473	10.0385	10.3096	10.1078	9.75169	9.69267	10.0217	9.88479	9.91589	9.81285	9.59097	10.1735	10.7014	9.72965	10.0631	10.2564	10.2278	10.1607	9.76158	9.92545	9.81054	9.95369	10.335	9.65716	10.4414	9.99	10.2997	9.82743
NEU2	7.23227	7.27681	7.19672	6.70601	7.05225	6.8734	7.15522	7.03983	6.82428	7.21203	7.1269	7.41606	6.85077	7.28532	7.08097	6.69213	6.76266	6.81132	6.66056	6.64686	7.37197	7.01642	6.95899	6.7606	7.10622	6.60826	6.93438	6.42205	7.13426	6.89318	6.61819	7.39219	6.75736	7.14874	7.32364	7.58694	6.90139	6.83975	7.62104	6.70628	6.55015	6.91278	6.79675	6.63119	6.82163	6.93735	7.14213	6.59122	6.59433
NEU3	6.76293	6.43023	6.09594	6.57421	6.68913	6.89185	6.41117	7.3554	6.16606	6.12716	6.8742	6.20109	7.32995	6.75235	6.39473	7.14295	7.05307	6.85103	6.75708	6.42722	6.41723	6.67042	6.5756	6.54759	6.53286	7.35026	6.32052	6.63036	6.51705	5.98955	6.26205	6.3941	7.19461	6.40813	6.53718	6.14211	6.67285	7.30005	6.58643	6.29435	6.49142	6.73719	6.48007	7.14711	7.41408	6.59265	6.45242	7.14768	6.58563
NEU4	7.80012	7.17063	6.95432	6.64329	7.26315	7.00816	6.59039	7.0055	6.8457	7.7635	6.94551	7.13374	6.69682	6.71226	6.82295	6.76538	7.01449	6.69624	6.35718	7.20438	6.90325	6.75514	7.05225	6.83703	6.92403	6.29105	7.20333	6.49582	7.05171	7.46156	6.5681	7.09875	7.30305	7.13399	7.15331	7.86004	6.92573	6.22013	7.1872	7.08208	6.7087	7.10517	6.85442	6.42419	6.87313	7.10352	7.21695	6.53663	6.64659
NEURL	9.33655	9.23469	8.45136	8.70802	9.29461	7.50795	9.94284	8.31066	8.96035	9.9051	7.76734	8.11591	7.63221	9.40375	8.89347	7.4575	8.69567	7.70481	7.44914	7.86801	8.61897	8.06493	8.28902	8.64604	8.09078	7.41191	9.17714	8.01079	8.97356	9.78226	7.97771	8.15917	8.08255	9.84369	8.42559	8.05359	8.44639	8.18585	8.93632	8.0085	8.36385	7.43317	7.96817	8.24058	7.58558	9.16327	7.50102	8.18268	8.34141
NEURL2	7.57383	7.52233	7.06875	7.53724	7.28616	6.93894	7.52233	7.1555	7.64121	7.68825	6.9314	8.11392	7.3086	7.59784	7.15666	7.25689	7.38832	7.08698	7.10405	7.10324	7.38917	7.84446	7.44968	7.47771	7.46019	7.21122	6.96524	7.24959	7.50325	7.11734	6.83335	8.06138	7.24248	7.66512	7.70228	7.47573	7.58853	7.01056	7.89629	6.93354	7.04901	8.03037	7.47353	6.8303	6.91804	7.06104	6.93059	7.12607	7.22701
NEURL4	7.61918	7.93604	7.88248	7.89742	7.95724	7.69208	7.74966	7.68444	8.08116	7.86116	7.82343	8.28989	7.67923	8.00604	8.0232	7.58097	7.66842	7.70759	7.60651	7.65488	7.52818	7.71663	7.45566	7.98158	7.78456	7.56285	8.21287	7.99441	7.66842	7.53473	7.74418	7.66482	7.95504	8.08811	7.4824	7.57928	7.96761	7.76154	7.91688	7.69432	8.03651	7.32913	7.88992	7.53309	7.44479	8.05333	7.56526	7.50022	7.74991
NEUROD1	5.98006	6.62071	5.7061	5.67337	6.47977	5.66393	5.60113	5.22635	5.93216	6.36822	5.48085	6.04513	5.75962	5.85057	6.16567	6.13773	5.91544	5.2185	6.09676	5.64974	5.73102	5.2526	5.85651	5.88804	5.88343	6.04513	5.11025	6.30358	6.42451	6.35565	5.83932	6.27064	5.53239	5.29489	6.05562	5.38684	6.05035	5.66957	5.46659	5.56336	6.58953	6.10617	5.70361	5.62261	5.75293	6.13067	6.29004	5.78708	5.23035
NEUROD4	6.43691	6.90217	5.55484	6.47219	6.01362	5.58083	6.03211	5.98522	5.83458	6.33466	6.00148	6.4827	5.9005	6.2059	6.2676	6.0712	5.67247	5.70019	6.23329	6.36435	6.19153	5.88056	5.83332	5.99768	6.20255	5.75889	5.80975	5.74188	6.11745	5.66393	5.81847	5.68318	6.18722	6.04465	5.9505	6.90459	5.92081	6.34211	6.13697	5.38684	6.21606	5.85231	6.02753	5.74482	6.43662	5.772	5.97956	5.85957	6.04237
NEUROD6	6.1989	6.42752	5.72934	5.85411	5.7381	5.69127	5.38055	5.5175	5.48085	6.04237	5.95616	6.63798	6.01972	5.82048	6.04373	5.69578	5.374	6.19446	5.80283	5.98428	5.28534	6.13148	4.86267	6.61904	6.28635	5.4226	5.8915	4.98	5.84993	5.772	6.30358	5.74482	6.56752	6.43539	5.63192	5.00231	5.86939	5.84691	5.98006	5.96712	5.73963	5.55725	5.88461	5.85411	6.02301	5.90992	5.79871	5.66302	5.78629
NEUROG1	7.33428	7.00871	5.96358	6.9957	7.52509	6.82457	6.46774	6.63036	7.60841	7.1572	6.79702	6.9491	6.9518	7.20306	6.89242	6.8552	7.08619	6.59663	6.62846	6.936	7.04791	7.17585	6.63538	7.0055	6.17484	6.00988	7.01832	6.69047	7.43264	6.97059	6.90083	6.84757	7.70509	6.97734	6.33627	7.53083	7.29695	6.70843	6.5997	6.93246	6.99958	7.25255	7.09398	6.64413	6.94607	7.19025	7.82288	6.73944	7.60188
NEUROG2	6.34369	5.97864	6.52747	5.44949	6.24215	6.2059	6.16373	6.03211	6.89128	7.03956	6.22045	6.22188	6.84786	6.52606	6.33565	6.26964	6.26653	5.99861	6.37238	6.20073	5.87408	6.34526	5.95149	6.8552	6.34979	6.47708	5.55607	6.31302	6.26585	6.34759	5.98864	6.88964	6.26411	6.45964	6.46924	6.71772	6.17296	6.08608	6.20255	6.4651	6.2463	6.58814	5.72854	5.45832	5.99436	6.4124	6.57868	6.26102	6.11904
NEUROG3	7.19274	6.62543	6.31493	6.11268	5.8238	6.74991	7.21994	6.48063	6.59886	6.39287	6.58841	6.92739	6.18901	7.04179	6.32181	7.47711	6.72439	6.53059	5.95616	6.23149	6.6825	6.61477	6.31789	6.93944	6.47219	6.29734	6.55702	6.73104	6.29173	6.48354	6.76293	6.69242	6.73292	6.38501	7.25771	5.95764	5.84753	6.39604	6.93571	6.49879	6.81544	6.14645	6.55189	6.27676	6.28635	6.22829	6.19266	5.57714	6.19557
NEXN	7.51654	6.54414	8.08704	7.51293	6.5949	8.14895	7.63748	7.09821	6.64303	6.52579	7.88248	6.99323	8.28606	6.98148	6.7341	7.8524	6.62182	7.76011	7.15255	6.87966	6.47388	7.19218	8.59406	7.93466	6.79014	7.60105	6.85442	7.24909	7.58234	6.76454	7.56578	6.7907	7.99412	6.71034	6.79702	7.27439	6.99072	7.70924	6.31461	7.53776	7.23006	7.23643	6.9051	7.24171	7.52762	6.96057	7.23143	7.48127	6.73748
NF1	8.0351	8.1283	8.72357	8.75118	8.28206	8.66931	8.19696	8.38261	8.70135	8.4654	8.77328	8.63841	8.8272	8.25861	8.45841	8.51012	8.48113	8.41014	8.09524	8.85033	8.89644	8.84874	8.48566	8.54772	8.40091	8.75059	8.56122	8.49444	8.49205	8.58855	8.45075	8.69378	8.36738	8.20655	9.17411	8.86559	8.1283	8.75783	8.48413	8.77904	8.47672	8.40475	8.56332	8.09329	8.27014	8.62889	8.45075	8.21141	8.50869
NF2	6.66506	7.6189	7.58481	7.16264	7.78323	7.0178	7.92911	7.56144	7.05582	7.88605	7.18047	7.84884	7.46375	7.4807	7.53029	7.26209	7.41191	7.17063	7.88389	7.95334	7.61094	7.36067	7.69519	7.40639	7.29411	7.79592	7.20279	7.54539	7.60544	7.01004	7.0837	7.17148	7.00014	7.69736	7.46831	7.83201	7.0837	7.49888	7.55951	7.03901	7.38182	7.34836	7.31708	6.91003	7.75622	7.53391	7.88877	7.63639	7.0966
NFAM1	7.79927	7.93688	7.59702	7.4236	7.57985	7.14188	7.27386	7.58345	7.48979	7.92797	7.43023	8.04471	7.37472	7.12305	7.70729	7.53083	7.52233	7.08261	7.41053	7.22786	7.59453	7.7084	7.40805	7.61698	7.21477	7.05691	7.55656	7.21613	7.51266	7.39719	7.57163	7.81402	7.71885	7.81291	7.46588	7.88026	7.85864	6.97571	7.6112	7.45512	7.41165	7.38647	7.4749	7.20137	7.61779	7.39935	8.15288	7.31168	7.39383
NFAT5	10.2118	9.6879	9.91792	10.093	10.1809	10.4091	9.61956	10.4523	10.2844	10.334	10.673	10.4779	9.84676	9.98583	10.5424	9.83961	9.73716	10.133	9.409	10.2712	10.2033	10.2772	10.1615	9.83729	10.1607	9.94349	10.1615	10.133	10.336	10.0835	10.1519	10.0893	9.16132	10.066	10.3589	10.4435	10.0442	10.2573	10.1283	10.381	10.5234	9.94663	9.9121	9.88601	10.0536	9.91526	9.35051	9.6679	10.2641
NFATC1	7.13399	6.61107	7.44968	7.3643	7.1386	6.68769	6.79946	6.80084	7.0807	7.35619	6.6449	7.01939	6.86841	6.56405	7.1867	6.61358	6.81325	6.71226	6.88912	7.38157	6.96498	7.00655	6.95486	6.90539	6.73351	6.88885	6.87095	7.28589	6.6742	6.94665	6.20404	6.64023	7.06986	7.21504	6.96249	6.83386	6.71335	6.7554	7.07658	6.22654	6.90299	6.75652	7.25013	6.52024	6.88212	7.09931	6.54414	6.78931	6.95347
NFATC2	7.99412	7.57577	8.56183	7.75981	7.76762	7.26446	8.05582	7.03243	7.83088	7.86419	7.10405	7.65158	7.51072	7.38262	7.63279	7.56885	7.32201	7.70398	8.06578	7.84306	7.51374	7.51266	7.73829	7.41551	7.61806	7.81764	7.34616	9.22813	7.59891	7.80878	7.33402	7.37831	7.89686	7.98398	7.9696	8.11137	7.3261	8.08	7.39986	7.19755	7.72136	8.14718	6.96277	7.38079	7.94105	7.29411	7.46321	7.73412	7.68417
NFATC2IP	8.69661	8.71606	7.70787	8.01274	8.55159	7.79427	8.54535	8.06305	8.521	8.42705	8.23916	8.50237	8.23025	8.21259	8.42227	8.37967	8.43374	7.98762	8.1752	7.76067	8.3286	8.22995	8.14661	8.31649	8.0351	8.35612	8.40357	7.56578	8.25543	8.00252	7.98019	8.22006	8.09357	8.6077	8.35529	8.41311	8.23886	8.50808	8.41954	8.08729	7.92883	8.10737	8.49077	8.73278	8.47176	8.16179	7.78379	8.6017	8.25072
NFATC3	8.90317	8.88178	8.68279	8.8291	8.65837	9.03517	8.8412	8.66844	8.75655	8.7695	9.05598	8.47494	8.5234	8.62515	8.8458	8.54504	8.7152	8.72764	8.55334	8.55042	8.81563	8.55452	8.5234	8.57916	8.60709	8.72169	8.96681	8.30489	8.76699	9.07166	9.07628	8.89541	8.59247	8.7127	9.10793	8.60648	8.80629	8.37703	8.69411	8.90123	8.72701	8.86263	8.46394	9.01525	8.55633	8.43555	8.53171	8.28267	8.71951
NFATC4	7.75736	7.35295	7.27873	7.24579	7.24825	7.03626	6.745	7.04901	7.90184	7.7336	7.19862	8.045	7.00122	6.9801	7.01721	7.01669	7.00738	6.83113	7.02622	7.08097	7.68335	7.91515	7.32474	7.51904	6.95018	6.64933	7.23476	7.65238	6.93842	7.14269	6.98994	7.45881	7.28452	7.30833	7.66928	8.76221	6.99487	7.3604	7.40943	6.8091	7.41383	7.27439	6.97654	6.92374	7.18694	7.24743	6.80476	7.25225	7.24524
NFE2	8.67049	7.74501	7.17343	8.31995	7.52708	7.18047	7.05557	7.14347	7.8376	7.49747	8.19722	8.41221	7.28394	7.46103	7.81924	8.02094	7.92826	7.29917	8.29742	8.0472	6.84997	7.30438	7.1321	7.16264	7.71826	7.34782	7.59918	8.08673	7.31546	8.6451	7.38699	7.11605	7.79014	8.01188	6.87848	7.15666	7.79537	7.60922	7.49722	7.63196	7.77403	7.11894	7.90762	7.64786	7.48098	7.60214	7.11225	7.3261	8.89378
NFE2L1	10.0514	10.253	10.0428	10.0835	10.3131	9.88103	10.0857	10.5234	10.678	10.1223	9.75327	10.5756	10.0051	10.2478	10.1299	10.2186	10.2633	9.73292	9.90125	9.61653	10.3096	9.91398	10.4665	10.2677	9.91974	9.98302	10.0748	10.3495	10.0238	9.9955	9.93317	9.91974	10.405	10.3446	10.2153	10.2668	10.0142	10.0169	10.1145	9.90959	10.3175	9.88103	9.88601	10.2161	9.93894	10.0364	10.0748	9.77765	9.89565
NFE2L2	10.4193	10.1965	10.7028	10.5655	10.4502	11.2749	10.2834	10.8339	10.4172	10.3742	11.1593	10.5954	11.2502	10.4872	10.7637	11.0811	10.6755	10.907	10.7525	10.7146	10.4183	10.7914	10.6457	10.4454	11.1137	10.9038	10.4304	11.0188	10.217	9.99415	10.8616	10.6024	10.852	10.3732	10.7817	10.9332	11.0061	10.99	10.3927	11.1178	10.7789	11.1593	11.1114	10.74	11.0296	10.6884	10.7914	10.8369	10.6142
NFE2L3	10.0457	9.91398	9.92353	10.2024	9.80644	9.86641	9.75444	9.40018	10.0294	10.6605	11.0652	8.98405	10.7484	9.4612	10.5302	10.658	10.761	10.2521	10.7859	10.5792	9.73767	10.528	10.1703	10.1793	10.107	10.7901	9.91146	10.1511	10.2641	9.89868	9.92808	9.61286	10.287	9.81224	10.3113	10.3032	9.6953	10.9168	10.08	10.2641	9.77375	10.2633	10.3712	9.94349	11.1943	10.2127	9.99138	11.6819	9.82094
NFIA	7.61315	7.99669	8.6494	8.03679	7.67207	8.13623	7.85127	7.59015	7.62424	7.99529	8.19518	7.78508	8.17377	7.52791	8.12482	7.77066	7.86446	8.29801	8.28206	7.85488	7.52011	7.92996	8.50808	7.75819	8.03708	8.34718	7.88579	8.70768	8.35856	7.44615	8.24865	7.95389	7.67731	8.09724	8.13765	7.81264	8.13505	8.02605	7.39408	8.23083	8.44931	8.07734	7.71998	7.96653	8.19518	7.51766	8.28783	8.23255	7.98483
NFIB	9.95112	9.24706	10.239	9.62243	9.42869	9.44399	9.50514	9.17411	9.89995	9.56317	9.92227	9.04673	9.58192	8.96306	9.63507	8.9915	9.04639	9.59925	9.34554	9.26147	9.61387	9.35051	9.27947	9.099	9.42446	10.021	9.59977	9.41928	9.86641	9.34262	9.22474	9.48055	9.18379	9.62398	9.94284	9.23508	9.29622	9.39675	9.19881	9.08194	9.34716	9.21401	9.05311	9.4528	9.91792	9.06775	8.86998	9.42015	9.05563
NFIC	8.37327	7.94486	8.63379	7.52233	7.72217	7.71082	7.24988	7.42917	8.13909	8.01188	7.60922	8.40388	7.28253	7.77791	7.55544	8.02689	7.57077	7.64069	7.83228	8.09466	8.01521	8.0746	8.25099	8.20076	7.81235	7.46019	7.36322	8.34808	7.93632	7.94405	7.61203	8.15687	8.44875	7.94215	7.92107	8.68972	8.16238	7.3837	7.94187	7.69021	8.15429	8.18471	7.54403	8.17173	7.66842	8.1283	8.02806	7.69402	7.50436
NFIL3	10.7789	9.60657	9.84192	10.9005	10.4142	9.83146	9.6879	9.75015	10.1999	9.92418	10.6923	9.864	9.81054	10.3954	9.59737	9.96149	9.57282	9.58619	9.76488	9.393	10.107	9.57234	9.3871	10.5302	9.34055	9.633	10.5979	9.3501	9.84019	11.0079	9.8003	9.75659	9.94022	9.48462	9.88353	9.1224	10.0879	9.91918	10.2815	9.4599	9.633	9.58664	10.6237	9.82214	9.87246	10.1361	9.27273	9.72706	10.0777
NFIX	8.77294	8.15198	9.23469	7.68363	8.06824	7.55787	7.85728	7.83285	8.05442	8.98077	7.86472	8.17611	7.71033	7.95892	8.17088	7.87972	8.42679	7.46019	7.84362	8.06109	8.28606	7.99154	8.29101	8.09136	8.07848	7.67288	7.94432	8.45872	8.468	8.61223	7.88362	8.17725	8.36325	8.33527	8.80566	7.8491	8.39947	7.86829	8.07341	7.43475	8.48864	8.65564	7.7843	8.17922	7.9241	8.13219	8.13305	8.16495	7.85514
NFKB1	9.55239	9.53803	9.76318	9.55849	9.57329	9.21362	9.63758	9.63047	9.76985	9.70474	10.0414	9.26369	9.17155	9.62655	9.8944	9.19507	9.51295	9.41506	9.71568	9.47289	9.66438	9.24628	9.26292	9.33816	9.34554	9.95369	9.99818	9.79972	9.65013	10.0204	9.19613	9.33485	8.73215	9.88786	9.88165	9.15621	9.16891	9.60307	9.65768	9.25675	9.54226	9.48365	9.51765	9.67549	9.68472	9.66835	9.205	9.74743	9.66937
NFKB2	7.80958	8.23916	7.6358	8.1222	7.85514	7.95276	8.01662	7.42031	8.08057	8.25325	8.13623	7.6532	7.56606	7.669	8.0636	7.53641	7.70647	7.62259	8.02982	7.79239	7.65709	7.95193	7.85756	8.11337	7.7621	7.9824	8.04244	7.6565	7.50463	7.75101	7.36376	7.65855	7.92438	8.08423	8.02719	7.72273	7.50294	8.03037	7.92495	7.48952	7.96181	7.39524	7.8151	8.23801	8.22673	8.35496	7.61176	8.01027	8.25182
NFKBIA	11.5866	11.6546	11.46	12.0903	11.91	11.1963	11.329	10.976	11.95	11.5261	12.0779	11.7977	11.2824	11.7363	11.4631	11.3639	11.895	11.265	11.8295	10.9656	11.4422	11.6739	11.285	11.4181	11.3639	11.2527	11.9399	11.451	11.6473	12.1142	11.7886	11.4153	11.2552	11.5327	11.319	10.9528	12.1884	11.3165	11.3529	11.5196	11.4068	11.1219	11.4208	11.2359	10.7987	10.899	10.9432	11.2082	11.793
NFKBIB	8.31532	8.89313	8.32663	8.16946	8.38492	7.76405	8.45788	7.77066	8.25382	8.59307	7.86225	8.304	8.00575	8.70582	8.30168	7.99441	8.17546	7.70091	7.89742	7.62895	7.95807	8.0085	8.22006	8.70896	8.09614	7.87323	8.05252	8.20012	8.04301	8.25516	8.11048	7.92826	8.59499	8.56546	7.80764	8.05086	8.09809	8.27454	8.15485	7.96489	8.03481	8.20992	8.26444	8.18387	7.78456	8.53928	7.85544	8.55452	7.97826
NFKBID	7.02129	6.81516	6.5759	7.23418	6.79783	6.66113	6.78654	7.05225	7.33623	6.98856	6.79566	7.54567	6.82457	6.98911	6.98037	6.91831	6.96978	6.76004	6.85492	6.35839	6.89834	6.8588	6.43448	7.30781	6.67966	6.13307	7.4656	6.4759	7.28724	6.55756	6.5096	6.64905	6.71958	6.8899	6.5232	6.64162	7.10405	6.08093	6.64659	6.29105	7.36752	6.68079	6.59011	7.05718	7.38157	6.91644	6.49142	6.89806	7.13507
NFKBIE	8.0085	8.12482	7.25445	7.62104	7.24853	7.38022	7.64045	7.82597	7.86446	8.22118	7.77011	8.26277	7.43578	7.24111	7.56258	7.82288	7.77571	7.58826	7.48868	7.42031	8.0041	8.11617	7.90291	7.645	7.79348	7.60761	7.92272	7.26503	7.14107	7.8772	7.29553	8.15886	7.47573	7.68198	7.9813	8.12802	7.79818	7.88739	7.76651	8.1795	7.72658	7.58206	7.52233	8.01662	7.55896	7.76431	7.92438	8.02011	7.20333
NFKBIL1	8.09275	7.92632	7.43264	6.82375	7.95892	7.68389	7.69208	7.58182	7.28589	8.05941	7.4884	8.2578	7.31491	7.78456	7.37642	7.31003	7.3933	7.22153	7.12391	7.31142	7.74583	7.34702	7.50577	7.61233	7.45267	7.0837	7.59311	7.37197	7.68417	7.85598	7.28452	7.21372	7.96209	7.36067	7.38726	7.22648	7.76294	6.99072	7.80203	7.59095	7.4253	7.34247	7.74104	7.33243	7.0287	7.94544	7.46075	7.51266	7.31599
NFKBIZ	8.50114	8.94787	8.55452	8.71889	9.06455	8.86728	8.95185	8.89573	9.0422	8.36296	9.29582	8.91881	8.14632	8.49558	8.95969	8.93358	8.90556	8.35464	8.69258	8.80503	8.98405	8.71796	8.49588	8.26843	8.33584	8.98405	9.32007	9.11834	8.67197	7.98981	8.87227	8.89851	8.29016	9.07702	8.92651	8.31122	8.68595	8.54564	8.63719	8.72448	9.02953	8.24488	8.55159	8.75593	8.80598	8.48748	8.3455	8.39177	8.38023
NFRKB	8.19664	8.89573	8.42652	7.70201	8.4914	7.95014	8.64231	7.89409	8.55815	8.13739	7.93053	8.76315	8.32172	8.36617	8.18924	8.19575	8.54713	7.69315	7.80795	8.02689	8.19664	7.93409	8.46191	8.36143	8.15033	7.82035	8.66662	8.85771	7.9199	8.50144	8.03596	8.16355	7.5959	8.54977	8.32691	7.92771	8.06277	8.44989	8.31966	8.24634	8.10311	7.91688	8.26762	7.81816	7.83173	8.16091	7.78096	8.18668	8.08673
NFS1	7.71272	8.49761	8.09584	7.92548	8.27977	8.18839	8.11137	7.80319	8.55903	8.0608	8.19378	8.26417	8.23255	8.08255	7.96791	8.27656	8.05471	7.5642	8.37237	8.05803	7.76096	8.1689	7.77955	8.07172	8.16179	8.34343	7.72575	8.0925	7.91284	7.85298	7.6618	7.78379	8.03427	8.15091	8.22146	7.88471	7.88739	8.3921	8.07566	8.03908	7.98708	8.07848	7.99778	7.82201	8.54887	8.2446	7.88111	8.42227	8.13679
[truncated: 6,348 more rows]
[truncated: 281 more columns]
